# Supplementary material for: Phosphoproteomics reveals that the hVPS34 regulated SGK3 kinase specifically phosphorylates endosomal proteins including Syntaxin-7, Syntaxin-12, RFIP4 and WDR44
Source: Biochem J. 2019 Oct 30;476(20):3081–107. doi: 10.1042/BCJ20190608 (PMC6824681; doi:10.1042/BCJ20190608)
Supplement: Supplementary Excel File S1 [file BCJ-476-3081-s1.xlsx]

## Sheet: Screen1_Wt_KO_Total Proteome
HEK293 cells total proteome Protein list: Wt-SGK3 and SGK3-KO															Normalized TMT reporter intensities
Majority protein IDs	Protein IDs	Gene name	P-Value (-Log10)	Difference: Wt/KO (Log2)	Difference: Wt/KO	Peptides	Razor + unique peptides	Unique peptides	Sequence coverage [%]	Unique + razor sequence coverage [%]	Unique sequence coverage [%]	Mol. weight [kDa]	Q-value	Score	TMT: 127N (Wt-01)	TMT: 127C (Wt-02)	TMT: 128N (Wt-03)	TMT:128C (Wt-04)	TMT: 129N (SGK3-KO-01)	TMT: 129C (SGK3-KO-02)	TMT: 130N (SGK3-KO-03)	TMT: 130C (SGK3-KO-04)
sp|Q96BR1-2|SGK3_HUMAN;sp|Q96BR1|SGK3_HUMAN	sp|Q96BR1-2|SGK3_HUMAN;sp|Q96BR1|SGK3_HUMAN	SGK3	4.43364	2.95471	7.75278	1	1	1	2.6	2.6	2.6	53.305	0.00014314	4.5607	-2.39233	-2.1967	-2.27007	-2.44807	-4.58179	-5.1496	-5.66185	-5.73278
sp|P54278-4|PMS2_HUMAN;sp|A4D2B8-3|PM2P1_HUMAN;sp|A4D2B8-2|PM2P1_HUMAN;sp|A4D2B8|PM2P1_HUMAN;sp|P54278-2|PMS2_HUMAN;sp|P54278-3|PMS2_HUMAN;sp|P54278|PMS2_HUMAN	sp|P54278-4|PMS2_HUMAN;sp|A4D2B8-3|PM2P1_HUMAN;sp|A4D2B8-2|PM2P1_HUMAN;sp|A4D2B8|PM2P1_HUMAN;sp|P54278-2|PMS2_HUMAN;sp|P54278-3|PMS2_HUMAN;sp|P54278|PMS2_HUMAN	PMS2	4.80045	2.64112	6.23817	1	1	1	5.5	5.5	5.5	20.073	0.0002772	3.5878	-3.32031	-2.87363	-3.13728	-2.94054	-5.21357	-5.71682	-6.10535	-5.80051
sp|P40692|MLH1_HUMAN;sp|P40692-3|MLH1_HUMAN	sp|P40692|MLH1_HUMAN;sp|P40692-3|MLH1_HUMAN;sp|P40692-2|MLH1_HUMAN	MLH1	5.1358	1.64179	3.12053	8	8	8	9.9	9.9	9.9	84.6	0	18.046	-0.478533	-0.240298	-0.378185	-0.269438	-1.72087	-1.96856	-2.20867	-2.03552
sp|P17026|ZNF22_HUMAN	sp|P17026|ZNF22_HUMAN	ZNF22	3.80337	1.32848	2.51137	1	1	1	4	4	4	25.915	0.0010753	2.8913	-2.838	-2.21937	-2.51786	-2.2134	-3.91092	-3.71575	-3.81745	-3.65841
sp|Q14914-2|PTGR1_HUMAN;sp|Q14914|PTGR1_HUMAN	sp|Q14914-2|PTGR1_HUMAN;sp|Q14914|PTGR1_HUMAN	PTGR1	5.60662	0.995567	1.99386	2	2	2	7	7	7	32.895	0	11.738	-1.27391	-1.04355	-1.11245	-1.23967	-2.12346	-2.13896	-2.21848	-2.17094
sp|P54277-3|PMS1_HUMAN;sp|P54277|PMS1_HUMAN;sp|P54277-2|PMS1_HUMAN	sp|P54277-3|PMS1_HUMAN;sp|P54277|PMS1_HUMAN;sp|P54277-2|PMS1_HUMAN;sp|P54277-4|PMS1_HUMAN	PMS1	8.22869	0.958826	1.94373	7	7	7	8	8	8	101.38	0	19.131	-0.055161	0.026706	0.0153581	0.00193501	-0.946663	-0.965702	-0.985014	-0.949086
sp|Q8N8G6|CO054_HUMAN	sp|Q8N8G6|CO054_HUMAN	CO054	0.585126	0.945594	1.92598	1	1	1	4.4	4.4	4.4	21.04	0.0098747	1.507	-1.07075	-2.00996	-3.23926	-2.27159	-1.95049	-2.16068	-3.80104	-4.46174
sp|O15069|NACAD_HUMAN	sp|O15069|NACAD_HUMAN	NACAD	2.501	0.928388	1.90315	2	2	2	1.3	1.3	1.3	161.1	0.0018499	2.4463	-2.97955	-2.98241	-3.40937	-3.44034	-3.88268	-3.86946	-4.38852	-4.38456
sp|Q9P2U7-2|VGLU1_HUMAN;sp|Q9P2U7-3|VGLU1_HUMAN;sp|Q9P2U7|VGLU1_HUMAN	sp|Q9P2U7-2|VGLU1_HUMAN;sp|Q9P2U7-3|VGLU1_HUMAN;sp|Q9P2U7|VGLU1_HUMAN	VGLU1	0.590981	0.856875	1.81111	1	1	1	2.4	2.4	2.4	53.946	0.0093801	1.5289	-1.69446	-3.08165	-4.09614	-2.88591	-2.80533	-3.17085	-4.67875	-4.53073
sp|Q96AJ1-2|CLUA1_HUMAN;sp|Q96AJ1|CLUA1_HUMAN	sp|Q96AJ1-2|CLUA1_HUMAN;sp|Q96AJ1|CLUA1_HUMAN	CLUA1	0.592656	0.838175	1.78779	3	2	2	17	14.2	14.2	29.093	0.000139	3.6402	-3.82148	-5.1343	-6.19212	-4.96079	-4.98751	-5.18067	-6.80286	-6.49035
sp|P46527|CDN1B_HUMAN	sp|P46527|CDN1B_HUMAN	CDN1B	4.92797	0.838128	1.78773	1	1	1	6.6	6.6	6.6	22.073	0.0027566	2.2689	-4.80545	-4.96639	-4.8601	-4.98038	-5.77543	-5.6114	-5.83702	-5.74098
sp|P55082-2|MFAP3_HUMAN;sp|P55082|MFAP3_HUMAN	sp|P55082-2|MFAP3_HUMAN;sp|P55082|MFAP3_HUMAN	MFAP3	1.59223	0.739593	1.6697	1	1	1	9.7	9.7	9.7	24.076	0.00054637	3.245	-6.92016	-7.31298	-7.34327	-7.33887	-8.51149	-8.01508	-7.3951	-7.95198
sp|O60890-2|OPHN1_HUMAN;sp|O60890|OPHN1_HUMAN	sp|O60890-2|OPHN1_HUMAN;sp|O60890|OPHN1_HUMAN	OPHN1	5.59656	0.73144	1.6603	2	2	2	7.4	7.4	7.4	36.672	0	7.9146	-2.42066	-2.30932	-2.3059	-2.39783	-3.08904	-3.07764	-3.1707	-3.02209
sp|Q9Y426-2|CU025_HUMAN;sp|Q9Y426-3|CU025_HUMAN;sp|Q9Y426|CU025_HUMAN	sp|Q9Y426-2|CU025_HUMAN;sp|Q9Y426-3|CU025_HUMAN;sp|Q9Y426|CU025_HUMAN	CU025	0.441453	0.69978	1.62426	2	2	2	5	5	5	58.612	0	9.79	-1.16128	-1.87363	-3.52353	-1.68012	-1.9251	-1.89123	-3.67103	-3.55031
sp|Q9BWT7|CAR10_HUMAN;sp|Q9BWT7-2|CAR10_HUMAN	sp|Q9BWT7|CAR10_HUMAN;sp|Q9BWT7-2|CAR10_HUMAN	CAR10	0.345117	0.682671	1.60511	2	2	2	1.6	1.6	1.6	115.93	0.00094391	2.9306	-2.91389	-3.85884	-5.96336	-4.02772	-3.96755	-3.90391	-6.13426	-5.48876
sp|P51178|PLCD1_HUMAN;sp|P51178-2|PLCD1_HUMAN	sp|P51178|PLCD1_HUMAN;sp|P51178-2|PLCD1_HUMAN	PLCD1	2.55725	0.656497	1.57625	1	1	1	2	2	2	85.664	0.0031303	2.1767	-7.57916	-7.6024	-7.87968	-7.57302	-8.29327	-8.11145	-8.22241	-8.63312
sp|P28676|GRAN_HUMAN	sp|P28676|GRAN_HUMAN	GRAN	3.29902	0.616836	1.53351	4	4	4	23.5	23.5	23.5	24.01	0	13.706	-1.74194	-1.94401	-1.7477	-1.96336	-2.33355	-2.48185	-2.40039	-2.64855
sp|Q5JU85|IQEC2_HUMAN;sp|Q5JU85-2|IQEC2_HUMAN;sp|Q5JU85-3|IQEC2_HUMAN	sp|Q5JU85|IQEC2_HUMAN;sp|Q5JU85-2|IQEC2_HUMAN;sp|Q5JU85-3|IQEC2_HUMAN	IQEC2	2.17803	0.578525	1.49332	5	2	2	3.2	1.8	1.8	161.73	0.0052801	1.857	-2.2988	-2.11117	-2.31407	-2.31974	-2.54335	-2.76235	-3.18421	-2.86797
sp|Q12968-5|NFAC3_HUMAN;sp|Q12968-6|NFAC3_HUMAN;sp|Q12968-4|NFAC3_HUMAN;sp|Q12968-3|NFAC3_HUMAN;sp|Q12968-2|NFAC3_HUMAN;sp|Q12968|NFAC3_HUMAN	sp|Q12968-5|NFAC3_HUMAN;sp|Q12968-6|NFAC3_HUMAN;sp|Q12968-4|NFAC3_HUMAN;sp|Q12968-3|NFAC3_HUMAN;sp|Q12968-2|NFAC3_HUMAN;sp|Q12968|NFAC3_HUMAN;sp|Q13469-5|NFAC2_HUMAN;sp|Q13469-3|NFAC2_HUMAN;sp|Q13469-2|NFAC2_HUMAN	NFAC3	0.725749	0.571691	1.48626	5	2	2	7.6	3.8	3.8	77.181	0.00014478	4.8878	-3.92367	-5.49851	-5.17759	-5.50231	-5.52262	-5.39034	-5.7684	-5.70749
sp|Q96A49|SYAP1_HUMAN	sp|Q96A49|SYAP1_HUMAN	SYAP1	1.29828	0.568194	1.48267	17	17	17	49.1	49.1	49.1	39.933	0	207.76	1.95293	1.40201	1.86832	1.5307	1.57749	0.771704	1.29387	0.838124
sp|Q8IWU6|SULF1_HUMAN	sp|Q8IWU6|SULF1_HUMAN	SULF1	3.58294	0.566468	1.48089	1	1	1	1	1	1	101.03	0.0013362	2.7383	-4.77846	-4.63155	-4.7824	-4.53484	-5.31352	-5.23374	-5.31383	-5.13204
sp|Q9Y696|CLIC4_HUMAN	sp|Q9Y696|CLIC4_HUMAN	CLIC4	3.35349	0.552339	1.46646	14	14	14	57.3	57.3	57.3	28.772	0	216.37	1.35157	1.24205	1.4163	1.22191	0.885475	0.706138	0.833855	0.597021
sp|P20933|ASPG_HUMAN	sp|P20933|ASPG_HUMAN	ASPG	2.38473	0.544733	1.45875	3	3	3	8.7	8.7	8.7	37.208	0	7.6696	-1.27118	-1.28662	-1.49783	-1.59482	-1.781	-1.82441	-2.07161	-2.15236
sp|Q96S82|UBL7_HUMAN	sp|Q96S82|UBL7_HUMAN	UBL7	1.06682	0.540054	1.45403	2	2	2	7.4	7.4	7.4	40.51	0	6.2699	-2.33827	-2.84399	-2.40637	-2.895	-2.62751	-3.31589	-3.03529	-3.66516
sp|Q71DI3|H32_HUMAN;sp|Q16695|H31T_HUMAN	sp|Q71DI3|H32_HUMAN;sp|Q16695|H31T_HUMAN	H32	0.770901	0.513101	1.42711	14	1	1	71.3	23.5	23.5	15.388	0.0028822	2.2425	-4.84154	-4.83529	-5.49714	-4.87908	-5.77312	-4.73032	-5.53902	-6.06299
sp|Q6UW56-3|ARAID_HUMAN;sp|Q6UW56-2|ARAID_HUMAN;sp|Q6UW56|ARAID_HUMAN	sp|Q6UW56-3|ARAID_HUMAN;sp|Q6UW56-2|ARAID_HUMAN;sp|Q6UW56|ARAID_HUMAN	ARAID	1.40514	0.504479	1.41861	2	2	2	5.3	5.3	5.3	30.342	0.0022439	2.3948	-3.02766	-2.62289	-2.91739	-2.51893	-2.93331	-3.20258	-3.65885	-3.31006
sp|P03891|NU2M_HUMAN;sp|P42681|TXK_HUMAN	sp|P03891|NU2M_HUMAN;sp|P42681|TXK_HUMAN	NU2M	1.68434	0.503213	1.41737	2	2	2	4.6	4.6	4.6	38.96	0.00013968	3.7891	-1.81392	-1.54192	-2.0903	-1.8383	-2.36337	-2.00191	-2.37504	-2.55697
sp|O75381-2|PEX14_HUMAN;sp|O75381|PEX14_HUMAN	sp|O75381-2|PEX14_HUMAN;sp|O75381|PEX14_HUMAN	PEX14	0.970214	0.502758	1.41692	7	7	7	18	18	18	36.701	0	27.236	0.851953	0.141766	0.916531	0.45412	0.547016	-0.349549	0.234211	-0.07834
sp|Q6P4E1-2|CASC4_HUMAN;sp|Q6P4E1-5|CASC4_HUMAN;sp|Q6P4E1|CASC4_HUMAN;sp|Q6P4E1-4|CASC4_HUMAN;sp|Q6P4E1-3|CASC4_HUMAN	sp|Q6P4E1-2|CASC4_HUMAN;sp|Q6P4E1-5|CASC4_HUMAN;sp|Q6P4E1|CASC4_HUMAN;sp|Q6P4E1-4|CASC4_HUMAN;sp|Q6P4E1-3|CASC4_HUMAN	CASC4	1.02953	0.500848	1.41504	2	2	2	7.9	7.9	7.9	43.332	0	5.592	-5.02594	-5.43954	-4.94942	-5.47853	-5.33793	-5.87788	-5.43265	-6.24837
sp|Q9P258|RCC2_HUMAN	sp|Q9P258|RCC2_HUMAN	RCC2	4.23455	0.499892	1.41411	40	40	40	68.8	68.8	68.8	56.084	0	323.31	4.14238	4.26941	4.11694	4.14826	3.72339	3.72213	3.56742	3.66447
sp|Q8N8Z6-2|DCBD1_HUMAN;sp|Q8N8Z6|DCBD1_HUMAN	sp|Q8N8Z6-2|DCBD1_HUMAN;sp|Q8N8Z6|DCBD1_HUMAN	DCBD1	2.66912	0.499083	1.41332	2	2	2	3.3	3.3	3.3	59.195	0.0015888	2.5143	-0.474508	-0.29569	-0.453782	-0.581991	-0.786395	-0.92766	-1.15912	-0.929133
sp|O75154-2|RFIP3_HUMAN;sp|O75154|RFIP3_HUMAN;sp|O75154-3|RFIP3_HUMAN	sp|O75154-2|RFIP3_HUMAN;sp|O75154|RFIP3_HUMAN;sp|O75154-3|RFIP3_HUMAN	RFIP3	1.55037	0.492439	1.40682	1	1	1	2.4	2.4	2.4	52.451	0.0092687	1.5544	-6.67673	-7.14057	-6.92301	-6.75375	-7.32055	-7.20584	-7.17218	-7.76525
sp|P06733|ENOA_HUMAN	sp|P06733|ENOA_HUMAN	ENOA	4.1164	0.486896	1.40143	45	45	13	88.2	88.2	18.9	47.168	0	323.31	5.83989	5.89529	5.78547	5.74892	5.25962	5.44449	5.31734	5.30054
sp|Q99497|PARK7_HUMAN	sp|Q99497|PARK7_HUMAN	PARK7	5.77622	0.476885	1.39174	17	17	17	80.4	80.4	80.4	19.891	0	227.75	3.0482	3.03637	2.98835	3.02339	2.58071	2.58364	2.53645	2.48799
sp|Q9H477-2|RBSK_HUMAN;sp|Q9H477|RBSK_HUMAN	sp|Q9H477-2|RBSK_HUMAN;sp|Q9H477|RBSK_HUMAN	RBSK	2.37937	0.472625	1.38763	1	1	1	3.5	3.5	3.5	30.36	0.00014449	4.8369	-3.88267	-4.03236	-4.22183	-4.02411	-4.35631	-4.3967	-4.64988	-4.64858
sp|Q7L7L0|H2A3_HUMAN;sp|P04908|H2A1B_HUMAN	sp|Q7L7L0|H2A3_HUMAN;sp|P04908|H2A1B_HUMAN	H2A3	1.96941	0.471943	1.38698	7	3	0	31.5	19.2	0	14.121	0	13.705	-0.043889	0.177072	0.0562711	0.292519	-0.143654	-0.541208	-0.530075	-0.190863
sp|Q5T5W8|SI11L_HUMAN;sp|P58511|SIM11_HUMAN	sp|Q5T5W8|SI11L_HUMAN;sp|P58511|SIM11_HUMAN	SI11L	0.911355	0.468429	1.3836	1	1	1	13.8	13.8	13.8	6.8782	0.0032565	2.1471	-2.78068	-2.22465	-2.03143	-2.79507	-2.81596	-2.48533	-3.16063	-3.24363
sp|P05386|RLA1_HUMAN	sp|P05386|RLA1_HUMAN	RLA1	0.36605	0.465712	1.381	1	1	1	14	14	14	11.514	0.00014579	5.1082	-0.027143	-1.75174	-1.24395	-1.89721	-0.698243	-2.17418	-1.7088	-2.20167
sp|Q9NQ11-2|AT132_HUMAN;sp|Q9NQ11-3|AT132_HUMAN;sp|Q9NQ11|AT132_HUMAN	sp|Q9NQ11-2|AT132_HUMAN;sp|Q9NQ11-3|AT132_HUMAN;sp|Q9NQ11|AT132_HUMAN	AT132	1.30954	0.465015	1.38033	3	3	3	2.9	2.9	2.9	125.98	0.00014333	4.6281	-1.93508	-2.12428	-2.53741	-2.2082	-2.49913	-2.37153	-2.98949	-2.80488
sp|O00273|DFFA_HUMAN	sp|O00273|DFFA_HUMAN	DFFA	2.00972	0.463829	1.3792	18	18	5	54.7	54.7	12.1	36.521	0	166.55	2.53648	2.22337	2.42731	2.2365	2.14722	1.80302	1.93067	1.68744
sp|P47712|PA24A_HUMAN	sp|P47712|PA24A_HUMAN	PA24A	4.09972	0.463213	1.37861	4	4	4	5.2	5.2	5.2	85.238	0	9.9598	-2.05962	-1.94566	-2.04762	-1.99974	-2.55546	-2.35975	-2.50346	-2.48683
sp|Q9BRK5|CAB45_HUMAN;sp|Q9BRK5-4|CAB45_HUMAN;sp|Q9BRK5-3|CAB45_HUMAN;sp|Q9BRK5-6|CAB45_HUMAN;sp|Q9BRK5-2|CAB45_HUMAN	sp|Q9BRK5|CAB45_HUMAN;sp|Q9BRK5-4|CAB45_HUMAN;sp|Q9BRK5-3|CAB45_HUMAN;sp|Q9BRK5-6|CAB45_HUMAN;sp|Q9BRK5-2|CAB45_HUMAN;sp|Q9BRK5-5|CAB45_HUMAN	CAB45	2.30616	0.457355	1.37302	9	9	9	31.2	31.2	31.2	41.806	0	81.852	1.18263	0.911373	1.12718	1.02139	0.843483	0.456227	0.616872	0.496573
sp|Q8WZA0|LZIC_HUMAN;sp|Q8WZA0-2|LZIC_HUMAN	sp|Q8WZA0|LZIC_HUMAN;sp|Q8WZA0-2|LZIC_HUMAN	LZIC	1.49821	0.455835	1.37158	11	11	11	57.9	57.9	57.9	21.494	0	85.961	1.5121	1.11374	1.52757	1.22672	1.19675	0.658596	0.995351	0.706083
sp|P04066|FUCO_HUMAN	sp|P04066|FUCO_HUMAN	FUCO	3.2559	0.454281	1.3701	3	3	3	7.7	7.7	7.7	53.688	0	22.275	-2.8156	-2.60893	-2.79287	-2.76739	-3.23785	-3.05368	-3.23735	-3.27304
sp|P52209-2|6PGD_HUMAN;sp|P52209|6PGD_HUMAN	sp|P52209-2|6PGD_HUMAN;sp|P52209|6PGD_HUMAN	6PGD	4.27378	0.45214	1.36807	26	26	26	50.9	50.9	50.9	51.872	0	316.09	3.48044	3.65231	3.52113	3.561	3.04394	3.16196	3.08229	3.11813
sp|P60660-2|MYL6_HUMAN;sp|P60660|MYL6_HUMAN	sp|P60660-2|MYL6_HUMAN;sp|P60660|MYL6_HUMAN	MYL6	0.542428	0.451372	1.36734	9	9	7	70.2	70.2	54.3	16.961	0	110.46	2.56979	1.47362	2.00869	1.54532	2.27761	1.01142	1.43222	1.07069
sp|Q96EV8-3|DTBP1_HUMAN	sp|Q96EV8-3|DTBP1_HUMAN	DTBP1	1.29027	0.447625	1.36379	2	1	1	8.5	2.6	2.6	30.386	0.0085253	1.5965	-3.29045	-3.1085	-3.60359	-3.60528	-3.72798	-3.51972	-4.10338	-4.04725
sp|P17097|ZNF7_HUMAN;sp|P17097-2|ZNF7_HUMAN	sp|P17097|ZNF7_HUMAN;sp|P17097-2|ZNF7_HUMAN;sp|Q8N8Y5|ZFP41_HUMAN;sp|Q16587-4|ZNF74_HUMAN;sp|Q16587-2|ZNF74_HUMAN;sp|Q16587-3|ZNF74_HUMAN;sp|Q16587|ZNF74_HUMAN;sp|Q9Y2H8|ZN510_HUMAN;sp|Q96MR9|ZN560_HUMAN	ZNF7	0.391503	0.446905	1.36311	4	2	2	5.4	2.8	2.8	77.886	0.00013933	3.6941	-2.18291	-3.0533	-4.09818	-3.06817	-2.99699	-3.05084	-4.24851	-3.89385
sp|Q12888|TP53B_HUMAN;sp|Q12888-3|TP53B_HUMAN;sp|Q12888-2|TP53B_HUMAN	sp|Q12888|TP53B_HUMAN;sp|Q12888-3|TP53B_HUMAN;sp|Q12888-2|TP53B_HUMAN	TP53B	5.69958	0.443317	1.35973	30	30	30	21.1	21.1	21.1	213.57	0	240.29	1.40564	1.47039	1.39612	1.43868	0.933922	0.999368	0.985028	1.01925
sp|P16402|H13_HUMAN	sp|P16402|H13_HUMAN	H13	1.01921	0.440467	1.35704	24	8	6	54.3	19.5	19	22.35	0	12.887	1.31254	1.46147	1.581	1.94827	1.43368	0.796869	0.862775	1.44808
sp|P35268|RL22_HUMAN	sp|P35268|RL22_HUMAN	RL22	4.36999	0.437237	1.35401	7	7	6	67.2	67.2	60.9	14.787	0	76.601	1.92115	1.94196	1.81102	1.88179	1.46383	1.52999	1.39446	1.4187
sp|Q05513-2|KPCZ_HUMAN;sp|Q05513-3|KPCZ_HUMAN;sp|Q05513|KPCZ_HUMAN	sp|Q05513-2|KPCZ_HUMAN;sp|Q05513-3|KPCZ_HUMAN;sp|Q05513|KPCZ_HUMAN	KPCZ	3.63878	0.435466	1.35235	3	3	3	5.9	5.9	5.9	46.621	0	15.488	-2.70776	-2.58479	-2.75128	-2.73104	-3.23771	-3.04896	-3.08532	-3.14475
sp|O15049|N4BP3_HUMAN	sp|O15049|N4BP3_HUMAN	N4BP3	2.22037	0.42774	1.34512	3	3	3	4.4	4.4	4.4	60.469	0.0013316	2.657	-1.71543	-1.74174	-2.00944	-1.94645	-2.10336	-2.22254	-2.40929	-2.38882
sp|Q8N2K1-2|UB2J2_HUMAN;sp|Q8N2K1|UB2J2_HUMAN;sp|Q8N2K1-3|UB2J2_HUMAN	sp|Q8N2K1-2|UB2J2_HUMAN;sp|Q8N2K1|UB2J2_HUMAN;sp|Q8N2K1-3|UB2J2_HUMAN	UB2J2	2.98656	0.423358	1.34105	1	1	1	6.2	6.2	6.2	24.936	0.00014575	5.0988	-4.30294	-4.23722	-4.39441	-4.11469	-4.75618	-4.74158	-4.57954	-4.6654
sp|P47813|IF1AX_HUMAN;sp|O14602|IF1AY_HUMAN	sp|P47813|IF1AX_HUMAN;sp|O14602|IF1AY_HUMAN	IF1AX	2.34125	0.421938	1.33973	10	10	10	55.6	55.6	55.6	16.46	0	83.598	2.98909	2.65199	2.82533	2.81348	2.59273	2.30094	2.37428	2.32419
sp|O75822|EIF3J_HUMAN;sp|O75822-3|EIF3J_HUMAN;sp|O75822-2|EIF3J_HUMAN	sp|O75822|EIF3J_HUMAN;sp|O75822-3|EIF3J_HUMAN;sp|O75822-2|EIF3J_HUMAN	EIF3J	1.42225	0.418761	1.33678	16	16	16	52.7	52.7	52.7	29.062	0	74.605	2.12504	1.78131	2.11111	1.77435	1.85028	1.4028	1.58154	1.28215
sp|Q14257|RCN2_HUMAN;sp|Q14257-2|RCN2_HUMAN	sp|Q14257|RCN2_HUMAN;sp|Q14257-2|RCN2_HUMAN	RCN2	0.658158	0.413978	1.33235	14	14	14	46.7	46.7	46.7	36.876	0	162.51	1.20591	0.346126	1.01548	0.670065	1.03496	-0.052688	0.429436	0.169959
sp|B2RTY4-5|MYO9A_HUMAN;sp|B2RTY4-2|MYO9A_HUMAN;sp|B2RTY4|MYO9A_HUMAN;sp|B2RTY4-4|MYO9A_HUMAN	sp|B2RTY4-5|MYO9A_HUMAN;sp|B2RTY4-2|MYO9A_HUMAN;sp|B2RTY4|MYO9A_HUMAN;sp|B2RTY4-4|MYO9A_HUMAN;sp|B2RTY4-3|MYO9A_HUMAN	MYO9A	3.33099	0.412927	1.33138	12	12	12	4.8	4.8	4.8	265.41	0	17.35	-0.635974	-0.622302	-0.759182	-0.559338	-0.984285	-0.992183	-1.16662	-1.08542
sp|Q86UD5|SL9B2_HUMAN;sp|Q86UD5-2|SL9B2_HUMAN	sp|Q86UD5|SL9B2_HUMAN;sp|Q86UD5-2|SL9B2_HUMAN	SL9B2	0.400746	0.412147	1.33066	2	2	2	5.8	5.8	5.8	57.563	0.0097493	1.5083	-2.71574	-4.03861	-4.05244	-4.05239	-4.6456	-3.51166	-3.68893	-4.66156
sp|P39687|AN32A_HUMAN	sp|P39687|AN32A_HUMAN;sp|O95626|AN32D_HUMAN;sp|O43423|AN32C_HUMAN	AN32A	0.953877	0.410915	1.32953	17	17	15	43	43	43	28.585	0	275.76	3.553	3.00883	3.5185	3.19466	3.34052	2.55792	3.04287	2.69001
sp|Q92688|AN32B_HUMAN;sp|Q92688-2|AN32B_HUMAN	sp|Q92688|AN32B_HUMAN;sp|Q92688-2|AN32B_HUMAN	AN32B	0.895249	0.405532	1.32458	13	11	11	43.8	38.6	38.6	28.787	0	147.32	2.94612	2.22759	2.62999	2.22009	2.49353	1.91975	2.15613	1.83224
sp|Q96PU8-5|QKI_HUMAN;sp|Q96PU8-3|QKI_HUMAN	sp|Q96PU8-5|QKI_HUMAN;sp|Q96PU8-3|QKI_HUMAN	QKI	1.46857	0.400185	1.31968	18	1	1	58.4	2.8	2.8	35.232	0.002753	2.2505	-2.96108	-2.92161	-3.21741	-2.72054	-3.06069	-3.3548	-3.47383	-3.53205
sp|Q9GZP4|PITH1_HUMAN;sp|Q9GZP4-2|PITH1_HUMAN	sp|Q9GZP4|PITH1_HUMAN;sp|Q9GZP4-2|PITH1_HUMAN	PITH1	4.04329	0.391508	1.31176	13	13	13	61.1	61.1	61.1	24.178	0	97.165	1.25907	1.35446	1.1926	1.28491	0.851334	0.957345	0.845133	0.871204
sp|P62273|RS29_HUMAN;sp|P62273-2|RS29_HUMAN	sp|P62273|RS29_HUMAN;sp|P62273-2|RS29_HUMAN	RS29	1.81873	0.389959	1.31036	5	5	5	60.7	60.7	60.7	6.6767	0	19.346	2.18385	1.83238	1.88957	1.689	1.61025	1.58053	1.44598	1.3982
sp|Q9NRP4|SDHF3_HUMAN	sp|Q9NRP4|SDHF3_HUMAN	SDHF3	1.45538	0.388873	1.30937	2	2	2	19.2	19.2	19.2	14.651	0	5.751	-2.21065	-2.75213	-2.36367	-2.37503	-2.62517	-2.92063	-2.71929	-2.99187
sp|O95278-6|EPM2A_HUMAN;sp|O95278-7|EPM2A_HUMAN;sp|O95278-8|EPM2A_HUMAN;sp|O95278-3|EPM2A_HUMAN;sp|O95278|EPM2A_HUMAN	sp|O95278-6|EPM2A_HUMAN;sp|O95278-7|EPM2A_HUMAN;sp|O95278-8|EPM2A_HUMAN;sp|O95278-3|EPM2A_HUMAN;sp|O95278|EPM2A_HUMAN	EPM2A	0.976019	0.388706	1.30922	1	1	1	14.8	14.8	14.8	9.9326	0.00014136	4.1905	-6.7747	-6.72859	-7.3385	-7.2662	-7.27412	-7.23126	-7.37098	-7.78646
sp|Q9NVM6|DJC17_HUMAN	sp|Q9NVM6|DJC17_HUMAN	DJC17	1.40966	0.387434	1.30806	11	11	11	34.2	34.2	34.2	34.687	0	35.328	1.35341	1.03886	1.32639	1.16642	1.19929	0.61899	0.803741	0.713322
sp|Q9BVM4|GGACT_HUMAN	sp|Q9BVM4|GGACT_HUMAN	GGACT	1.07318	0.386589	1.3073	2	2	2	26.8	26.8	26.8	17.328	0	28.556	-5.23726	-5.77545	-5.58563	-5.82088	-5.68193	-5.86482	-6.17387	-6.24496
sp|Q96NJ6|ZFP3_HUMAN	sp|Q96NJ6|ZFP3_HUMAN	ZFP3	2.22158	0.383669	1.30466	1	1	1	3	3	3	57.661	0	10.852	-3.22366	-3.40414	-3.33047	-3.55274	-3.59523	-3.8171	-3.75192	-3.88143
sp|Q86UV5|UBP48_HUMAN;sp|Q86UV5-2|UBP48_HUMAN;sp|Q86UV5-8|UBP48_HUMAN;sp|Q86UV5-3|UBP48_HUMAN	sp|Q86UV5|UBP48_HUMAN;sp|Q86UV5-2|UBP48_HUMAN;sp|Q86UV5-8|UBP48_HUMAN;sp|Q86UV5-3|UBP48_HUMAN;sp|Q86UV5-7|UBP48_HUMAN;sp|Q86UV5-4|UBP48_HUMAN;sp|Q86UV5-5|UBP48_HUMAN;sp|Q86UV5-6|UBP48_HUMAN	UBP48	3.75157	0.381517	1.30271	25	25	25	30.2	30.2	30.2	119.03	0	100.11	2.03566	2.20944	2.09699	2.14379	1.66331	1.77798	1.7301	1.78842
sp|P63208|SKP1_HUMAN;sp|P63208-2|SKP1_HUMAN	sp|P63208|SKP1_HUMAN;sp|P63208-2|SKP1_HUMAN	SKP1	0.494867	0.380508	1.3018	15	15	15	67.5	67.5	67.5	18.658	0	183.58	2.87285	1.90638	2.48924	2.00621	2.69248	1.48096	1.95175	1.62746
sp|O95372|LYPA2_HUMAN	sp|O95372|LYPA2_HUMAN	LYPA2	2.73089	0.378149	1.29967	8	8	8	39.8	39.8	39.8	24.737	0	46.695	0.958741	1.04228	1.18152	1.0177	0.774923	0.677745	0.712788	0.522196
sp|O15258|RER1_HUMAN	sp|O15258|RER1_HUMAN	RER1	3.51194	0.374938	1.29678	4	4	4	19.4	19.4	19.4	22.958	0	15.651	-0.190094	-0.00639606	-0.124352	-0.086552	-0.458416	-0.416784	-0.570624	-0.461323
sp|O43390|HNRPR_HUMAN;sp|O43390-3|HNRPR_HUMAN	sp|O43390|HNRPR_HUMAN;sp|O43390-3|HNRPR_HUMAN	HNRPR	0.822643	0.372565	1.29465	40	1	1	50.9	2.7	2.7	70.942	0	28.431	-2.44799	-1.6765	-2.08364	-1.69517	-2.72015	-2.11463	-2.2163	-2.34247
sp|Q9NVI7-2|ATD3A_HUMAN;sp|Q9NVI7|ATD3A_HUMAN;sp|Q9NVI7-3|ATD3A_HUMAN	sp|Q9NVI7-2|ATD3A_HUMAN;sp|Q9NVI7|ATD3A_HUMAN;sp|Q9NVI7-3|ATD3A_HUMAN	ATD3A	4.16538	0.372412	1.29452	48	48	10	65.4	65.4	18.3	66.217	0	323.31	4.07192	4.23234	4.14937	4.18568	3.79123	3.8065	3.73575	3.81617
sp|Q9BTM9-3|URM1_HUMAN;sp|Q9BTM9|URM1_HUMAN;sp|Q9BTM9-2|URM1_HUMAN	sp|Q9BTM9-3|URM1_HUMAN;sp|Q9BTM9|URM1_HUMAN;sp|Q9BTM9-2|URM1_HUMAN	URM1	1.10067	0.371368	1.29358	1	1	1	20.6	20.6	20.6	7.1432	0	5.6478	-4.8299	-4.80729	-5.03694	-4.39669	-4.89764	-5.24246	-5.0113	-5.40488
sp|O43598|DNPH1_HUMAN;sp|O43598-2|DNPH1_HUMAN	sp|O43598|DNPH1_HUMAN;sp|O43598-2|DNPH1_HUMAN	DNPH1	2.19894	0.369739	1.29212	7	7	7	51.7	51.7	51.7	19.108	0	60.677	0.650018	0.448367	0.586103	0.41797	0.29996	0.176632	0.187267	-0.040357
sp|Q15911|ZFHX3_HUMAN;sp|Q15911-2|ZFHX3_HUMAN	sp|Q15911|ZFHX3_HUMAN;sp|Q15911-2|ZFHX3_HUMAN	ZFHX3	1.66546	0.369099	1.29155	5	2	2	1.4	0.5	0.5	404.41	0.0056541	1.8079	-3.86794	-3.44806	-3.51277	-3.60226	-3.90629	-3.79764	-4.12957	-4.07393
sp|Q9NW15|ANO10_HUMAN;sp|Q9NW15-2|ANO10_HUMAN;sp|Q9NW15-4|ANO10_HUMAN;sp|Q9NW15-3|ANO10_HUMAN;sp|Q9NW15-5|ANO10_HUMAN	sp|Q9NW15|ANO10_HUMAN;sp|Q9NW15-2|ANO10_HUMAN;sp|Q9NW15-4|ANO10_HUMAN;sp|Q9NW15-3|ANO10_HUMAN;sp|Q9NW15-5|ANO10_HUMAN	ANO10	2.02151	0.368592	1.29109	4	4	4	5.8	5.8	5.8	76.328	0	10.168	-1.62237	-1.3153	-1.55819	-1.30835	-1.97135	-1.77246	-1.82052	-1.71424
sp|Q8N0Z8|PUSL1_HUMAN;sp|Q8N0Z8-2|PUSL1_HUMAN	sp|Q8N0Z8|PUSL1_HUMAN;sp|Q8N0Z8-2|PUSL1_HUMAN	PUSL1	2.41156	0.36602	1.28879	3	3	3	14.2	14.2	14.2	33.232	0	17.343	-2.03965	-1.95324	-2.07258	-1.92517	-2.49649	-2.40562	-2.39516	-2.15744
sp|P43487|RANG_HUMAN;sp|P43487-2|RANG_HUMAN	sp|P43487|RANG_HUMAN;sp|P43487-2|RANG_HUMAN	RANG	1.0724	0.365669	1.28848	16	15	15	78.1	77.1	77.1	23.31	0	261.34	3.23648	2.78695	3.16724	2.84893	3.01177	2.43575	2.69495	2.43447
sp|Q96AX9-4|MIB2_HUMAN;sp|Q96AX9-6|MIB2_HUMAN;sp|Q96AX9-2|MIB2_HUMAN;sp|Q96AX9-12|MIB2_HUMAN;sp|Q96AX9-3|MIB2_HUMAN;sp|Q96AX9|MIB2_HUMAN;sp|Q96AX9-11|MIB2_HUMAN;sp|Q96AX9-13|MIB2_HUMAN;sp|Q96AX9-14|MIB2_HUMAN;sp|Q96AX9-5|MIB2_HUMAN;sp|Q96AX9-9|MIB2_HUMAN;sp|Q96AX9-10|MIB2_HUMAN;sp|Q96AX9-8|MIB2_HUMAN;sp|Q96AX9-7|MIB2_HUMAN	sp|Q96AX9-4|MIB2_HUMAN;sp|Q96AX9-6|MIB2_HUMAN;sp|Q96AX9-2|MIB2_HUMAN;sp|Q96AX9-12|MIB2_HUMAN;sp|Q96AX9-3|MIB2_HUMAN;sp|Q96AX9|MIB2_HUMAN;sp|Q96AX9-11|MIB2_HUMAN;sp|Q96AX9-13|MIB2_HUMAN;sp|Q96AX9-14|MIB2_HUMAN;sp|Q96AX9-5|MIB2_HUMAN;sp|Q96AX9-9|MIB2_HUMAN;sp|Q96AX9-10|MIB2_HUMAN;sp|Q96AX9-8|MIB2_HUMAN;sp|Q96AX9-7|MIB2_HUMAN	MIB2	3.84637	0.364544	1.28747	8	8	8	11.7	11.7	11.7	102.97	0	28.094	-0.458283	-0.541201	-0.554798	-0.536398	-0.845041	-0.944121	-0.954312	-0.805383
sp|Q969V5|MUL1_HUMAN	sp|Q969V5|MUL1_HUMAN	MUL1	2.1638	0.363754	1.28677	7	7	7	24.4	24.4	24.4	39.8	0	43.1	0.38503	0.488159	0.294108	0.268187	0.097072	0.146929	-0.164697	-0.0988361
sp|Q16576-2|RBBP7_HUMAN	sp|Q16576-2|RBBP7_HUMAN	RBBP7	4.05482	0.363563	1.2866	16	1	1	38.2	2.1	2.1	52.314	0	6.6917	-2.10987	-2.02066	-2.14353	-2.17466	-2.53641	-2.44805	-2.46734	-2.45118
sp|O00584|RNT2_HUMAN	sp|O00584|RNT2_HUMAN	RNT2	0.964692	0.36215	1.28534	3	3	3	12.1	12.1	12.1	29.48	0	9.3043	0.236209	-0.14454	0.087018	-0.255415	-0.00636399	-0.471445	-0.293728	-0.753791
sp|Q8N1G4|LRC47_HUMAN	sp|Q8N1G4|LRC47_HUMAN	LRC47	5.84032	0.362013	1.28522	33	33	33	54	54	54	63.472	0	196.81	2.99005	3.01367	2.97222	2.98218	2.63365	2.67285	2.59561	2.60797
sp|Q9NVE7|PANK4_HUMAN	sp|Q9NVE7|PANK4_HUMAN	PANK4	4.79305	0.360543	1.28391	25	25	25	34.9	34.9	34.9	85.99	0	151.24	1.58972	1.67842	1.59735	1.58031	1.24086	1.29885	1.2125	1.25142
sp|P49321|NASP_HUMAN;sp|P49321-3|NASP_HUMAN;sp|P49321-4|NASP_HUMAN;sp|P49321-2|NASP_HUMAN	sp|P49321|NASP_HUMAN;sp|P49321-3|NASP_HUMAN;sp|P49321-4|NASP_HUMAN;sp|P49321-2|NASP_HUMAN	NASP	0.643622	0.360148	1.28356	57	57	57	77.7	77.7	77.7	85.237	0	323.31	4.89587	4.25596	4.85027	4.41862	4.80276	3.81884	4.34884	4.00969
sp|O00470|MEIS1_HUMAN;sp|O00470-2|MEIS1_HUMAN	sp|O00470|MEIS1_HUMAN;sp|O00470-2|MEIS1_HUMAN;sp|O14770-5|MEIS2_HUMAN;sp|O14770-6|MEIS2_HUMAN;sp|O14770-7|MEIS2_HUMAN;sp|O14770-8|MEIS2_HUMAN;sp|O14770-3|MEIS2_HUMAN;sp|O14770-2|MEIS2_HUMAN;sp|O14770-4|MEIS2_HUMAN;sp|O14770|MEIS2_HUMAN;sp|A6NDR6|ME3L1_HUMAN;sp|Q99687-3|MEIS3_HUMAN;sp|A8K0S8|ME3L2_HUMAN;sp|Q99687|MEIS3_HUMAN;sp|Q99687-2|MEIS3_HUMAN	MEIS1	0.490947	0.359745	1.2832	5	5	5	13.3	13.3	13.3	43.016	0	12.924	-1.36166	-2.63349	-1.66063	-2.35667	-2.12245	-2.78993	-2.14651	-2.39253
sp|Q8IYL3|CA174_HUMAN	sp|Q8IYL3|CA174_HUMAN	CA174	3.13841	0.359322	1.28282	7	7	7	44.9	44.9	44.9	25.977	0	58.677	0.671868	0.612105	0.72663	0.580396	0.319581	0.196939	0.232288	0.404902
sp|O14593|RFXK_HUMAN;sp|O14593-2|RFXK_HUMAN;sp|O14593-3|RFXK_HUMAN	sp|O14593|RFXK_HUMAN;sp|O14593-2|RFXK_HUMAN;sp|O14593-3|RFXK_HUMAN	RFXK	1.64543	0.35894	1.28248	3	3	3	14.6	14.6	14.6	28.102	0	9.1649	-2.28484	-2.30988	-2.35717	-2.48834	-2.59169	-2.54447	-2.71218	-3.02765
sp|O43488|ARK72_HUMAN	sp|O43488|ARK72_HUMAN;sp|Q8NHP1|ARK74_HUMAN;sp|O95154|ARK73_HUMAN	ARK72	4.98673	0.358913	1.28246	15	15	15	54.9	54.9	54.9	39.589	0	131.79	2.12584	2.23031	2.17919	2.15067	1.81285	1.83887	1.77266	1.82599
sp|P06454-2|PTMA_HUMAN;sp|P06454|PTMA_HUMAN	sp|P06454-2|PTMA_HUMAN;sp|P06454|PTMA_HUMAN	PTMA	0.152418	0.355279	1.27923	9	9	9	40	40	40	12.074	0	129.99	3.86697	0.605547	2.36179	0.916528	2.89124	0.558415	1.52319	1.35687
sp|Q9BSK4|FEM1A_HUMAN	sp|Q9BSK4|FEM1A_HUMAN;sp|Q96JP0|FEM1C_HUMAN	FEM1A	4.5923	0.351303	1.27571	4	4	4	7.9	7.9	7.9	73.638	0	12.916	-1.89667	-1.8577	-1.9099	-1.96658	-2.26825	-2.26501	-2.20238	-2.30043
sp|P09493-5|TPM1_HUMAN	sp|P09493-5|TPM1_HUMAN	TPM1	0.213534	0.351211	1.27563	17	1	1	42	4.9	4.9	28.385	0	53.819	-1.50589	-3.5973	-2.32615	-3.56022	-1.96383	-3.92969	-3.11529	-3.38561
sp|P07864|LDHC_HUMAN	sp|P07864|LDHC_HUMAN	LDHC	3.18693	0.351069	1.27551	3	2	2	9.9	6.3	6.3	36.311	0	6.0501	-3.86322	-3.79769	-3.86682	-4.01724	-4.25847	-4.17701	-4.30504	-4.20874
sp|O60637-3|TSN3_HUMAN;sp|O60637|TSN3_HUMAN;sp|O60637-2|TSN3_HUMAN	sp|O60637-3|TSN3_HUMAN;sp|O60637|TSN3_HUMAN;sp|O60637-2|TSN3_HUMAN	TSN3	2.50526	0.347339	1.27221	4	4	4	20.6	20.6	20.6	21.183	0	9.0579	-0.86789	-1.06475	-1.02539	-1.03493	-1.18196	-1.39401	-1.35504	-1.45129
sp|Q6ZPD9-2|D19L3_HUMAN;sp|Q6ZPD9|D19L3_HUMAN	sp|Q6ZPD9-2|D19L3_HUMAN;sp|Q6ZPD9|D19L3_HUMAN	D19L3	1.23929	0.343261	1.26862	1	1	1	3	3	3	62.774	0.00067668	3.018	-6.35871	-6.05019	-6.24934	-6.24367	-6.88551	-6.59425	-6.55366	-6.24155
sp|Q14241|ELOA1_HUMAN	sp|Q14241|ELOA1_HUMAN	ELOA1	4.27666	0.342435	1.26789	31	31	31	33.2	33.2	33.2	89.908	0	145.79	2.63987	2.72779	2.65914	2.67203	2.37885	2.34573	2.25129	2.35322
sp|Q9Y3D0|MIP18_HUMAN	sp|Q9Y3D0|MIP18_HUMAN	MIP18	0.506442	0.341924	1.26745	5	5	5	47.9	47.9	47.9	17.663	0	111.39	-1.28706	-1.71751	-0.766745	-1.46112	-1.17748	-2.24664	-1.3906	-1.78541
sp|O43390-2|HNRPR_HUMAN;sp|O43390-4|HNRPR_HUMAN	sp|O43390-2|HNRPR_HUMAN;sp|O43390-4|HNRPR_HUMAN	HNRPR	3.14003	0.340415	1.26612	40	27	1	51.1	39.9	3.1	71.214	0	323.31	3.7449	3.90489	3.79607	3.76194	3.36264	3.55842	3.46382	3.46127
sp|Q8IVT5-2|KSR1_HUMAN;sp|Q8IVT5|KSR1_HUMAN;sp|Q8IVT5-4|KSR1_HUMAN;sp|Q8IVT5-3|KSR1_HUMAN	sp|Q8IVT5-2|KSR1_HUMAN;sp|Q8IVT5|KSR1_HUMAN;sp|Q8IVT5-4|KSR1_HUMAN;sp|Q8IVT5-3|KSR1_HUMAN;sp|Q6VAB6-2|KSR2_HUMAN;sp|Q6VAB6|KSR2_HUMAN	KSR1	0.406222	0.339759	1.26555	7	7	7	8	8	8	97.114	0	18.147	0.428863	-0.077579	-0.961845	-0.085456	-0.145135	-0.090451	-0.942535	-0.876933
sp|Q8IZV5|RDH10_HUMAN	sp|Q8IZV5|RDH10_HUMAN	RDH10	2.3109	0.336785	1.26294	2	2	2	7.6	7.6	7.6	38.087	0	7.7439	-2.32785	-2.32017	-2.35347	-2.15154	-2.62149	-2.62439	-2.78009	-2.47419
sp|P24534|EF1B_HUMAN	sp|P24534|EF1B_HUMAN	EF1B	0.714578	0.334343	1.2608	13	10	10	56.9	48.4	48.4	24.763	0	175.04	3.14006	2.46102	2.92595	2.60134	2.87733	2.21539	2.55084	2.14743
sp|P47756-2|CAPZB_HUMAN;sp|P47756|CAPZB_HUMAN	sp|P47756-2|CAPZB_HUMAN;sp|P47756|CAPZB_HUMAN	CAPZB	4.78491	0.334285	1.26075	23	23	22	60.7	60.7	59.9	30.628	0	209.86	3.33733	3.36139	3.32153	3.27804	2.97189	3.04944	2.95784	2.98198
sp|P50502|F10A1_HUMAN;sp|Q8NFI4|F10A5_HUMAN	sp|P50502|F10A1_HUMAN;sp|Q8NFI4|F10A5_HUMAN;sp|Q8IZP2|ST134_HUMAN	F10A1	0.546116	0.332912	1.25955	19	19	19	42	42	42	41.331	0	186.81	3.67067	2.89845	3.55539	3.09755	3.485	2.52938	3.15777	2.71825
sp|P33316|DUT_HUMAN	sp|P33316|DUT_HUMAN	DUT	2.80812	0.330165	1.25716	13	1	1	54.4	7.5	7.5	26.563	0	41.914	-1.87541	-2.14061	-2.05211	-2.06352	-2.32908	-2.4197	-2.32565	-2.37788
sp|Q15834|CC85B_HUMAN	sp|Q15834|CC85B_HUMAN	CC85B	0.465598	0.329727	1.25678	2	1	1	8.4	5	5	22.091	0.0031323	2.1839	-4.72662	-5.53514	-5.33461	-5.49951	-4.96741	-5.60243	-5.60869	-6.23626
sp|Q92616|GCN1L_HUMAN	sp|Q92616|GCN1L_HUMAN	GCN1L	3.68938	0.32857	1.25577	130	130	130	43.8	43.8	43.8	292.75	0	323.31	4.90394	5.06052	4.94232	4.94576	4.59309	4.69843	4.60748	4.63926
sp|Q5SSJ5|HP1B3_HUMAN;sp|Q5SSJ5-2|HP1B3_HUMAN;sp|Q5SSJ5-3|HP1B3_HUMAN	sp|Q5SSJ5|HP1B3_HUMAN;sp|Q5SSJ5-2|HP1B3_HUMAN;sp|Q5SSJ5-3|HP1B3_HUMAN;sp|Q5SSJ5-5|HP1B3_HUMAN	HP1B3	4.02448	0.328076	1.25534	34	34	34	47.7	47.7	47.7	61.206	0	245.78	3.29704	3.3969	3.32137	3.28322	2.99716	3.03959	2.92558	3.02391
sp|Q9H079|KTBL1_HUMAN	sp|Q9H079|KTBL1_HUMAN	KTBL1	0.988782	0.326788	1.25422	2	2	2	7.6	7.6	7.6	34.767	0	11.313	-3.33055	-3.64774	-3.90066	-3.58683	-3.68434	-3.78538	-4.11397	-4.18924
sp|Q32MZ4-3|LRRF1_HUMAN;sp|Q32MZ4-2|LRRF1_HUMAN;sp|Q32MZ4|LRRF1_HUMAN	sp|Q32MZ4-3|LRRF1_HUMAN;sp|Q32MZ4-2|LRRF1_HUMAN;sp|Q32MZ4|LRRF1_HUMAN;sp|Q32MZ4-4|LRRF1_HUMAN	LRRF1	0.841605	0.326465	1.25394	22	22	21	31.5	31.5	29.9	82.688	0	270.63	1.50357	1.02829	1.46785	1.23513	1.34824	0.623803	1.12593	0.83102
sp|Q16778|H2B2E_HUMAN;sp|P33778|H2B1B_HUMAN;sp|P23527|H2B1O_HUMAN	sp|Q16778|H2B2E_HUMAN;sp|P33778|H2B1B_HUMAN;sp|P23527|H2B1O_HUMAN;sp|Q6DRA6|H2B2D_HUMAN;sp|Q6DN03|H2B2C_HUMAN	H2B2E	1.65631	0.32642	1.2539	15	3	0	77.8	9.5	0	13.92	0	9.0145	3.32227	2.97082	2.9426	2.86993	2.70359	2.7938	2.66458	2.63797
sp|Q9NRD1|FBX6_HUMAN	sp|Q9NRD1|FBX6_HUMAN	FBX6	2.34951	0.325197	1.25284	1	1	1	4.1	4.1	4.1	33.932	0.00014112	4.141	-4.7312	-4.53291	-4.58801	-4.48883	-4.93177	-5.02272	-4.91301	-4.77424
sp|Q8N2Z9|CENPS_HUMAN;sp|Q8N2Z9-2|CENPS_HUMAN	sp|Q8N2Z9|CENPS_HUMAN;sp|Q8N2Z9-2|CENPS_HUMAN;sp|Q8N2Z9-3|CENPS_HUMAN	CENPS	2.06989	0.324726	1.25243	4	4	4	28.3	28.3	28.3	15.893	0	40.261	-2.06065	-2.32809	-2.05733	-2.22916	-2.39358	-2.55388	-2.41832	-2.60835
sp|P01344|IGF2_HUMAN;sp|P01344-2|IGF2_HUMAN;sp|P01344-3|IGF2_HUMAN	sp|P01344|IGF2_HUMAN;sp|P01344-2|IGF2_HUMAN;sp|P01344-3|IGF2_HUMAN	IGF2	1.9941	0.324469	1.2522	1	1	1	5	5	5	20.14	0.00013883	3.6244	-3.67115	-3.90575	-3.80389	-3.64133	-3.92862	-4.02576	-4.16823	-4.19737
sp|Q8WUY9-2|DEP1B_HUMAN;sp|Q8WUY9|DEP1B_HUMAN	sp|Q8WUY9-2|DEP1B_HUMAN;sp|Q8WUY9|DEP1B_HUMAN	DEP1B	0.567118	0.322814	1.25077	3	2	2	7.7	6	6	54.726	0	6.4366	-2.6828	-3.77144	-3.2642	-3.77319	-3.74371	-3.57159	-3.62638	-3.84119
sp|O00161|SNP23_HUMAN;sp|O00161-2|SNP23_HUMAN	sp|O00161|SNP23_HUMAN;sp|O00161-2|SNP23_HUMAN	SNP23	1.01046	0.322135	1.25018	16	16	16	63.5	63.5	63.5	23.354	0	166.84	1.38105	0.984776	1.40982	1.11391	1.20833	0.651658	1.00644	0.734575
sp|Q8N2F6-3|ARM10_HUMAN;sp|Q8N2F6|ARM10_HUMAN;sp|Q8N2F6-6|ARM10_HUMAN;sp|Q8N2F6-4|ARM10_HUMAN;sp|Q8N2F6-5|ARM10_HUMAN;sp|Q8N2F6-2|ARM10_HUMAN	sp|Q8N2F6-3|ARM10_HUMAN;sp|Q8N2F6|ARM10_HUMAN;sp|Q8N2F6-6|ARM10_HUMAN;sp|Q8N2F6-4|ARM10_HUMAN;sp|Q8N2F6-5|ARM10_HUMAN;sp|Q8N2F6-2|ARM10_HUMAN	ARM10	1.42074	0.321872	1.24995	4	4	4	20.4	20.4	20.4	31.079	0	24.356	-1.06405	-1.28934	-1.31053	-1.3458	-1.33881	-1.51847	-1.60403	-1.8359
sp|P07919|QCR6_HUMAN	sp|P07919|QCR6_HUMAN	QCR6	0.22146	0.321163	1.24934	6	6	6	53.8	53.8	53.8	10.739	0	22.567	1.64939	-0.455377	0.353308	-0.300172	0.942813	-0.572152	-0.181993	-0.226168
sp|Q96S94|CCNL2_HUMAN;sp|Q96S94-2|CCNL2_HUMAN;sp|Q96S94-3|CCNL2_HUMAN	sp|Q96S94|CCNL2_HUMAN;sp|Q96S94-2|CCNL2_HUMAN;sp|Q96S94-3|CCNL2_HUMAN	CCNL2	2.36966	0.320194	1.2485	4	3	3	9.6	7.9	7.9	58.147	0	12.069	-2.96979	-3.23677	-3.15767	-3.23383	-3.37373	-3.5411	-3.47635	-3.48764
sp|Q15543|TAF13_HUMAN	sp|Q15543|TAF13_HUMAN	TAF13	0.678024	0.319391	1.2478	1	1	1	8.9	8.9	8.9	14.287	0.00014184	4.3015	-4.03225	-4.4695	-4.04624	-4.47218	-4.2793	-4.65389	-4.28361	-5.08095
sp|Q5JPF3|AN36C_HUMAN;sp|Q5JPF3-2|AN36C_HUMAN;sp|A6QL64|AN36A_HUMAN	sp|Q5JPF3|AN36C_HUMAN;sp|Q5JPF3-2|AN36C_HUMAN;sp|A6QL64|AN36A_HUMAN;sp|A6QL64-3|AN36A_HUMAN;sp|Q8N2N9-3|AN36B_HUMAN;sp|Q8N2N9-2|AN36B_HUMAN;sp|Q8N2N9|AN36B_HUMAN	AN36C	1.77066	0.318706	1.24721	3	3	3	1.9	1.9	1.9	199.75	0.0060318	1.7852	-2.37939	-2.6403	-2.51427	-2.79158	-2.80056	-2.9031	-2.89267	-3.00403
sp|Q9BQ95|ECSIT_HUMAN;sp|Q9BQ95-4|ECSIT_HUMAN;sp|Q9BQ95-2|ECSIT_HUMAN	sp|Q9BQ95|ECSIT_HUMAN;sp|Q9BQ95-4|ECSIT_HUMAN;sp|Q9BQ95-2|ECSIT_HUMAN;sp|Q9BQ95-3|ECSIT_HUMAN	ECSIT	2.82701	0.318251	1.24682	7	7	7	27.4	27.4	27.4	49.148	0	103.71	-0.866075	-0.976926	-0.882422	-0.943193	-1.25627	-1.17441	-1.13953	-1.37141
sp|P47755|CAZA2_HUMAN;sp|P47755-2|CAZA2_HUMAN	sp|P47755|CAZA2_HUMAN;sp|P47755-2|CAZA2_HUMAN	CAZA2	3.56281	0.318039	1.24663	12	10	10	64.7	55.2	55.2	32.949	0	117.36	0.668821	0.768339	0.753079	0.732287	0.315725	0.476486	0.40306	0.455099
sp|Q6ZSJ8|CA122_HUMAN	sp|Q6ZSJ8|CA122_HUMAN	CA122	0.91516	0.317696	1.24634	2	2	2	22.7	22.7	22.7	11.471	0	15.087	-2.09787	-1.85811	-1.38055	-1.6611	-2.26664	-2.07745	-1.83209	-2.09222
sp|Q9BXS6-7|NUSAP_HUMAN	sp|Q9BXS6-7|NUSAP_HUMAN	NUSAP	1.37116	0.317391	1.24608	18	1	1	46.6	2.6	2.6	42.351	0.0006812	3.1786	-1.7481	-1.95088	-2.19468	-1.97823	-2.06855	-2.27354	-2.47083	-2.32853
sp|Q13428|TCOF_HUMAN;sp|Q13428-4|TCOF_HUMAN;sp|Q13428-2|TCOF_HUMAN;sp|Q13428-5|TCOF_HUMAN	sp|Q13428|TCOF_HUMAN;sp|Q13428-4|TCOF_HUMAN;sp|Q13428-2|TCOF_HUMAN;sp|Q13428-5|TCOF_HUMAN	TCOF	0.404335	0.317204	1.24591	81	1	0	45.3	0.7	0	152.1	0.0072965	1.7107	-5.32288	-5.64005	-6.48101	-5.65682	-5.68133	-5.68039	-6.60664	-6.40123
sp|Q969P6-2|TOP1M_HUMAN;sp|Q969P6|TOP1M_HUMAN	sp|Q969P6-2|TOP1M_HUMAN;sp|Q969P6|TOP1M_HUMAN	TOP1M	1.22844	0.31718	1.24589	6	1	1	12.3	4	4	58.644	0	8.7742	-5.73886	-5.64257	-5.8361	-5.91468	-6.00055	-5.83859	-6.14314	-6.41866
sp|Q8WUZ0|BCL7C_HUMAN;sp|Q8WUZ0-2|BCL7C_HUMAN	sp|Q8WUZ0|BCL7C_HUMAN;sp|Q8WUZ0-2|BCL7C_HUMAN	BCL7C	1.66026	0.317101	1.24582	1	1	1	5.5	5.5	5.5	23.468	0.00041317	3.398	-4.52321	-4.96493	-4.79529	-4.90699	-5.03151	-5.09819	-5.1781	-5.15103
sp|O75496|GEMI_HUMAN	sp|O75496|GEMI_HUMAN	GEMI	0.860256	0.316482	1.24529	8	8	8	41.1	41.1	41.1	23.565	0	37.533	-0.016173	-0.527132	-0.263878	-0.454933	-0.326377	-0.804164	-0.451582	-0.945921
sp|O43432|IF4G3_HUMAN;sp|O43432-3|IF4G3_HUMAN;sp|O43432-4|IF4G3_HUMAN	sp|O43432|IF4G3_HUMAN;sp|O43432-3|IF4G3_HUMAN;sp|O43432-4|IF4G3_HUMAN;sp|O43432-2|IF4G3_HUMAN	IF4G3	3.61969	0.316357	1.24518	47	39	39	29.3	25	25	176.65	0	190.38	2.69846	2.82817	2.6962	2.81249	2.41196	2.49867	2.41852	2.44075
sp|P58546|MTPN_HUMAN	sp|P58546|MTPN_HUMAN	MTPN	0.625758	0.312502	1.24186	5	5	5	40.7	40.7	40.7	12.895	0	57.329	-0.809232	-1.34962	-0.972753	-1.38274	-0.889187	-1.65714	-1.48466	-1.73338
sp|Q96GI7|FA89A_HUMAN	sp|Q96GI7|FA89A_HUMAN	FA89A	0.528768	0.312159	1.24156	1	1	1	6.5	6.5	6.5	19.569	0	5.4113	-3.085	-3.87147	-3.26	-3.61463	-3.24225	-4.10506	-3.63238	-4.10006
sp|O00746-2|NDKM_HUMAN;sp|O00746|NDKM_HUMAN	sp|O00746-2|NDKM_HUMAN;sp|O00746|NDKM_HUMAN	NDKM	1.11466	0.310779	1.24038	1	1	1	14.5	14.5	14.5	12.978	0.00014624	5.233	-8.61198	-8.12631	-8.47428	-8.52311	-9.02639	-8.61146	-8.74294	-8.598
sp|Q15293|RCN1_HUMAN;sp|Q15293-2|RCN1_HUMAN	sp|Q15293|RCN1_HUMAN;sp|Q15293-2|RCN1_HUMAN	RCN1	0.542827	0.310183	1.23987	22	22	22	63.4	63.4	63.4	38.89	0	204.84	2.59621	1.86326	2.4188	2.06842	2.49182	1.53745	1.95534	1.72134
sp|O95926|SYF2_HUMAN;sp|O95926-2|SYF2_HUMAN	sp|O95926|SYF2_HUMAN;sp|O95926-2|SYF2_HUMAN	SYF2	1.54949	0.309937	1.23965	6	6	6	26.3	26.3	26.3	28.722	0	23.538	-0.705874	-1.03371	-0.831836	-0.934214	-0.956974	-1.25635	-1.19521	-1.33685
sp|Q9H967|WDR76_HUMAN	sp|Q9H967|WDR76_HUMAN	WDR76	3.58398	0.309697	1.23945	16	16	16	21.4	21.4	21.4	69.768	0	49.779	1.2741	1.40331	1.31825	1.38441	1.01658	1.03501	0.979881	1.10981
sp|Q9P0P0|RN181_HUMAN	sp|Q9P0P0|RN181_HUMAN	RN181	0.290878	0.307614	1.23766	2	2	2	9.8	9.8	9.8	17.909	0.00080961	2.9497	-1.43691	-2.78871	-2.12071	-2.79632	-1.71904	-3.06278	-2.73017	-2.86111
sp|Q96L58|B3GT6_HUMAN	sp|Q96L58|B3GT6_HUMAN	B3GT6	1.78996	0.307091	1.23721	2	2	2	6.7	6.7	6.7	37.137	0	7.6245	-3.22192	-3.28191	-3.5741	-3.38551	-3.55518	-3.64007	-3.80081	-3.69573
sp|Q9BTT0|AN32E_HUMAN;sp|Q9BTT0-3|AN32E_HUMAN;sp|Q9BTT0-2|AN32E_HUMAN	sp|Q9BTT0|AN32E_HUMAN;sp|Q9BTT0-3|AN32E_HUMAN;sp|Q9BTT0-2|AN32E_HUMAN	AN32E	0.583541	0.306874	1.23702	13	13	13	60.1	60.1	60.1	30.692	0	208.17	1.66842	1.16157	1.70306	1.45816	1.71749	0.762206	1.34441	0.939618
sp|Q9HCI5|MAGE1_HUMAN	sp|Q9HCI5|MAGE1_HUMAN	MAGE1	1.05056	0.306579	1.23677	1	1	1	0.9	0.9	0.9	103.25	0.0052821	1.873	-1.64218	-1.34415	-1.71864	-1.91248	-2.09003	-1.69377	-2.09978	-1.9602
sp|Q8NHG7|SVIP_HUMAN	sp|Q8NHG7|SVIP_HUMAN	SVIP	1.35722	0.306226	1.23647	1	1	1	14.3	14.3	14.3	8.4426	0	13.689	-3.31921	-3.42332	-3.05158	-3.24957	-3.45609	-3.69455	-3.36969	-3.74825
sp|Q5SNT2|TM201_HUMAN;sp|Q5SNT2-2|TM201_HUMAN	sp|Q5SNT2|TM201_HUMAN;sp|Q5SNT2-2|TM201_HUMAN	TM201	4.60967	0.305029	1.23544	7	7	7	13.1	13.1	13.1	72.235	0	36.612	-0.598384	-0.595142	-0.555616	-0.636696	-0.935786	-0.842767	-0.907965	-0.919436
sp|P29966|MARCS_HUMAN	sp|P29966|MARCS_HUMAN	MARCS	0.806713	0.304977	1.2354	14	14	13	54.8	54.8	51.8	31.554	0	256.76	2.17672	1.65314	2.14914	1.81779	1.96793	1.39705	1.77782	1.43408
sp|O00154-6|BACH_HUMAN;sp|O00154-4|BACH_HUMAN;sp|O00154-7|BACH_HUMAN;sp|O00154|BACH_HUMAN;sp|O00154-5|BACH_HUMAN;sp|O00154-2|BACH_HUMAN;sp|O00154-3|BACH_HUMAN	sp|O00154-6|BACH_HUMAN;sp|O00154-4|BACH_HUMAN;sp|O00154-7|BACH_HUMAN;sp|O00154|BACH_HUMAN;sp|O00154-5|BACH_HUMAN;sp|O00154-2|BACH_HUMAN;sp|O00154-3|BACH_HUMAN;sp|Q6ZUV0|BACHL_HUMAN	BACH	3.298	0.30307	1.23377	22	22	22	65	65	65	36.567	0	197.44	2.54921	2.61281	2.54554	2.45845	2.26784	2.31291	2.17895	2.19402
sp|Q16718|NDUA5_HUMAN;sp|Q16718-2|NDUA5_HUMAN	sp|Q16718|NDUA5_HUMAN;sp|Q16718-2|NDUA5_HUMAN	NDUA5	0.76766	0.302697	1.23345	5	5	5	44	44	44	13.459	0	29.713	0.427155	0.147711	0.606737	0.196914	0.349722	-0.201313	0.294364	-0.275045
sp|Q8WXQ8-2|CBPA5_HUMAN;sp|Q8WXQ8-3|CBPA5_HUMAN;sp|Q8WXQ8|CBPA5_HUMAN	sp|Q8WXQ8-2|CBPA5_HUMAN;sp|Q8WXQ8-3|CBPA5_HUMAN;sp|Q8WXQ8|CBPA5_HUMAN	CBPA5	0.734335	0.302653	1.23341	1	1	1	2.8	2.8	2.8	39.363	0.001594	2.5836	-6.53435	-7.19829	-6.94589	-6.49234	-6.9982	-7.0781	-6.90008	-7.40509
sp|Q6ZUT9-4|DEN5B_HUMAN;sp|Q6IQ26-2|DEN5A_HUMAN;sp|Q6ZUT9|DEN5B_HUMAN;sp|Q6IQ26|DEN5A_HUMAN;sp|Q6ZUT9-2|DEN5B_HUMAN	sp|Q6ZUT9-4|DEN5B_HUMAN;sp|Q6IQ26-2|DEN5A_HUMAN;sp|Q6ZUT9|DEN5B_HUMAN;sp|Q6IQ26|DEN5A_HUMAN;sp|Q6ZUT9-2|DEN5B_HUMAN	DEN5B	0.925336	0.30262	1.23338	1	1	1	2.3	2.3	2.3	84	0.0013369	2.7614	-5.79819	-5.7475	-6.05839	-5.98429	-6.29963	-5.99381	-5.92999	-6.57542
sp|Q8TDH9|BL1S5_HUMAN;sp|Q8TDH9-2|BL1S5_HUMAN;sp|Q8TDH9-3|BL1S5_HUMAN	sp|Q8TDH9|BL1S5_HUMAN;sp|Q8TDH9-2|BL1S5_HUMAN;sp|Q8TDH9-3|BL1S5_HUMAN	BL1S5	1.07822	0.302327	1.23313	3	3	3	17.1	17.1	17.1	21.609	0	13.792	-0.782419	-1.19136	-0.748713	-1.02573	-1.02327	-1.40001	-1.11025	-1.424
sp|Q9UKL3|C8AP2_HUMAN	sp|Q9UKL3|C8AP2_HUMAN	C8AP2	0.60739	0.299992	1.23114	9	9	9	4.1	4.1	4.1	222.66	0	20.769	-0.263068	-0.355485	-0.886992	-0.0532321	-0.317584	-0.603638	-1.03696	-0.800564
sp|Q99877|H2B1N_HUMAN;sp|Q93079|H2B1H_HUMAN;sp|Q5QNW6|H2B2F_HUMAN;sp|P62807|H2B1C_HUMAN;sp|P58876|H2B1D_HUMAN;sp|Q5QNW6-2|H2B2F_HUMAN;sp|Q99879|H2B1M_HUMAN	sp|Q99877|H2B1N_HUMAN;sp|Q93079|H2B1H_HUMAN;sp|Q5QNW6|H2B2F_HUMAN;sp|P62807|H2B1C_HUMAN;sp|P58876|H2B1D_HUMAN;sp|Q5QNW6-2|H2B2F_HUMAN;sp|Q99879|H2B1M_HUMAN	H2B1N	1.24739	0.2998	1.23097	15	1	0	77.8	5.6	0	13.922	0.0053992	1.8162	3.01837	2.57553	2.65118	2.46297	2.48422	2.36339	2.28072	2.38052
sp|Q5T9A4|ATD3B_HUMAN;sp|Q5T9A4-3|ATD3B_HUMAN	sp|Q5T9A4|ATD3B_HUMAN;sp|Q5T9A4-3|ATD3B_HUMAN;sp|Q5T9A4-2|ATD3B_HUMAN	ATD3B	3.01477	0.298456	1.22983	42	8	6	53.2	17.3	12.8	72.572	0	69.884	-0.135981	-0.050004	-0.217797	-0.128396	-0.442892	-0.331485	-0.503624	-0.448001
sp|Q15475|SIX1_HUMAN	sp|Q15475|SIX1_HUMAN;sp|Q9NPC8|SIX2_HUMAN	SIX1	3.21427	0.297958	1.2294	3	3	3	15.8	15.8	15.8	32.21	0	16.174	-2.75788	-2.8948	-2.89692	-2.83484	-3.12048	-3.21326	-3.06808	-3.17445
sp|Q9NYL9|TMOD3_HUMAN	sp|Q9NYL9|TMOD3_HUMAN	TMOD3	1.96041	0.297209	1.22876	16	16	13	51.7	51.7	44.9	39.594	0	187.41	1.9701	1.81332	2.02654	1.87217	1.74717	1.53334	1.72654	1.48625
sp|Q8NHZ8|CDC26_HUMAN	sp|Q8NHZ8|CDC26_HUMAN	CDC26	0.326412	0.297056	1.22863	2	2	2	24.7	24.7	24.7	9.7769	0	5.4663	-6.30888	-6.42592	-5.03344	-6.15907	-6.41655	-6.7813	-5.75395	-6.16373
sp|P83111|LACTB_HUMAN;sp|P83111-2|LACTB_HUMAN	sp|P83111|LACTB_HUMAN;sp|P83111-2|LACTB_HUMAN	LACTB	3.97807	0.29558	1.22738	6	6	6	11.5	11.5	11.5	60.693	0	15.613	-0.693711	-0.757478	-0.769456	-0.843176	-1.05115	-1.03384	-1.08662	-1.07453
sp|P35914|HMGCL_HUMAN;sp|P35914-3|HMGCL_HUMAN;sp|P35914-2|HMGCL_HUMAN	sp|P35914|HMGCL_HUMAN;sp|P35914-3|HMGCL_HUMAN;sp|P35914-2|HMGCL_HUMAN;sp|Q8TB92-5|HMGC2_HUMAN;sp|Q8TB92-2|HMGC2_HUMAN;sp|Q8TB92|HMGC2_HUMAN	HMGCL	3.62845	0.29379	1.22586	11	11	11	28	28	28	34.36	0	45.671	1.08757	1.02362	1.04026	0.93723	0.7621	0.752378	0.729974	0.669071
sp|O43175|SERA_HUMAN	sp|O43175|SERA_HUMAN	SERA	3.70138	0.293574	1.22567	30	30	30	56.7	56.7	56.7	56.65	0	323.31	4.08707	4.03085	3.98921	3.95702	3.73536	3.78308	3.68857	3.68283
sp|Q5T8D3-2|ACBD5_HUMAN;sp|Q5T8D3-3|ACBD5_HUMAN;sp|Q5T8D3-4|ACBD5_HUMAN	sp|Q5T8D3-2|ACBD5_HUMAN;sp|Q5T8D3-3|ACBD5_HUMAN;sp|Q5T8D3-4|ACBD5_HUMAN	ACBD5	0.971394	0.293212	1.22537	10	1	1	19.8	3.9	3.9	54.785	0.0096276	1.5154	-6.01261	-6.32488	-6.48165	-6.4645	-6.48887	-6.59678	-6.44107	-6.92978
sp|Q96B54|ZN428_HUMAN	sp|Q96B54|ZN428_HUMAN	ZN428	0.291039	0.292376	1.22466	4	4	4	29.8	29.8	29.8	20.48	0	32.991	-0.277848	-1.74995	-0.888509	-1.52638	-0.672018	-1.85904	-1.49415	-1.58698
sp|Q9BVT8|TMUB1_HUMAN	sp|Q9BVT8|TMUB1_HUMAN	TMUB1	0.33298	0.292256	1.22455	4	4	4	26	26	26	26.261	0	16.773	0.066438	-0.568343	-1.29479	-0.614299	-0.487502	-0.435711	-1.32958	-1.32722
sp|P41240|CSK_HUMAN	sp|P41240|CSK_HUMAN;sp|P42679-3|MATK_HUMAN;sp|P42679|MATK_HUMAN;sp|P42679-2|MATK_HUMAN	CSK	2.6489	0.291589	1.22399	22	22	22	55.6	55.6	55.6	50.704	0	182.03	2.09981	2.30387	2.1523	2.15936	1.8138	1.98856	1.88712	1.85952
sp|O00273-2|DFFA_HUMAN	sp|O00273-2|DFFA_HUMAN	DFFA	1.18154	0.290866	1.22337	14	1	1	60.8	8.2	8.2	29.41	0	12.211	-5.44134	-5.89352	-5.82262	-5.79737	-5.90862	-6.2187	-6.10891	-5.88208
sp|P55327-2|TPD52_HUMAN;sp|P55327-4|TPD52_HUMAN;sp|P55327-3|TPD52_HUMAN;sp|P55327|TPD52_HUMAN;sp|P55327-7|TPD52_HUMAN;sp|P55327-5|TPD52_HUMAN;sp|P55327-6|TPD52_HUMAN	sp|P55327-2|TPD52_HUMAN;sp|P55327-4|TPD52_HUMAN;sp|P55327-3|TPD52_HUMAN;sp|P55327|TPD52_HUMAN;sp|P55327-7|TPD52_HUMAN;sp|P55327-5|TPD52_HUMAN;sp|P55327-6|TPD52_HUMAN;sp|P55327-8|TPD52_HUMAN	TPD52	0.360469	0.290704	1.22324	8	8	8	56	56	56	19.863	0	92.719	1.29756	0.492905	1.39443	0.737714	1.35878	0.10086	0.863042	0.437108
sp|P63218|GBG5_HUMAN	sp|P63218|GBG5_HUMAN	GBG5	2.04796	0.289484	1.2222	5	5	5	51.5	51.5	51.5	7.3184	0	8.7796	0.786663	0.971771	1.07082	0.947102	0.654729	0.700815	0.742718	0.520156
sp|O60346|PHLP1_HUMAN	sp|O60346|PHLP1_HUMAN	PHLP1	0.827456	0.289322	1.22207	2	2	2	1.2	1.2	1.2	184.67	0.0001392	3.6781	-4.30178	-4.68159	-4.99217	-4.59071	-4.88558	-4.66207	-5.09177	-5.08411
sp|P25208|NFYB_HUMAN	sp|P25208|NFYB_HUMAN	NFYB	0.689779	0.289209	1.22197	4	4	4	15.5	15.5	15.5	22.831	0	50.687	-0.012048	-0.327726	0.104594	-0.031571	0.107788	-0.77436	-0.346434	-0.410579
sp|Q9BUH6|PAXX_HUMAN	sp|Q9BUH6|PAXX_HUMAN;sp|Q9BUH6-2|PAXX_HUMAN	PAXX	2.38618	0.288957	1.22176	13	13	13	69.1	69.1	69.1	21.639	0	83.468	1.16506	0.978747	1.04898	1.04096	0.912805	0.729307	0.762174	0.673635
sp|Q9BVW5|TIPIN_HUMAN	sp|Q9BVW5|TIPIN_HUMAN	TIPIN	0.462031	0.287097	1.22018	5	5	5	13.6	13.6	13.6	34.555	0	15.423	-0.439813	-1.21702	-0.677101	-1.01703	-0.521131	-1.46189	-1.07297	-1.44336
sp|Q9HAN9|NMNA1_HUMAN	sp|Q9HAN9|NMNA1_HUMAN	NMNA1	2.86952	0.286953	1.22006	6	6	6	26.9	26.9	26.9	31.932	0	30.097	-0.367331	-0.221631	-0.334578	-0.286477	-0.688892	-0.501424	-0.556308	-0.611206
sp|Q9UBU7-2|DBF4A_HUMAN;sp|Q9UBU7|DBF4A_HUMAN	sp|Q9UBU7-2|DBF4A_HUMAN;sp|Q9UBU7|DBF4A_HUMAN	DBF4A	0.696521	0.28659	1.21975	2	2	2	6.8	6.8	6.8	26.124	0.00516	1.8942	-3.56825	-4.02541	-4.34785	-3.99598	-4.07245	-4.06931	-4.54523	-4.39685
sp|Q9Y617|SERC_HUMAN;sp|Q9Y617-2|SERC_HUMAN	sp|Q9Y617|SERC_HUMAN;sp|Q9Y617-2|SERC_HUMAN	SERC	3.06059	0.286371	1.21957	25	25	25	64.6	64.6	64.6	40.422	0	197.56	3.29366	3.43174	3.26925	3.3765	3.01714	3.13949	3.03265	3.03639
sp|Q9NRF9|DPOE3_HUMAN	sp|Q9NRF9|DPOE3_HUMAN	DPOE3	0.61661	0.286279	1.21949	6	6	6	23.1	23.1	23.1	16.859	0	21.649	-0.02671	-0.543281	-0.00670099	-0.06763	0	-0.855421	-0.369297	-0.564719
sp|Q92817|EVPL_HUMAN	sp|Q92817|EVPL_HUMAN	EVPL	1.66581	0.284848	1.21828	5	5	5	1.6	1.6	1.6	231.6	0.00014529	4.9964	-1.01145	-0.912043	-0.83297	-0.781188	-0.977617	-1.35709	-1.18201	-1.16032
sp|Q8TCD5|NT5C_HUMAN	sp|Q8TCD5|NT5C_HUMAN;sp|Q8TCD5-2|NT5C_HUMAN	NT5C	2.75163	0.284818	1.21826	8	8	8	43.3	43.3	43.3	23.382	0	28.509	0.619658	0.544165	0.651708	0.577545	0.343422	0.377164	0.362005	0.171214
sp|Q9NY99-2|SNTG2_HUMAN;sp|Q9NY99|SNTG2_HUMAN	sp|Q9NY99-2|SNTG2_HUMAN;sp|Q9NY99|SNTG2_HUMAN	SNTG2	2.49748	0.284272	1.2178	2	2	2	5.3	5.3	5.3	46.841	0.0012039	2.7734	-0.497269	-0.413039	-0.557724	-0.631649	-0.714711	-0.781373	-0.879646	-0.861038
sp|P78330|SERB_HUMAN	sp|P78330|SERB_HUMAN	SERB	2.46346	0.282684	1.21646	11	11	11	50.7	50.7	50.7	25.007	0	70.852	0.757967	0.643357	0.755014	0.658421	0.573289	0.373753	0.398536	0.338445
sp|P10412|H14_HUMAN	sp|P10412|H14_HUMAN;sp|Q02539|H11_HUMAN;sp|P16401|H15_HUMAN	H14	1.69092	0.282442	1.21625	29	29	9	63.5	63.5	26.9	21.865	0	203.53	5.65405	5.35449	5.39547	5.37774	5.26864	5.0828	5.04769	5.25286
sp|Q9HD15|SRA1_HUMAN	sp|Q9HD15|SRA1_HUMAN	SRA1	0.497891	0.282336	1.21616	5	5	5	16.5	16.5	16.5	25.673	0	16.556	-0.481738	-1.08124	-0.416869	-0.780457	-0.406418	-1.3967	-0.952983	-1.13355
sp|Q9H3Z4-2|DNJC5_HUMAN;sp|Q9H3Z4|DNJC5_HUMAN	sp|Q9H3Z4-2|DNJC5_HUMAN;sp|Q9H3Z4|DNJC5_HUMAN	DNJC5	0.416205	0.28195	1.21584	3	3	3	28.7	28.7	28.7	18.801	0.00014658	5.3241	-2.84966	-3.19911	-2.30688	-2.93491	-2.66776	-3.7154	-2.81807	-3.21713
sp|Q3YBR2|TBRG1_HUMAN	sp|Q3YBR2|TBRG1_HUMAN	TBRG1	0.544415	0.279071	1.21341	1	1	1	3.6	3.6	3.6	44.945	0.00014207	4.3339	-6.34564	-6.30532	-6.35228	-5.49676	-6.2789	-6.36255	-6.73353	-6.24131
sp|Q5TGZ0|MIC10_HUMAN;sp|Q5TGZ0-2|MIC10_HUMAN	sp|Q5TGZ0|MIC10_HUMAN;sp|Q5TGZ0-2|MIC10_HUMAN	MIC10	1.64554	0.277966	1.21248	2	2	2	19.2	19.2	19.2	8.8081	0.0026302	2.3279	0.187798	0.427414	0.529278	0.300923	0.073877	0.121591	0.194763	-0.0566831
sp|Q9UKD2|MRT4_HUMAN	sp|Q9UKD2|MRT4_HUMAN	MRT4	2.4846	0.277832	1.21237	18	18	18	58.6	58.6	58.6	27.56	0	272.4	2.80932	3.01979	2.90027	3.00142	2.56709	2.72745	2.66356	2.66138
sp|P19022-2|CADH2_HUMAN;sp|P19022|CADH2_HUMAN	sp|P19022-2|CADH2_HUMAN;sp|P19022|CADH2_HUMAN;sp|P55283-2|CADH4_HUMAN;sp|P55283|CADH4_HUMAN	CADH2	4.74574	0.27765	1.21222	9	9	9	13.5	13.5	13.5	97.039	0	80.707	-0.200813	-0.233676	-0.231841	-0.2235	-0.559056	-0.494157	-0.456891	-0.490325
sp|Q6EEV4-2|GL1AD_HUMAN;sp|Q6EEV4|GL1AD_HUMAN	sp|Q6EEV4-2|GL1AD_HUMAN;sp|Q6EEV4|GL1AD_HUMAN	GL1AD	1.78599	0.277048	1.21171	3	3	3	44.2	44.2	44.2	8.8268	0	26.468	-4.65691	-4.88328	-4.57617	-4.61695	-5.06388	-5.00501	-4.8403	-4.93231
sp|Q9UHV9|PFD2_HUMAN	sp|Q9UHV9|PFD2_HUMAN	PFD2	0.624326	0.276821	1.21152	14	14	14	81.8	81.8	81.8	16.648	0	127.79	2.03829	1.64186	2.02691	1.80603	2.09901	1.22676	1.66242	1.41762
sp|Q05D32|CTSL2_HUMAN;sp|Q05D32-2|CTSL2_HUMAN	sp|Q05D32|CTSL2_HUMAN;sp|Q05D32-2|CTSL2_HUMAN	CTSL2	3.20816	0.276578	1.21132	20	20	20	40.3	40.3	40.3	52.998	0	165.37	1.33942	1.45668	1.38717	1.50256	1.19599	1.13251	1.09137	1.15966
sp|P16403|H12_HUMAN	sp|P16403|H12_HUMAN	H12	0.786587	0.275896	1.21075	29	11	11	65.7	28.2	28.2	21.364	0	22.929	3.64328	3.39383	3.60875	3.65895	3.56458	2.9365	3.11602	3.58412
sp|P35219|CAH8_HUMAN	sp|P35219|CAH8_HUMAN	CAH8	4.27298	0.275414	1.21034	7	7	7	36.2	36.2	36.2	32.973	0	60.292	-0.569052	-0.574287	-0.617643	-0.598524	-0.888163	-0.792935	-0.877034	-0.90303
sp|Q99584|S10AD_HUMAN	sp|Q99584|S10AD_HUMAN	S10AD	0.491997	0.275166	1.21013	6	6	6	42.9	42.9	42.9	11.471	0	109.01	1.73522	1.25049	1.7838	1.21248	1.73046	0.903818	1.36927	0.877775
sp|Q9NX55|HYPK_HUMAN	sp|Q9NX55|HYPK_HUMAN;sp|Q9NX55-3|HYPK_HUMAN	HYPK	0.571979	0.274261	1.20937	5	5	5	40.3	40.3	40.3	14.665	0	44.422	-0.711437	-1.48301	-1.28196	-1.36532	-1.19188	-1.64066	-1.29452	-1.81171
sp|Q9H074|PAIP1_HUMAN;sp|Q9H074-2|PAIP1_HUMAN;sp|Q9H074-3|PAIP1_HUMAN	sp|Q9H074|PAIP1_HUMAN;sp|Q9H074-2|PAIP1_HUMAN;sp|Q9H074-3|PAIP1_HUMAN	PAIP1	0.925197	0.274239	1.20936	11	11	11	17.3	17.3	17.3	53.524	0	42.893	1.38503	1.09759	1.36429	1.13809	1.29457	0.814176	1.0675	0.711801
sp|P46940|IQGA1_HUMAN	sp|P46940|IQGA1_HUMAN	IQGA1	3.07022	0.274009	1.20916	78	78	74	51.8	51.8	50	189.25	0	323.31	4.0448	4.21875	4.12005	4.10819	3.7968	3.92091	3.82772	3.85033
sp|O60294|TYW4_HUMAN	sp|O60294|TYW4_HUMAN	TYW4	1.8098	0.273828	1.20901	3	3	3	5.2	5.2	5.2	75.601	0	9.6238	-1.80581	-2.03535	-2.14853	-2.06051	-2.29917	-2.23882	-2.38526	-2.22226
sp|O94822|LTN1_HUMAN;sp|O94822-3|LTN1_HUMAN	sp|O94822|LTN1_HUMAN;sp|O94822-3|LTN1_HUMAN;sp|O94822-2|LTN1_HUMAN	LTN1	2.34595	0.273763	1.20896	33	33	33	19.4	19.4	19.4	200.55	0	146.84	1.85304	2.08325	1.95257	2.04616	1.62803	1.74647	1.68144	1.78402
sp|Q5TA50|CPTP_HUMAN	sp|Q5TA50|CPTP_HUMAN	CPTP	0.727436	0.273607	1.20883	1	1	1	5.1	5.1	5.1	24.365	0.0009434	2.9191	-4.76435	-5.2567	-5.34647	-5.46416	-5.37456	-5.27891	-5.5331	-5.73954
sp|Q96EV8|DTBP1_HUMAN;sp|Q96EV8-2|DTBP1_HUMAN	sp|Q96EV8|DTBP1_HUMAN;sp|Q96EV8-2|DTBP1_HUMAN	DTBP1	0.906032	0.273125	1.20842	4	4	3	10.5	10.5	6	39.493	0	29.193	-1.16979	-1.59382	-1.36517	-1.52623	-1.39473	-1.7833	-1.6122	-1.95729
sp|Q9H5V9-3|CX056_HUMAN;sp|Q9H5V9|CX056_HUMAN;sp|Q9H5V9-2|CX056_HUMAN	sp|Q9H5V9-3|CX056_HUMAN;sp|Q9H5V9|CX056_HUMAN;sp|Q9H5V9-2|CX056_HUMAN	CX056	4.686	0.273046	1.20836	9	9	9	49.5	49.5	49.5	23.936	0	97.793	0.897432	0.943672	0.89773	0.902721	0.596686	0.687982	0.616819	0.647884
sp|Q9UII2|ATIF1_HUMAN;sp|Q9UII2-3|ATIF1_HUMAN;sp|Q9UII2-2|ATIF1_HUMAN	sp|Q9UII2|ATIF1_HUMAN;sp|Q9UII2-3|ATIF1_HUMAN;sp|Q9UII2-2|ATIF1_HUMAN	ATIF1	0.499128	0.27256	1.20795	7	7	7	34.9	34.9	34.9	12.249	0	17.988	1.55493	1.292	2.19763	1.43023	1.39694	0.982513	1.70605	1.29904
sp|P20674|COX5A_HUMAN	sp|P20674|COX5A_HUMAN	COX5A	0.342945	0.271952	1.20744	6	6	6	37.3	37.3	37.3	16.762	0	30.726	1.69089	0.668623	1.19952	0.729877	1.49681	0.433876	0.762459	0.507953
sp|Q9H446-2|RWDD1_HUMAN;sp|Q9H446|RWDD1_HUMAN	sp|Q9H446-2|RWDD1_HUMAN;sp|Q9H446|RWDD1_HUMAN	RWDD1	0.437272	0.271571	1.20712	4	4	4	18.4	18.4	18.4	17.082	0	10.454	-0.114357	-0.212442	0.358842	0.366751	0.337441	-0.774499	-0.039611	-0.210821
sp|Q8N129|CNPY4_HUMAN	sp|Q8N129|CNPY4_HUMAN	CNPY4	0.289731	0.271026	1.20667	1	1	1	4.8	4.8	4.8	28.309	0.00014209	4.3413	-2.7455	-3.92603	-3.21852	-4.03623	-3.05572	-4.10383	-3.78215	-4.0687
sp|P04264|K2C1_HUMAN;CON__P04264	sp|P04264|K2C1_HUMAN;CON__P04264	K2C1	0.272944	0.270855	1.20652	20	19	11	29.5	28	16.1	66.038	0	105.24	1.32411	2.12359	0.646073	1.54426	0.853593	1.34212	0.557662	1.80123
sp|Q9H6E5|STPAP_HUMAN	sp|Q9H6E5|STPAP_HUMAN	STPAP	0.425065	0.270517	1.20624	4	4	4	8.5	8.5	8.5	93.846	0.00041311	3.3958	-1.142	-1.76033	-2.10584	-1.48444	-1.3243	-1.96162	-2.18238	-2.10637
sp|P23511-2|NFYA_HUMAN;sp|P23511|NFYA_HUMAN	sp|P23511-2|NFYA_HUMAN;sp|P23511|NFYA_HUMAN	NFYA	2.65286	0.268887	1.20488	2	2	2	8.5	8.5	8.5	33.939	0	7.5673	-1.48347	-1.67364	-1.57339	-1.60056	-1.75222	-1.85146	-1.90142	-1.90152
sp|Q16822|PCKGM_HUMAN;sp|Q16822-2|PCKGM_HUMAN	sp|Q16822|PCKGM_HUMAN;sp|Q16822-2|PCKGM_HUMAN;sp|P35558-2|PCKGC_HUMAN;sp|P35558|PCKGC_HUMAN	PCKGM	3.1709	0.268787	1.20479	29	29	29	51.7	51.7	51.7	70.729	0	225.93	1.91234	1.97901	1.86572	1.87741	1.58969	1.73366	1.59582	1.64017
sp|Q14209|E2F2_HUMAN	sp|Q14209|E2F2_HUMAN	E2F2	2.20441	0.268453	1.20452	1	1	1	2.5	2.5	2.5	47.505	0.00054765	3.3019	-3.69961	-3.94273	-3.87649	-3.82406	-3.99084	-4.17882	-4.11606	-4.13098
sp|O14737|PDCD5_HUMAN;sp|O14737-2|PDCD5_HUMAN	sp|O14737|PDCD5_HUMAN;sp|O14737-2|PDCD5_HUMAN	PDCD5	0.447564	0.268422	1.20449	10	10	10	64.8	64.8	64.8	14.285	0	68.187	2.74706	2.22631	2.79904	2.20544	2.77096	1.78188	2.34412	2.00721
sp|Q5T2D3|OTUD3_HUMAN	sp|Q5T2D3|OTUD3_HUMAN	OTUD3	4.82028	0.26658	1.20295	7	7	7	26.9	26.9	26.9	45.124	0	47.232	-1.40395	-1.42023	-1.42788	-1.46642	-1.73292	-1.6852	-1.71022	-1.65646
sp|O95881|TXD12_HUMAN	sp|O95881|TXD12_HUMAN	TXD12	1.01635	0.26651	1.20289	11	11	11	60.5	60.5	60.5	19.206	0	49.146	2.27085	1.97036	2.20836	1.91953	2.07785	1.77382	1.87268	1.57871
sp|Q9NP66|HM20A_HUMAN	sp|Q9NP66|HM20A_HUMAN	HM20A	1.17296	0.265899	1.20238	12	12	12	36	36	36	40.143	0	39.188	0.310137	-0.016476	0.184994	0.071618	0.136291	-0.257411	-0.111138	-0.281064
sp|Q13496|MTM1_HUMAN;sp|Q13496-2|MTM1_HUMAN	sp|Q13496|MTM1_HUMAN;sp|Q13496-2|MTM1_HUMAN	MTM1	0.600425	0.263404	1.20031	2	2	2	3.6	3.6	3.6	69.931	0.00067815	3.0662	-3.69652	-3.79703	-4.37413	-3.65864	-4.13068	-3.81583	-4.40201	-4.23142
sp|P57737-4|CORO7_HUMAN;sp|P57737|CORO7_HUMAN;sp|P57737-2|CORO7_HUMAN	sp|P57737-4|CORO7_HUMAN;sp|P57737|CORO7_HUMAN;sp|P57737-2|CORO7_HUMAN	CORO7	0.641119	0.263373	1.20028	26	1	1	35.7	2.4	2.4	98.578	0.0028788	2.2163	-5.74004	-5.9608	-5.65068	-5.59239	-5.76185	-5.75805	-5.96012	-6.51738
sp|Q13247-3|SRSF6_HUMAN;sp|Q13247|SRSF6_HUMAN	sp|Q13247-3|SRSF6_HUMAN;sp|Q13247|SRSF6_HUMAN;sp|Q13247-2|SRSF6_HUMAN	SRSF6	3.46601	0.262114	1.19923	22	17	17	43.9	39.1	39.1	38.418	0	161.4	2.47834	2.37469	2.43186	2.32007	2.154	2.15549	2.10932	2.13769
sp|Q6UWP2|DHR11_HUMAN;sp|Q6UWP2-2|DHR11_HUMAN	sp|Q6UWP2|DHR11_HUMAN;sp|Q6UWP2-2|DHR11_HUMAN	DHR11	1.88749	0.262005	1.19914	2	2	2	11.2	11.2	11.2	28.308	0	10.625	-3.69487	-3.82497	-3.55358	-3.67413	-3.93826	-3.98323	-3.81677	-4.05731
sp|Q96I23|PREY_HUMAN	sp|Q96I23|PREY_HUMAN	PREY	0.296586	0.261668	1.19886	1	1	1	7	7	7	12.654	0.0028815	2.2345	-1.89319	-2.94203	-2.37597	-2.82064	-2.03821	-3.38307	-2.69363	-2.96361
sp|Q96HA4-2|CA159_HUMAN;sp|Q96HA4-3|CA159_HUMAN;sp|Q96HA4-4|CA159_HUMAN;sp|Q96HA4|CA159_HUMAN	sp|Q96HA4-2|CA159_HUMAN;sp|Q96HA4-3|CA159_HUMAN;sp|Q96HA4-4|CA159_HUMAN;sp|Q96HA4|CA159_HUMAN	CA159	0.643809	0.260345	1.19777	1	1	1	5.9	5.9	5.9	19.097	0.00014267	4.4692	-4.6726	-5.23796	-4.61873	-5.04162	-5.06627	-5.51337	-4.94684	-5.08581
sp|Q99880|H2B1L_HUMAN;sp|Q96A08|H2B1A_HUMAN	sp|Q99880|H2B1L_HUMAN;sp|Q96A08|H2B1A_HUMAN	H2B1L	1.85934	0.259549	1.1971	15	15	0	77.8	77.8	0	13.952	0	126.19	5.29459	5.18994	4.99266	5.27107	4.92548	5.01478	4.90358	4.86623
sp|Q9BTK6|PAGR1_HUMAN	sp|Q9BTK6|PAGR1_HUMAN	PAGR1	0.163968	0.259447	1.19702	1	1	1	7.1	7.1	7.1	27.716	0.0018519	2.4851	-6.45106	-8.42872	-6.67914	-7.48715	-6.80226	-7.62121	-7.01128	-8.64912
sp|Q8N5Y2-4|MS3L1_HUMAN;sp|Q8N5Y2-6|MS3L1_HUMAN;sp|Q8N5Y2-2|MS3L1_HUMAN;sp|Q8N5Y2-3|MS3L1_HUMAN;sp|Q8N5Y2|MS3L1_HUMAN;sp|Q8N5Y2-5|MS3L1_HUMAN;sp|P0C860|MS3L2_HUMAN	sp|Q8N5Y2-4|MS3L1_HUMAN;sp|Q8N5Y2-6|MS3L1_HUMAN;sp|Q8N5Y2-2|MS3L1_HUMAN;sp|Q8N5Y2-3|MS3L1_HUMAN;sp|Q8N5Y2|MS3L1_HUMAN;sp|Q8N5Y2-5|MS3L1_HUMAN;sp|P0C860|MS3L2_HUMAN	MS3L1	3.30571	0.258097	1.1959	4	4	4	11.5	11.5	11.5	40.577	0	11.43	-1.74442	-1.7219	-1.88258	-1.79503	-2.04108	-2.01328	-2.04515	-2.07681
sp|O75494-2|SRS10_HUMAN;sp|O75494|SRS10_HUMAN;sp|O75494-5|SRS10_HUMAN;sp|O75494-4|SRS10_HUMAN;sp|O75494-6|SRS10_HUMAN;sp|O75494-3|SRS10_HUMAN	sp|O75494-2|SRS10_HUMAN;sp|O75494|SRS10_HUMAN;sp|O75494-5|SRS10_HUMAN;sp|O75494-4|SRS10_HUMAN;sp|O75494-6|SRS10_HUMAN;sp|O75494-3|SRS10_HUMAN	SRS10	3.32326	0.257866	1.19571	15	15	12	37.2	37.2	33	31.213	0	164.06	2.09554	2.06504	2.02577	1.98326	1.80424	1.85625	1.74802	1.72964
sp|P41236|IPP2_HUMAN;sp|Q6NXS1|IPP2M_HUMAN	sp|P41236|IPP2_HUMAN;sp|Q6NXS1|IPP2M_HUMAN	IPP2	0.254637	0.257369	1.1953	9	9	9	29.3	29.3	29.3	23.015	0	51.002	1.21074	-0.082311	0.75256	0.0236779	0.979392	-0.256548	0.265777	-0.113435
sp|P50225|ST1A1_HUMAN;sp|P50225-2|ST1A1_HUMAN;sp|P50226|ST1A2_HUMAN	sp|P50225|ST1A1_HUMAN;sp|P50225-2|ST1A1_HUMAN;sp|P50226|ST1A2_HUMAN	ST1A1	2.75852	0.257277	1.19522	9	3	3	30.2	15.9	15.9	34.165	0	14.168	-1.99328	-2.03098	-2.00228	-2.11811	-2.30852	-2.25157	-2.21829	-2.39536
sp|O43900|PRIC3_HUMAN	sp|O43900|PRIC3_HUMAN	PRIC3	0.521463	0.257251	1.1952	1	1	1	2.9	2.9	2.9	68.608	0.0010728	2.8371	-6.10536	-6.30186	-6.96296	-6.36085	-6.57123	-6.37306	-6.9115	-6.90425
sp|P43007|SATT_HUMAN;sp|P43007-2|SATT_HUMAN	sp|P43007|SATT_HUMAN;sp|P43007-2|SATT_HUMAN	SATT	1.14893	0.256598	1.19466	3	3	3	11.5	11.5	11.5	55.722	0	16.443	-3.20385	-3.25784	-3.53972	-3.1585	-3.59252	-3.34716	-3.51652	-3.73011
sp|Q8TB03|CX038_HUMAN;sp|Q8TB03-3|CX038_HUMAN	sp|Q8TB03|CX038_HUMAN;sp|Q8TB03-3|CX038_HUMAN;sp|Q8TB03-2|CX038_HUMAN	CX038	3.05426	0.255943	1.19412	7	7	7	29.5	29.5	29.5	36.67	0	29.178	-0.266954	-0.216752	-0.153357	-0.222732	-0.46098	-0.446375	-0.406693	-0.569519
sp|P35244|RFA3_HUMAN	sp|P35244|RFA3_HUMAN	RFA3	0.822295	0.255639	1.19386	7	7	7	80.2	80.2	80.2	13.569	0	137.93	0.491275	0.175133	0.490319	0.13633	0.249279	0.064539	0.230294	-0.273613
sp|P61129|ZC3H6_HUMAN	sp|P61129|ZC3H6_HUMAN	ZC3H6	0.853697	0.255336	1.19361	1	1	1	0.6	0.6	0.6	131.67	0.005158	1.8889	-0.554482	-1.18565	-0.788988	-0.978431	-0.956267	-1.21903	-1.10281	-1.25079
sp|Q2PZI1-2|D19L1_HUMAN;sp|Q2PZI1|D19L1_HUMAN	sp|Q2PZI1-2|D19L1_HUMAN;sp|Q2PZI1|D19L1_HUMAN	D19L1	0.92021	0.255134	1.19345	3	3	3	48.2	48.2	48.2	9.8774	0.0004126	3.3791	-3.21787	-2.80719	-3.28601	-2.96331	-3.26349	-3.27581	-3.57468	-3.18093
sp|Q86X52|CHSS1_HUMAN	sp|Q86X52|CHSS1_HUMAN	CHSS1	1.23107	0.254953	1.1933	1	1	1	1.6	1.6	1.6	91.783	0.00054652	3.2496	-5.68153	-5.71732	-5.76206	-5.38848	-5.77871	-5.78116	-6.06583	-5.94351
sp|Q8N6T7|SIR6_HUMAN;sp|Q8N6T7-2|SIR6_HUMAN	sp|Q8N6T7|SIR6_HUMAN;sp|Q8N6T7-2|SIR6_HUMAN	SIR6	0.754456	0.254229	1.1927	4	4	4	13.8	13.8	13.8	39.118	0	15.44	-2.31997	-2.92146	-2.882	-2.98327	-3.05608	-2.84889	-3.12294	-3.09572
sp|O76075|DFFB_HUMAN;sp|O76075-2|DFFB_HUMAN	sp|O76075|DFFB_HUMAN;sp|O76075-2|DFFB_HUMAN;sp|O76075-4|DFFB_HUMAN;sp|O76075-3|DFFB_HUMAN	DFFB	3.1442	0.253997	1.19251	8	8	8	23.4	23.4	23.4	39.109	0	12.9	-0.122671	-0.090401	-0.071293	-0.122905	-0.310866	-0.396556	-0.440365	-0.275472
sp|Q9NVH1-3|DJC11_HUMAN;sp|Q9NVH1|DJC11_HUMAN;sp|Q9NVH1-2|DJC11_HUMAN	sp|Q9NVH1-3|DJC11_HUMAN;sp|Q9NVH1|DJC11_HUMAN;sp|Q9NVH1-2|DJC11_HUMAN	DJC11	3.59298	0.253928	1.19245	20	20	20	42.8	42.8	42.8	57.196	0	102.19	1.35806	1.4589	1.36173	1.3801	1.08813	1.19883	1.12122	1.1349
sp|Q96AE4|FUBP1_HUMAN	sp|Q96AE4|FUBP1_HUMAN	FUBP1	0.633103	0.253875	1.19241	43	36	3	63.5	57.1	7.1	67.56	0	323.31	4.20822	3.75076	4.23212	3.8798	4.10889	3.4924	3.91572	3.53839
sp|P61244|MAX_HUMAN;sp|P61244-2|MAX_HUMAN;sp|P61244-6|MAX_HUMAN;sp|P61244-5|MAX_HUMAN;sp|P61244-3|MAX_HUMAN;sp|P61244-4|MAX_HUMAN	sp|P61244|MAX_HUMAN;sp|P61244-2|MAX_HUMAN;sp|P61244-6|MAX_HUMAN;sp|P61244-5|MAX_HUMAN;sp|P61244-3|MAX_HUMAN;sp|P61244-4|MAX_HUMAN	MAX	0.332688	0.253694	1.19226	4	4	4	29.4	29.4	29.4	18.275	0	11.809	-1.09949	-2.14979	-1.41978	-1.91292	-1.32543	-2.39314	-1.84677	-2.03144
sp|P68431|H31_HUMAN	sp|P68431|H31_HUMAN	H31	1.48155	0.252959	1.19165	14	14	1	71.3	71.3	23.5	15.404	0	58.512	4.92089	4.85155	4.70062	4.73201	4.39186	4.72715	4.61636	4.45787
sp|Q8NEP9-2|ZN555_HUMAN;sp|Q8NEP9-4|ZN555_HUMAN;sp|Q8NEP9|ZN555_HUMAN	sp|Q8NEP9-2|ZN555_HUMAN;sp|Q8NEP9-4|ZN555_HUMAN;sp|Q8NEP9|ZN555_HUMAN	ZN555	2.00272	0.252566	1.19132	2	1	1	3.7	2	2	63.039	0	8.3135	-2.79874	-2.73935	-3.0019	-2.93718	-3.12213	-3.05263	-3.20275	-3.10992
sp|P52907|CAZA1_HUMAN	sp|P52907|CAZA1_HUMAN	CAZA1	6.05229	0.251312	1.19029	14	14	12	68.5	68.5	59.1	32.922	0	294.13	1.93935	1.97768	1.95555	1.97563	1.70079	1.73523	1.70035	1.70659
sp|Q9UBB4|ATX10_HUMAN;sp|Q9UBB4-2|ATX10_HUMAN	sp|Q9UBB4|ATX10_HUMAN;sp|Q9UBB4-2|ATX10_HUMAN	ATX10	1.83567	0.251171	1.19017	22	22	22	49.1	49.1	49.1	53.488	0	323.31	2.55456	2.49907	2.63307	2.48016	2.41611	2.25245	2.3704	2.12322
sp|O95155-2|UBE4B_HUMAN;sp|O95155|UBE4B_HUMAN;sp|O95155-4|UBE4B_HUMAN;sp|O95155-3|UBE4B_HUMAN	sp|O95155-2|UBE4B_HUMAN;sp|O95155|UBE4B_HUMAN;sp|O95155-4|UBE4B_HUMAN;sp|O95155-3|UBE4B_HUMAN	UBE4B	3.04588	0.250692	1.18978	24	24	24	24.5	24.5	24.5	133.27	0	158.25	0.865982	1.00233	0.881838	0.986191	0.644796	0.719963	0.646776	0.722037
sp|P05387|RLA2_HUMAN	sp|P05387|RLA2_HUMAN	RLA2	0.151994	0.250328	1.18948	7	7	7	77.4	77.4	77.4	11.665	0	188.13	2.16151	0.07208	1.29079	0.143942	1.68094	-0.140431	0.730217	0.396279
sp|Q8TD55-2|PKHO2_HUMAN;sp|Q8TD55|PKHO2_HUMAN	sp|Q8TD55-2|PKHO2_HUMAN;sp|Q8TD55|PKHO2_HUMAN	PKHO2	0.988609	0.249672	1.18894	1	1	1	1.8	1.8	1.8	47.785	0.0036307	2.0326	-2.78325	-3.29878	-3.22997	-3.27871	-3.27416	-3.40863	-3.43237	-3.47424
sp|Q05086-3|UBE3A_HUMAN;sp|Q05086|UBE3A_HUMAN;sp|Q05086-2|UBE3A_HUMAN	sp|Q05086-3|UBE3A_HUMAN;sp|Q05086|UBE3A_HUMAN;sp|Q05086-2|UBE3A_HUMAN	UBE3A	2.24474	0.249261	1.1886	33	33	33	42.1	42.1	42.1	100.1	0	273.91	2.20593	2.41693	2.29068	2.38695	1.98797	2.14895	2.05619	2.11034
sp|Q8IXM2|BAP18_HUMAN;sp|Q8IXM2-3|BAP18_HUMAN;sp|Q8IXM2-2|BAP18_HUMAN	sp|Q8IXM2|BAP18_HUMAN;sp|Q8IXM2-3|BAP18_HUMAN;sp|Q8IXM2-2|BAP18_HUMAN	BAP18	0.401912	0.249072	1.18844	3	3	3	22.7	22.7	22.7	17.9	0	21.272	-1.19925	-1.44577	-0.620821	-1.40519	-1.08313	-1.73805	-1.07356	-1.77258
sp|P60903|S10AA_HUMAN	sp|P60903|S10AA_HUMAN	S10AA	0.806968	0.247972	1.18754	5	5	5	40.2	40.2	40.2	11.203	0	38.745	0.77582	0.715897	1.13078	0.639659	0.723372	0.497553	0.754729	0.294614
sp|Q96B45|CJ032_HUMAN	sp|Q96B45|CJ032_HUMAN	CJ032	0.648437	0.24661	1.18642	2	2	2	28.6	28.6	28.6	11.564	0	24.201	-1.87416	-2.1438	-1.92242	-2.24939	-1.89089	-2.46655	-2.20472	-2.61406
sp|Q5T013-3|HYI_HUMAN;sp|Q5T013|HYI_HUMAN;sp|Q5T013-2|HYI_HUMAN;sp|Q5T013-4|HYI_HUMAN	sp|Q5T013-3|HYI_HUMAN;sp|Q5T013|HYI_HUMAN;sp|Q5T013-2|HYI_HUMAN;sp|Q5T013-4|HYI_HUMAN	HYI	1.10608	0.246559	1.18637	4	4	4	31.6	31.6	31.6	26.873	0	23.507	-3.0868	-3.37282	-3.21349	-3.311	-3.43582	-3.41257	-3.34111	-3.78085
sp|Q86U90|YRDC_HUMAN	sp|Q86U90|YRDC_HUMAN	YRDC	2.92488	0.24624	1.18611	8	8	8	40.9	40.9	40.9	29.328	0	108.89	-0.087617	-0.14002	-0.0768219	-0.130372	-0.335554	-0.336151	-0.280431	-0.467657
sp|P42771|CD2A1_HUMAN;sp|P42771-4|CD2A1_HUMAN;sp|P42771-2|CD2A1_HUMAN	sp|P42771|CD2A1_HUMAN;sp|P42771-4|CD2A1_HUMAN;sp|P42771-2|CD2A1_HUMAN;sp|P42772|CDN2B_HUMAN;sp|P42771-3|CD2A1_HUMAN	CD2A1	0.653428	0.246129	1.18602	10	10	10	62.8	62.8	62.8	16.532	0	114.68	0.26977	-0.110517	0.112861	-0.102119	0.178853	-0.246229	-0.167323	-0.579821
sp|Q13596|SNX1_HUMAN;sp|Q13596-2|SNX1_HUMAN;sp|Q13596-3|SNX1_HUMAN	sp|Q13596|SNX1_HUMAN;sp|Q13596-2|SNX1_HUMAN;sp|Q13596-3|SNX1_HUMAN	SNX1	3.69287	0.24591	1.18584	23	21	21	46.4	42.3	42.3	59.069	0	162.88	2.31454	2.30171	2.40414	2.33715	2.09738	2.10383	2.13568	2.03702
sp|P23284|PPIB_HUMAN	sp|P23284|PPIB_HUMAN	PPIB	4.40675	0.245183	1.18524	21	21	21	66.7	66.7	66.7	23.742	0	188.67	3.51204	3.45798	3.4837	3.43279	3.23106	3.26633	3.21462	3.19377
sp|Q9BYP7-3|WNK3_HUMAN;sp|Q9BYP7-4|WNK3_HUMAN;sp|Q9BYP7-2|WNK3_HUMAN;sp|Q9BYP7|WNK3_HUMAN	sp|Q9BYP7-3|WNK3_HUMAN;sp|Q9BYP7-4|WNK3_HUMAN;sp|Q9BYP7-2|WNK3_HUMAN;sp|Q9BYP7|WNK3_HUMAN	WNK3	1.63393	0.242922	1.18339	12	5	5	7	3.7	3.7	191.79	0	10.453	-1.85742	-1.88579	-2.01422	-2.04877	-2.08064	-2.0869	-2.33478	-2.27557
sp|Q8WZ82|OVCA2_HUMAN	sp|Q8WZ82|OVCA2_HUMAN	OVCA2	1.50095	0.241929	1.18257	3	3	3	15.9	15.9	15.9	24.418	0	35.19	-1.27888	-1.52026	-1.38353	-1.44832	-1.54195	-1.66892	-1.54762	-1.84021
sp|Q969E8|TSR2_HUMAN	sp|Q969E8|TSR2_HUMAN	TSR2	0.44248	0.241809	1.18247	5	5	5	34.6	34.6	34.6	20.894	0	22.403	0.051899	-0.637216	-0.261968	-0.482235	-0.0352629	-0.866227	-0.549911	-0.845353
sp|Q9H5X1|FA96A_HUMAN	sp|Q9H5X1|FA96A_HUMAN;sp|Q9H5X1-2|FA96A_HUMAN	FA96A	1.0403	0.241229	1.182	3	3	3	16.9	16.9	16.9	18.355	0	7.024	-1.00785	-1.4518	-1.12063	-1.29806	-1.26402	-1.55343	-1.46106	-1.56475
sp|P21127-8|CD11B_HUMAN;sp|P21127-3|CD11B_HUMAN;sp|P21127-2|CD11B_HUMAN;sp|P21127|CD11B_HUMAN;sp|P21127-6|CD11B_HUMAN;sp|P21127-9|CD11B_HUMAN;sp|P21127-10|CD11B_HUMAN;sp|P21127-12|CD11B_HUMAN;sp|P21127-4|CD11B_HUMAN;sp|P21127-5|CD11B_HUMAN	sp|P21127-8|CD11B_HUMAN;sp|P21127-3|CD11B_HUMAN;sp|P21127-2|CD11B_HUMAN;sp|P21127|CD11B_HUMAN;sp|P21127-6|CD11B_HUMAN;sp|P21127-9|CD11B_HUMAN;sp|P21127-10|CD11B_HUMAN;sp|P21127-12|CD11B_HUMAN;sp|P21127-4|CD11B_HUMAN;sp|P21127-5|CD11B_HUMAN	CD11B	3.6501	0.241194	1.18197	33	33	5	34.8	34.8	5.6	90.255	0	122.45	2.3698	2.41844	2.3555	2.36715	2.11052	2.21809	2.11551	2.10199
sp|Q5T6V5|CI064_HUMAN	sp|Q5T6V5|CI064_HUMAN	CI064	1.59937	0.240889	1.18172	18	18	18	50.7	50.7	50.7	39.028	0	69.685	1.2455	1.54753	1.37609	1.47544	1.04572	1.28012	1.18705	1.16809
sp|P13693|TCTP_HUMAN;sp|P13693-2|TCTP_HUMAN	sp|P13693|TCTP_HUMAN;sp|P13693-2|TCTP_HUMAN;sp|Q9HAU6|TCTP8_HUMAN;sp|Q56UQ5|TPT1L_HUMAN	TCTP	1.07099	0.240682	1.18155	12	12	12	50	50	50	19.595	0	81.257	2.15397	1.9619	2.1332	2.0148	2.04622	1.74752	1.9445	1.56291
sp|Q15836|VAMP3_HUMAN	sp|Q15836|VAMP3_HUMAN;sp|P23763-2|VAMP1_HUMAN;sp|P23763-3|VAMP1_HUMAN;sp|P23763|VAMP1_HUMAN	VAMP3	0.501715	0.240472	1.18138	4	4	1	49	49	16	11.309	0	131.16	-0.363275	-1.0017	-0.380877	-0.971962	-0.582155	-1.11473	-0.856177	-1.12664
sp|P62158|CALM_HUMAN	sp|P62158|CALM_HUMAN;sp|P27482|CALL3_HUMAN;sp|P02585|TNNC2_HUMAN	CALM	0.131356	0.240397	1.18132	10	10	10	52.3	52.3	52.3	16.837	0	157.79	3.06416	0.769457	1.42216	0.892678	2.56632	0.530869	1.13992	0.949762
sp|P05204|HMGN2_HUMAN	sp|P05204|HMGN2_HUMAN	HMGN2	0.184553	0.240355	1.18128	17	17	12	72.2	72.2	48.9	9.3926	0	305.38	2.52055	3.67135	2.91195	4.51179	2.65736	3.50819	3.69507	2.79358
sp|P78318|IGBP1_HUMAN	sp|P78318|IGBP1_HUMAN	IGBP1	0.712542	0.240095	1.18107	12	12	12	40.1	40.1	40.1	39.221	0	118.97	1.20731	0.799045	1.14478	0.835469	1.0803	0.554547	0.835167	0.556214
sp|Q8NDT2|RB15B_HUMAN;sp|Q8NDT2-2|RB15B_HUMAN	sp|Q8NDT2|RB15B_HUMAN;sp|Q8NDT2-2|RB15B_HUMAN	RB15B	2.13985	0.239324	1.18044	18	12	12	17.9	14.4	14.4	97.204	0	38.743	0.582862	0.582961	0.479571	0.579533	0.42628	0.382853	0.272676	0.185823
sp|Q12778|FOXO1_HUMAN	sp|Q12778|FOXO1_HUMAN	FOXO1	1.09846	0.239044	1.18021	5	2	2	6.3	3.2	3.2	69.661	0	6.4122	-2.1711	-2.61651	-2.43793	-2.5715	-2.63554	-2.66717	-2.60673	-2.84377
sp|O15479|MAGB2_HUMAN	sp|O15479|MAGB2_HUMAN;sp|O15481|MAGB4_HUMAN;sp|Q96LZ2|MAGBA_HUMAN;sp|P43366|MAGB1_HUMAN;sp|Q9UBF1|MAGC2_HUMAN	MAGB2	3.14481	0.238875	1.18007	11	11	11	36.7	36.7	36.7	35.277	0	54.232	0.455854	0.596378	0.568447	0.625676	0.337326	0.328019	0.315083	0.310429
sp|P42892-3|ECE1_HUMAN;sp|P42892-2|ECE1_HUMAN;sp|P42892-4|ECE1_HUMAN;sp|P42892|ECE1_HUMAN	sp|P42892-3|ECE1_HUMAN;sp|P42892-2|ECE1_HUMAN;sp|P42892-4|ECE1_HUMAN;sp|P42892|ECE1_HUMAN	ECE1	3.58802	0.238842	1.18004	9	9	9	15.6	15.6	15.6	85.561	0	41.554	-1.16643	-1.04386	-1.07194	-1.06288	-1.29581	-1.36516	-1.32876	-1.31075
sp|P19105|ML12A_HUMAN;sp|O14950|ML12B_HUMAN;sp|P24844|MYL9_HUMAN	sp|P19105|ML12A_HUMAN;sp|O14950|ML12B_HUMAN;sp|P24844|MYL9_HUMAN;sp|P24844-2|MYL9_HUMAN	ML12A	0.71306	0.238792	1.18	11	11	11	66.7	66.7	66.7	19.794	0	213.42	2.56678	2.19245	2.48199	2.31354	2.47657	1.89821	2.28839	1.93642
sp|Q8N4P3|MESH1_HUMAN;sp|Q8N4P3-2|MESH1_HUMAN	sp|Q8N4P3|MESH1_HUMAN;sp|Q8N4P3-2|MESH1_HUMAN	MESH1	0.717346	0.2382	1.17952	6	6	6	30.2	30.2	30.2	20.329	0	11.708	0.259854	-0.088475	0.068542	0.00463796	0.227802	-0.281024	-0.20591	-0.449107
sp|P33316-2|DUT_HUMAN	sp|P33316-2|DUT_HUMAN	DUT	2.01934	0.237554	1.17899	14	14	2	80.5	80.5	8.5	17.748	0	146.27	2.44189	2.53708	2.58148	2.73056	2.2848	2.34752	2.3815	2.32697
sp|Q8IWY9-1|CDAN1_HUMAN;sp|Q8IWY9|CDAN1_HUMAN	sp|Q8IWY9-1|CDAN1_HUMAN;sp|Q8IWY9|CDAN1_HUMAN	CDAN1	0.823686	0.237527	1.17897	9	9	9	7.3	7.3	7.3	133.99	0	36.766	-0.642203	-0.705313	-0.991351	-0.432695	-0.713947	-0.8769	-1.10456	-1.02626
sp|Q9Y237|PIN4_HUMAN;sp|Q9Y237-2|PIN4_HUMAN;sp|Q9Y237-3|PIN4_HUMAN	sp|Q9Y237|PIN4_HUMAN;sp|Q9Y237-2|PIN4_HUMAN;sp|Q9Y237-3|PIN4_HUMAN	PIN4	0.801337	0.236866	1.17843	10	10	10	53.4	53.4	53.4	13.81	0	65.362	2.07003	2.02003	2.20168	2.45407	2.16265	1.71667	1.80783	2.1112
sp|Q9NZ72-2|STMN3_HUMAN;sp|Q9NZ72|STMN3_HUMAN	sp|Q9NZ72-2|STMN3_HUMAN;sp|Q9NZ72|STMN3_HUMAN	STMN3	0.967408	0.236821	1.17839	4	3	3	21.3	17.2	17.2	19.806	0	11.329	-2.16524	-2.64292	-2.31585	-2.52048	-2.52924	-2.70535	-2.548	-2.80919
sp|C9JLW8|F195B_HUMAN	sp|C9JLW8|F195B_HUMAN	F195B	0.547048	0.236365	1.17802	3	3	3	39.2	39.2	39.2	10.92	0	10.529	-1.3761	-1.68579	-1.2108	-1.57946	-1.91205	-1.75015	-1.20226	-1.93313
sp|P41208|CETN2_HUMAN	sp|P41208|CETN2_HUMAN;sp|Q12798|CETN1_HUMAN	CETN2	0.326686	0.235962	1.17769	8	8	8	57.6	57.6	57.6	19.738	0	38.587	1.40039	0.497365	1.102	0.632601	1.27731	0.246264	0.728951	0.435988
sp|P17568|NDUB7_HUMAN	sp|P17568|NDUB7_HUMAN	NDUB7	0.784831	0.235503	1.17732	5	5	5	32.1	32.1	32.1	16.402	0	33.576	0.595533	0.160124	0.583981	0.304062	0.414309	-0.0433531	0.26913	0.061602
sp|Q9Y5Z9-2|UBIA1_HUMAN;sp|Q9Y5Z9|UBIA1_HUMAN	sp|Q9Y5Z9-2|UBIA1_HUMAN;sp|Q9Y5Z9|UBIA1_HUMAN	UBIA1	1.98207	0.235258	1.17712	1	1	1	11.2	11.2	11.2	19.481	0	58.452	-3.31167	-3.17697	-3.42938	-3.34955	-3.6059	-3.49609	-3.62359	-3.48301
sp|O43609|SPY1_HUMAN	sp|O43609|SPY1_HUMAN	SPY1	0.947167	0.234997	1.1769	1	1	1	4.1	4.1	4.1	35.122	0	6.0489	-5.79994	-5.55395	-5.71031	-5.5977	-6.08612	-5.62631	-5.80012	-6.08934
sp|Q9Y3D6|FIS1_HUMAN	sp|Q9Y3D6|FIS1_HUMAN	FIS1	1.16438	0.234897	1.17682	7	7	7	31.6	31.6	31.6	16.937	0	43.581	0.407851	0.519195	0.696841	0.800481	0.51517	0.226103	0.365894	0.377615
sp|O60333-2|KIF1B_HUMAN;sp|O60333|KIF1B_HUMAN;sp|O60333-4|KIF1B_HUMAN	sp|O60333-2|KIF1B_HUMAN;sp|O60333|KIF1B_HUMAN;sp|O60333-4|KIF1B_HUMAN	KIF1B	1.24662	0.234717	1.17668	27	27	7	16.5	16.5	3.7	199.26	0	119.32	1.84782	1.66769	1.46497	1.57447	1.48968	1.51709	1.28942	1.31991
sp|Q9NUQ3|TXLNG_HUMAN;sp|Q9NUQ3-2|TXLNG_HUMAN	sp|Q9NUQ3|TXLNG_HUMAN;sp|Q9NUQ3-2|TXLNG_HUMAN	TXLNG	1.28393	0.234196	1.17625	36	33	33	53.4	50.2	50.2	60.585	0	228.62	2.87784	2.56463	2.87326	2.77697	2.68659	2.4365	2.6024	2.43043
sp|Q9NX04-2|CA109_HUMAN;sp|Q9NX04|CA109_HUMAN	sp|Q9NX04-2|CA109_HUMAN;sp|Q9NX04|CA109_HUMAN	CA109	0.502621	0.233849	1.17597	2	2	2	22.1	22.1	22.1	12.861	0	6.856	-4.48967	-4.98088	-4.36261	-4.68111	-4.47695	-5.02143	-4.7227	-5.22858
sp|Q9NZZ3|CHMP5_HUMAN;sp|Q9NZZ3-2|CHMP5_HUMAN	sp|Q9NZZ3|CHMP5_HUMAN;sp|Q9NZZ3-2|CHMP5_HUMAN	CHMP5	0.540374	0.233545	1.17572	8	8	8	39.3	39.3	39.3	24.57	0	34.401	1.05424	0.437014	0.982182	0.675327	0.883424	0.299691	0.691051	0.340415
sp|Q13561|DCTN2_HUMAN;sp|Q13561-3|DCTN2_HUMAN;sp|Q13561-2|DCTN2_HUMAN	sp|Q13561|DCTN2_HUMAN;sp|Q13561-3|DCTN2_HUMAN;sp|Q13561-2|DCTN2_HUMAN	DCTN2	0.534019	0.233425	1.17562	22	22	22	57.1	57.1	57.1	44.23	0	301.36	2.8725	2.45413	2.83228	2.58262	2.89277	2.1453	2.57597	2.19379
sp|Q8N2H4|SYS1_HUMAN	sp|Q8N2H4|SYS1_HUMAN	SYS1	1.29142	0.23319	1.17543	1	1	1	5.8	5.8	5.8	17.615	0.0092616	1.5423	-2.21764	-1.84225	-2.0341	-2.02038	-2.39052	-2.11381	-2.24655	-2.29624
sp|P62805|H4_HUMAN	sp|P62805|H4_HUMAN	H4	0.975087	0.233171	1.17542	17	17	17	68.9	68.9	68.9	11.367	0	219.21	4.89436	4.90448	4.72032	4.95619	4.39269	4.84128	4.80724	4.50144
sp|Q9BY43|CHM4A_HUMAN;sp|Q9BY43-2|CHM4A_HUMAN	sp|Q9BY43|CHM4A_HUMAN;sp|Q9BY43-2|CHM4A_HUMAN	CHM4A	0.218333	0.23269	1.17502	5	5	5	24.3	24.3	24.3	25.098	0	44.631	-1.56223	-2.92356	-1.78331	-2.40021	-1.77541	-3.07925	-2.06592	-2.67949
sp|Q9H246|CA021_HUMAN	sp|Q9H246|CA021_HUMAN	CA021	0.610066	0.231743	1.17425	1	1	1	10.7	10.7	10.7	13.865	0.0032578	2.1593	-5.3681	-5.78655	-5.46145	-5.53383	-5.4433	-5.92466	-5.58292	-6.12603
sp|Q86VP1-2|TAXB1_HUMAN;sp|Q86VP1|TAXB1_HUMAN;sp|Q86VP1-3|TAXB1_HUMAN;sp|Q86VP1-4|TAXB1_HUMAN	sp|Q86VP1-2|TAXB1_HUMAN;sp|Q86VP1|TAXB1_HUMAN;sp|Q86VP1-3|TAXB1_HUMAN;sp|Q86VP1-4|TAXB1_HUMAN	TAXB1	1.95387	0.230938	1.1736	4	4	4	5.5	5.5	5.5	86.256	0.00014393	4.7302	-0.693161	-0.611435	-0.663423	-0.718077	-0.79052	-0.828747	-0.934567	-1.05601
sp|Q9BT73|PSMG3_HUMAN	sp|Q9BT73|PSMG3_HUMAN	PSMG3	0.806161	0.230501	1.17324	2	2	2	23	23	23	13.104	0	24.469	-2.94618	-2.60117	-2.72573	-2.65511	-3.26994	-2.78258	-2.75945	-3.03823
sp|P04818|TYSY_HUMAN;sp|P04818-2|TYSY_HUMAN	sp|P04818|TYSY_HUMAN;sp|P04818-2|TYSY_HUMAN;sp|P04818-3|TYSY_HUMAN	TYSY	2.56215	0.23002	1.17285	17	17	17	58.8	58.8	58.8	35.716	0	256.12	1.64806	1.53262	1.55645	1.50997	1.38372	1.40112	1.28955	1.25264
sp|Q9H0R3|TM222_HUMAN	sp|Q9H0R3|TM222_HUMAN	TM222	1.83545	0.229842	1.17271	1	1	1	6.7	6.7	6.7	23.23	0	7.2379	-5.62875	-5.47096	-5.42581	-5.58537	-5.78552	-5.61693	-5.83619	-5.79163
sp|Q8WUD4|CCD12_HUMAN	sp|Q8WUD4|CCD12_HUMAN	CCD12	0.245833	0.229639	1.17254	8	8	8	51.8	51.8	51.8	19.181	0	72.957	0.099854	-0.809512	0.426374	-0.293166	0.164502	-1.10562	-0.137802	-0.416084
sp|Q6P1K2-4|PMF1_HUMAN;sp|Q6P1K2|PMF1_HUMAN;sp|Q6P1K2-2|PMF1_HUMAN	sp|Q6P1K2-4|PMF1_HUMAN;sp|Q6P1K2|PMF1_HUMAN;sp|Q6P1K2-2|PMF1_HUMAN	PMF1	0.602019	0.229627	1.17253	3	3	3	28.5	28.5	28.5	19.238	0	22.905	-3.44831	-3.95425	-3.5439	-4.01275	-3.66666	-4.18903	-3.97165	-4.05037
sp|P20265-3|PO3F2_HUMAN;sp|P20265-2|PO3F2_HUMAN;sp|P20265|PO3F2_HUMAN	sp|P20265-3|PO3F2_HUMAN;sp|P20265-2|PO3F2_HUMAN;sp|P20265|PO3F2_HUMAN	PO3F2	2.13838	0.229059	1.17207	5	2	2	25	15.2	15.2	26.841	0	7.1508	-3.56946	-3.77927	-3.60466	-3.68353	-3.84103	-3.83722	-3.89267	-3.98222
sp|Q96M96|FGD4_HUMAN	sp|Q96M96|FGD4_HUMAN;sp|Q96M96-2|FGD4_HUMAN	FGD4	3.16997	0.228566	1.17167	3	3	3	4.4	4.4	4.4	86.625	0.00014507	4.9631	-2.72038	-2.76865	-2.78358	-2.81101	-2.98714	-2.92248	-3.0645	-3.02376
sp|Q9NR33|DPOE4_HUMAN	sp|Q9NR33|DPOE4_HUMAN	DPOE4	0.218192	0.228295	1.17145	5	5	5	54.7	54.7	54.7	12.209	0	28.558	0.795123	-0.206385	0.762681	-0.080808	0.864992	-0.551758	0.354195	-0.309998
sp|Q13033-2|STRN3_HUMAN	sp|Q13033-2|STRN3_HUMAN	STRN3	0.529891	0.228204	1.17138	17	1	1	23.7	2.8	2.8	77.744	0.0065376	1.7471	-7.23889	-7.66734	-7.37028	-7.47773	-7.72909	-7.16199	-7.78712	-7.98886
sp|Q6P2D0|ZFP1_HUMAN;sp|Q6P2D0-2|ZFP1_HUMAN	sp|Q6P2D0|ZFP1_HUMAN;sp|Q6P2D0-2|ZFP1_HUMAN	ZFP1	1.1894	0.227887	1.17112	6	6	5	13.3	13.3	11.5	47.515	0	9.1478	-1.76477	-1.77476	-2.02393	-1.87593	-2.0106	-1.91042	-2.28172	-2.14821
sp|Q9P2K8-2|E2AK4_HUMAN;sp|Q9P2K8|E2AK4_HUMAN	sp|Q9P2K8-2|E2AK4_HUMAN;sp|Q9P2K8|E2AK4_HUMAN;sp|Q9P2K8-3|E2AK4_HUMAN	E2AK4	2.74721	0.227876	1.17111	17	17	17	12.4	12.4	12.4	183.71	0	85.132	0.70006	0.8683	0.743604	0.781538	0.486872	0.59019	0.5288	0.576135
sp|Q9H672|ASB7_HUMAN	sp|Q9H672|ASB7_HUMAN	ASB7	0.873711	0.227733	1.17099	1	1	1	2.8	2.8	2.8	36.011	0.001334	2.7131	-3.75437	-3.87244	-4.09247	-4.07259	-4.22127	-3.89879	-4.39636	-4.1864
sp|Q00796|DHSO_HUMAN	sp|Q00796|DHSO_HUMAN;sp|Q00796-2|DHSO_HUMAN	DHSO	3.07326	0.22751	1.17081	19	19	19	65.5	65.5	65.5	38.324	0	128.94	2.0073	2.02979	1.96608	1.9094	1.77181	1.80821	1.68725	1.73526
sp|Q1L5Z9|LONF2_HUMAN	sp|Q1L5Z9|LONF2_HUMAN	LONF2	1.47325	0.227402	1.17072	1	1	1	2.4	2.4	2.4	83.653	0	12.713	-4.94115	-4.84167	-4.99071	-4.97948	-5.3423	-4.9897	-5.10802	-5.22259
sp|P13797|PLST_HUMAN;sp|P13797-3|PLST_HUMAN;sp|P13797-2|PLST_HUMAN	sp|P13797|PLST_HUMAN;sp|P13797-3|PLST_HUMAN;sp|P13797-2|PLST_HUMAN;sp|P13796|PLSL_HUMAN	PLST	2.76416	0.227379	1.17071	41	41	38	61.7	61.7	56.2	70.81	0	323.31	4.26518	4.38268	4.33732	4.3532	4.11973	4.16251	4.13874	4.00788
sp|A2VCL2|CC162_HUMAN	sp|A2VCL2|CC162_HUMAN	CC162	1.0466	0.22701	1.17041	1	1	1	0.9	0.9	0.9	103.84	0.0076501	1.6487	-3.19284	-3.63325	-3.55106	-3.67614	-3.72615	-3.73558	-3.69488	-3.80472
sp|Q9NXR5-2|ANR10_HUMAN;sp|Q9NXR5|ANR10_HUMAN	sp|Q9NXR5-2|ANR10_HUMAN;sp|Q9NXR5|ANR10_HUMAN	ANR10	2.08883	0.226548	1.17003	1	1	1	5	5	5	23.528	0.00013972	3.7917	-2.43997	-2.50655	-2.48479	-2.37255	-2.60634	-2.75868	-2.57593	-2.76911
sp|Q08623-3|HDHD1_HUMAN;sp|Q08623|HDHD1_HUMAN;sp|Q08623-4|HDHD1_HUMAN	sp|Q08623-3|HDHD1_HUMAN;sp|Q08623|HDHD1_HUMAN;sp|Q08623-4|HDHD1_HUMAN;sp|Q08623-2|HDHD1_HUMAN	HDHD1	1.17173	0.226547	1.17003	5	5	5	22.6	22.6	22.6	23.283	0	22.418	0.502971	0.327499	0.572734	0.370449	0.369245	0.14039	0.341636	0.016193
sp|P30101|PDIA3_HUMAN	sp|P30101|PDIA3_HUMAN	PDIA3	4.2546	0.22648	1.16998	43	43	43	73.9	73.9	73.9	56.782	0	323.31	4.47115	4.49322	4.48413	4.45755	4.2297	4.30668	4.25493	4.20883
sp|Q6P4F2-2|ADXL_HUMAN;sp|Q6P4F2|ADXL_HUMAN	sp|Q6P4F2-2|ADXL_HUMAN;sp|Q6P4F2|ADXL_HUMAN	ADXL	0.218425	0.226368	1.16989	1	1	1	7.6	7.6	7.6	15.298	0.00094429	2.9394	-4.36434	-5.51964	-5.17457	-5.68881	-4.60829	-5.97796	-5.65057	-5.41601
sp|P49006|MRP_HUMAN	sp|P49006|MRP_HUMAN	MRP	0.277555	0.225519	1.1692	9	8	8	62.6	62.6	62.6	19.529	0	120.2	0.534861	0.565947	1.70546	0.782589	0.610869	0.23733	1.18105	0.657529
sp|Q4VC05|BCL7A_HUMAN;sp|Q4VC05-2|BCL7A_HUMAN	sp|Q4VC05|BCL7A_HUMAN;sp|Q4VC05-2|BCL7A_HUMAN	BCL7A	0.8109	0.225414	1.16911	4	4	3	26.2	26.2	22.9	22.81	0	6.5516	-0.402329	-0.876339	-0.611915	-0.860902	-0.69725	-1.03958	-0.8856	-1.03071
sp|O95999|BCL10_HUMAN	sp|O95999|BCL10_HUMAN	BCL10	0.605751	0.225271	1.169	5	5	5	26.2	26.2	26.2	26.251	0	32.135	-0.503408	-0.989107	-0.582656	-0.945701	-0.643984	-1.14194	-0.939512	-1.19652
sp|P30038-3|AL4A1_HUMAN;sp|P30038|AL4A1_HUMAN;sp|P30038-2|AL4A1_HUMAN	sp|P30038-3|AL4A1_HUMAN;sp|P30038|AL4A1_HUMAN;sp|P30038-2|AL4A1_HUMAN	AL4A1	3.27896	0.22473	1.16856	11	11	11	23.8	23.8	23.8	56.042	0	59.961	0.497014	0.581816	0.514868	0.546075	0.246336	0.315594	0.298112	0.380809
sp|O95571|ETHE1_HUMAN	sp|O95571|ETHE1_HUMAN	ETHE1	1.75393	0.224437	1.16832	3	3	3	13	13	13	27.873	0	8.1721	-1.22247	-1.47077	-1.4283	-1.48639	-1.53354	-1.6356	-1.68394	-1.6526
sp|Q6NT76-3|HMBX1_HUMAN;sp|Q6NT76|HMBX1_HUMAN;sp|Q6NT76-5|HMBX1_HUMAN;sp|Q6NT76-4|HMBX1_HUMAN;sp|Q6NT76-2|HMBX1_HUMAN	sp|Q6NT76-3|HMBX1_HUMAN;sp|Q6NT76|HMBX1_HUMAN;sp|Q6NT76-5|HMBX1_HUMAN;sp|Q6NT76-4|HMBX1_HUMAN;sp|Q6NT76-2|HMBX1_HUMAN	HMBX1	0.57943	0.224356	1.16826	3	3	3	12	12	12	47.077	0	7.2007	-3.23644	-3.86105	-3.53621	-3.89952	-3.61178	-3.9115	-3.84132	-4.06605
sp|Q96G28|CFA36_HUMAN;sp|Q96G28-2|CFA36_HUMAN	sp|Q96G28|CFA36_HUMAN;sp|Q96G28-2|CFA36_HUMAN	CFA36	0.24879	0.223744	1.16776	2	2	2	5.6	5.6	5.6	39.446	0	6.7189	-1.27463	-2.3031	-1.45424	-2.1104	-1.32974	-2.54595	-1.84901	-2.31265
sp|O00193|SMAP_HUMAN	sp|O00193|SMAP_HUMAN	SMAP	0.362007	0.223684	1.16771	10	10	10	34.4	34.4	34.4	20.332	0	145.05	1.25687	0.562211	1.16536	0.982735	1.36252	0.332114	0.776807	0.600998
sp|Q9HCD6|TANC2_HUMAN;sp|Q9HCD6-2|TANC2_HUMAN	sp|Q9HCD6|TANC2_HUMAN;sp|Q9HCD6-2|TANC2_HUMAN;sp|Q9HCD6-3|TANC2_HUMAN;sp|Q9HCD6-4|TANC2_HUMAN	TANC2	0.935332	0.223617	1.16766	3	3	3	1.5	1.5	1.5	219.65	0.00014609	5.1925	-3.11779	-3.15916	-3.40194	-3.16775	-3.29803	-3.2852	-3.73012	-3.42776
sp|O75817|POP7_HUMAN	sp|O75817|POP7_HUMAN	POP7	1.7797	0.223566	1.16762	5	5	5	37.1	37.1	37.1	15.651	0	45.525	-0.826633	-0.814243	-0.954654	-0.953277	-1.06379	-0.976197	-1.18285	-1.22023
sp|P54105|ICLN_HUMAN	sp|P54105|ICLN_HUMAN	ICLN	0.547852	0.223188	1.16731	6	6	6	44.3	44.3	44.3	26.215	0	80.545	1.57591	0.937369	1.23444	1.0394	1.33253	0.834319	0.965855	0.761657
sp|Q13015|AF1Q_HUMAN	sp|Q13015|AF1Q_HUMAN	AF1Q	0.308725	0.222907	1.16708	1	1	1	15.6	15.6	15.6	10.061	0.00041209	3.3593	-5.60151	-6.50633	-6.63457	-6.64553	-6.18066	-6.42681	-6.68895	-6.98314
sp|Q96CS2|HAUS1_HUMAN;sp|Q96CS2-2|HAUS1_HUMAN	sp|Q96CS2|HAUS1_HUMAN;sp|Q96CS2-2|HAUS1_HUMAN	HAUS1	0.453779	0.222588	1.16682	8	8	8	28.1	28.1	28.1	31.863	0	40.337	0.041023	-0.272035	0.181981	-0.33735	0.0933909	-0.601718	-0.119883	-0.648521
sp|O60303|K0556_HUMAN	sp|O60303|K0556_HUMAN	K0556	0.879082	0.222489	1.16674	1	1	1	0.7	0.7	0.7	180.92	0.01	1.5067	-7.23735	-7.20108	-7.08041	-6.89695	-7.36874	-7.07311	-7.29624	-7.56766
sp|Q9NWV8|BABA1_HUMAN;sp|Q9NWV8-3|BABA1_HUMAN	sp|Q9NWV8|BABA1_HUMAN;sp|Q9NWV8-3|BABA1_HUMAN;sp|Q9NWV8-2|BABA1_HUMAN	BABA1	1.17534	0.221971	1.16633	10	10	10	43.2	43.2	43.2	36.56	0	87.532	1.00874	0.829646	0.984879	0.755862	0.872409	0.585504	0.716478	0.51685
sp|P62917|RL8_HUMAN	sp|P62917|RL8_HUMAN	RL8	1.9773	0.221556	1.16599	22	22	22	62.3	62.3	62.3	28.024	0	282.42	3.5888	3.61866	3.41649	3.60419	3.37321	3.42237	3.28679	3.25955
sp|P46976-2|GLYG_HUMAN;sp|P46976|GLYG_HUMAN;sp|P46976-3|GLYG_HUMAN	sp|P46976-2|GLYG_HUMAN;sp|P46976|GLYG_HUMAN;sp|P46976-3|GLYG_HUMAN	GLYG	1.47879	0.221396	1.16586	5	5	5	19.2	19.2	19.2	37.478	0	24.771	-0.291427	-0.444708	-0.347685	-0.413283	-0.453921	-0.627153	-0.515807	-0.785806
sp|Q9NZ45|CISD1_HUMAN	sp|Q9NZ45|CISD1_HUMAN	CISD1	3.084	0.220936	1.16549	5	5	5	48.1	48.1	48.1	12.199	0	34.096	-0.195541	-0.267327	-0.278091	-0.359778	-0.492165	-0.466945	-0.525768	-0.499604
sp|P20962|PTMS_HUMAN	sp|P20962|PTMS_HUMAN	PTMS	0.0986311	0.220449	1.1651	5	5	5	32.4	32.4	32.4	11.53	0	32.958	3.10013	-0.0101321	1.73927	0.740188	2.48078	0.261409	0.968126	0.977348
sp|Q96FV2|SCRN2_HUMAN;sp|Q96FV2-2|SCRN2_HUMAN	sp|Q96FV2|SCRN2_HUMAN;sp|Q96FV2-2|SCRN2_HUMAN	SCRN2	1.81797	0.220336	1.165	8	8	8	20.5	20.5	20.5	46.596	0	27.074	0.128782	-0.12644	0.043277	-0.0819	-0.155527	-0.283549	-0.27212	-0.206429
sp|Q9NPA8-2|ENY2_HUMAN;sp|Q9NPA8|ENY2_HUMAN	sp|Q9NPA8-2|ENY2_HUMAN;sp|Q9NPA8|ENY2_HUMAN	ENY2	0.4881	0.22014	1.16485	6	6	6	47.9	47.9	47.9	10.984	0	29.867	0.0899739	-0.239848	0.437642	-0.169544	0.060951	-0.418955	0.030355	-0.434689
sp|Q9NWZ8|GEMI8_HUMAN	sp|Q9NWZ8|GEMI8_HUMAN	GEMI8	1.55655	0.219171	1.16406	6	6	6	18.2	18.2	18.2	28.636	0	14.12	-0.0835531	-0.373881	-0.202972	-0.223319	-0.317366	-0.543839	-0.433698	-0.465505
sp|Q8WUY8|NAT14_HUMAN	sp|Q8WUY8|NAT14_HUMAN	NAT14	1.48304	0.218747	1.16372	3	3	3	20.9	20.9	20.9	21.65	0	5.6691	-1.6404	-1.63319	-1.82294	-1.66998	-1.88965	-1.85694	-2.0985	-1.79641
sp|Q8NEL9-2|DDHD1_HUMAN;sp|Q8NEL9-4|DDHD1_HUMAN;sp|Q8NEL9|DDHD1_HUMAN;sp|Q8NEL9-3|DDHD1_HUMAN	sp|Q8NEL9-2|DDHD1_HUMAN;sp|Q8NEL9-4|DDHD1_HUMAN;sp|Q8NEL9|DDHD1_HUMAN;sp|Q8NEL9-3|DDHD1_HUMAN	DDHD1	1.59881	0.217859	1.16301	5	5	5	5.6	5.6	5.6	97.049	0	24.883	-0.162022	-0.396646	-0.247535	-0.355429	-0.375899	-0.521374	-0.623744	-0.51205
sp|P15374|UCHL3_HUMAN	sp|P15374|UCHL3_HUMAN	UCHL3	0.663991	0.217672	1.16286	9	9	9	33	33	33	26.182	0	58.385	0.977186	0.534926	0.704334	0.500556	0.758575	0.418758	0.464904	0.204078
sp|Q8TAP8|PPR35_HUMAN	sp|Q8TAP8|PPR35_HUMAN	PPR35	0.606901	0.217251	1.16252	1	1	1	7.1	7.1	7.1	27.953	0	5.9119	-6.67048	-6.77822	-6.32007	-6.80866	-6.8755	-6.95784	-6.50783	-7.10527
sp|Q9NW75|GPTC2_HUMAN	sp|Q9NW75|GPTC2_HUMAN	GPTC2	1.30179	0.21692	1.16225	1	1	1	2.3	2.3	2.3	58.943	0.00013904	3.6449	-5.45352	-5.19507	-5.37107	-5.12571	-5.48384	-5.41471	-5.48343	-5.63108
sp|P50579|MAP2_HUMAN;sp|P50579-3|MAP2_HUMAN	sp|P50579|MAP2_HUMAN;sp|P50579-3|MAP2_HUMAN	MAP2	3.3995	0.216667	1.16205	25	25	4	59	59	10.7	52.891	0	323.31	2.31127	2.27094	2.27636	2.27791	2.11923	2.11554	2.02875	2.00628
sp|Q03924|ZN117_HUMAN	sp|Q03924|ZN117_HUMAN	ZN117	1.47385	0.216544	1.16195	2	1	1	7.7	1.4	1.4	56.375	0.009271	1.5581	-2.54467	-2.30809	-2.52839	-2.50802	-2.66249	-2.54047	-2.78554	-2.76684
sp|Q92600|RCD1_HUMAN;sp|Q92600-2|RCD1_HUMAN;sp|Q92600-3|RCD1_HUMAN	sp|Q92600|RCD1_HUMAN;sp|Q92600-2|RCD1_HUMAN;sp|Q92600-3|RCD1_HUMAN	RCD1	0.726248	0.216264	1.16172	11	11	11	41.1	41.1	41.1	33.631	0	59.294	1.06025	0.864799	1.27776	1.04897	1.01442	0.642201	1.08633	0.643769
sp|Q9Y303|NAGA_HUMAN;sp|Q9Y303-2|NAGA_HUMAN;sp|Q9Y303-3|NAGA_HUMAN	sp|Q9Y303|NAGA_HUMAN;sp|Q9Y303-2|NAGA_HUMAN;sp|Q9Y303-3|NAGA_HUMAN	NAGA	1.9412	0.216244	1.1617	5	5	5	13	13	13	43.747	0	15.289	-0.977138	-1.02634	-0.972878	-1.18616	-1.19828	-1.1999	-1.32118	-1.30812
sp|Q7L8W6|DPH6_HUMAN	sp|Q7L8W6|DPH6_HUMAN	DPH6	1.46583	0.215054	1.16075	6	6	6	29.2	29.2	29.2	30.306	0	42.419	-2.33333	-2.26598	-2.49669	-2.43559	-2.64717	-2.43222	-2.60157	-2.71083
sp|Q5XKP0|QIL1_HUMAN	sp|Q5XKP0|QIL1_HUMAN	QIL1	2.23529	0.214685	1.16045	4	4	4	33.9	33.9	33.9	13.087	0	18.779	0.831202	1.03556	0.934715	0.922736	0.695586	0.797544	0.716527	0.655816
sp|P68402|PA1B2_HUMAN;sp|P68402-3|PA1B2_HUMAN;sp|P68402-2|PA1B2_HUMAN;sp|P68402-4|PA1B2_HUMAN	sp|P68402|PA1B2_HUMAN;sp|P68402-3|PA1B2_HUMAN;sp|P68402-2|PA1B2_HUMAN;sp|P68402-4|PA1B2_HUMAN	PA1B2	0.458355	0.214619	1.1604	4	4	4	25.8	25.8	25.8	25.569	0	21.4	0.40419	-0.16319	0.341611	-0.178089	0.265241	-0.26141	-0.080341	-0.377445
sp|Q9H2J4|PDCL3_HUMAN	sp|Q9H2J4|PDCL3_HUMAN	PDCL3	2.00348	0.214506	1.16031	10	10	10	43.9	43.9	43.9	27.614	0	61.459	0.102551	0.00466001	0.144814	0.101032	-0.089718	-0.176304	-0.00647199	-0.232474
sp|Q96F63|CCD97_HUMAN	sp|Q96F63|CCD97_HUMAN	CCD97	0.808139	0.214309	1.16015	5	5	5	19	19	19	38.946	0	22.356	-1.1763	-1.5452	-1.29962	-1.465	-1.30838	-1.76293	-1.55398	-1.71806
sp|P42765|THIM_HUMAN	sp|P42765|THIM_HUMAN	THIM	2.10739	0.214266	1.16011	15	15	15	42.3	42.3	42.3	41.924	0	152.83	0.98064	1.13298	0.965242	1.00856	0.71186	0.903625	0.812501	0.802364
sp|P27348|1433T_HUMAN	sp|P27348|1433T_HUMAN	1433T	0.841193	0.212551	1.15874	22	16	15	68.2	59.6	56.7	27.764	0	323.31	2.98855	2.71578	2.98182	2.89686	2.97684	2.50745	2.72383	2.52469
sp|Q8IWP9|CC28A_HUMAN	sp|Q8IWP9|CC28A_HUMAN	CC28A	1.28566	0.212221	1.15847	4	4	4	17.2	17.2	17.2	30.366	0	15.192	-1.42016	-1.63576	-1.49346	-1.4468	-1.50399	-1.73219	-1.8479	-1.76099
sp|Q96C92-4|SDCG3_HUMAN	sp|Q96C92-4|SDCG3_HUMAN	SDCG3	0.734446	0.211982	1.15828	10	1	1	34	6.1	6.1	40.058	0	24.815	-3.7644	-3.86813	-3.62494	-4.00882	-3.87409	-4.01195	-3.86724	-4.36094
sp|Q9BRP8-2|WIBG_HUMAN;sp|Q9BRP8|WIBG_HUMAN	sp|Q9BRP8-2|WIBG_HUMAN;sp|Q9BRP8|WIBG_HUMAN	WIBG	0.216865	0.211904	1.15822	12	12	12	60.1	60.1	60.1	22.704	0	102.4	1.2523	0.076964	1.09795	0.367351	1.1589	-0.09122	0.636323	0.242948
sp|Q13303-2|KCAB2_HUMAN;sp|Q13303|KCAB2_HUMAN;sp|Q13303-5|KCAB2_HUMAN;sp|Q13303-4|KCAB2_HUMAN;sp|Q13303-3|KCAB2_HUMAN	sp|Q13303-2|KCAB2_HUMAN;sp|Q13303|KCAB2_HUMAN;sp|Q13303-5|KCAB2_HUMAN;sp|Q13303-4|KCAB2_HUMAN;sp|Q13303-3|KCAB2_HUMAN;sp|Q14722-2|KCAB1_HUMAN;sp|Q14722-3|KCAB1_HUMAN;sp|Q14722|KCAB1_HUMAN	KCAB2	1.68497	0.21171	1.15806	5	5	5	16.7	16.7	16.7	39.287	0	12.782	-2.8332	-2.74126	-2.95757	-2.78241	-2.96582	-2.97051	-3.17609	-3.04886
sp|Q8IXQ4|GPAM1_HUMAN;sp|Q8IXQ4-2|GPAM1_HUMAN;sp|Q8IXQ4-3|GPAM1_HUMAN	sp|Q8IXQ4|GPAM1_HUMAN;sp|Q8IXQ4-2|GPAM1_HUMAN;sp|Q8IXQ4-3|GPAM1_HUMAN;sp|Q8IXQ4-4|GPAM1_HUMAN	GPAM1	0.826996	0.211573	1.15795	12	12	12	27.9	27.9	27.9	38.141	0	72.853	1.10104	0.637797	0.935131	0.784238	0.799061	0.623686	0.749889	0.439285
sp|O43852|CALU_HUMAN;sp|O43852-3|CALU_HUMAN;sp|O43852-6|CALU_HUMAN;sp|O43852-10|CALU_HUMAN;sp|O43852-5|CALU_HUMAN;sp|O43852-11|CALU_HUMAN;sp|O43852-2|CALU_HUMAN;sp|O43852-4|CALU_HUMAN;sp|O43852-13|CALU_HUMAN;sp|O43852-14|CALU_HUMAN;sp|O43852-9|CALU_HUMAN	sp|O43852|CALU_HUMAN;sp|O43852-3|CALU_HUMAN;sp|O43852-6|CALU_HUMAN;sp|O43852-10|CALU_HUMAN;sp|O43852-5|CALU_HUMAN;sp|O43852-11|CALU_HUMAN;sp|O43852-2|CALU_HUMAN;sp|O43852-4|CALU_HUMAN;sp|O43852-13|CALU_HUMAN;sp|O43852-14|CALU_HUMAN;sp|O43852-9|CALU_HUMAN;sp|O43852-8|CALU_HUMAN;sp|O43852-15|CALU_HUMAN;sp|O43852-12|CALU_HUMAN;sp|O43852-7|CALU_HUMAN	CALU	0.578823	0.211213	1.15766	18	18	18	58.4	58.4	58.4	37.106	0	156.28	1.77356	1.43296	1.82131	1.70729	1.80253	1.1623	1.6307	1.29473
sp|O43909|EXTL3_HUMAN	sp|O43909|EXTL3_HUMAN	EXTL3	0.491303	0.210874	1.15739	2	2	2	1.1	1.1	1.1	104.75	0.00041192	3.3491	-1.82052	-2.09115	-2.26531	-1.84956	-1.76246	-2.20233	-2.51708	-2.38817
sp|Q9UMF0|ICAM5_HUMAN	sp|Q9UMF0|ICAM5_HUMAN	ICAM5	1.39391	0.21081	1.15734	2	2	2	3.4	3.4	3.4	97.115	0	13.379	-1.54122	-1.76998	-1.6145	-1.77683	-1.72457	-1.90452	-1.93891	-1.97776
sp|Q99963-4|SH3G3_HUMAN;sp|Q99963|SH3G3_HUMAN;sp|Q99963-3|SH3G3_HUMAN;sp|Q99963-2|SH3G3_HUMAN	sp|Q99963-4|SH3G3_HUMAN;sp|Q99963|SH3G3_HUMAN;sp|Q99963-3|SH3G3_HUMAN;sp|Q99963-2|SH3G3_HUMAN	SH3G3	2.03799	0.210601	1.15717	11	10	10	43.2	41.2	41.2	38.739	0	44.888	-0.668606	-0.759153	-0.681179	-0.774506	-0.875684	-0.992902	-0.824551	-1.03271
sp|Q9UKB3|DJC12_HUMAN;sp|Q9UKB3-2|DJC12_HUMAN	sp|Q9UKB3|DJC12_HUMAN;sp|Q9UKB3-2|DJC12_HUMAN	DJC12	0.603316	0.210305	1.15693	4	4	4	15.2	15.2	15.2	23.415	0	19.469	-0.405256	-0.80596	-0.554097	-0.741036	-0.474312	-1.03795	-0.773151	-1.06216
sp|Q86V48|LUZP1_HUMAN;sp|Q86V48-2|LUZP1_HUMAN;sp|Q86V48-3|LUZP1_HUMAN	sp|Q86V48|LUZP1_HUMAN;sp|Q86V48-2|LUZP1_HUMAN;sp|Q86V48-3|LUZP1_HUMAN	LUZP1	3.67178	0.209561	1.15634	31	31	31	29.7	29.7	29.7	120.27	0	132.59	1.44552	1.51046	1.42992	1.46902	1.23314	1.29631	1.21013	1.2771
sp|P49458|SRP09_HUMAN	sp|P49458|SRP09_HUMAN;sp|P49458-2|SRP09_HUMAN	SRP09	2.93057	0.209302	1.15613	9	9	9	66.3	66.3	66.3	10.112	0	122.5	2.39522	2.44293	2.53418	2.46858	2.24772	2.19936	2.30577	2.25085
sp|O95479|G6PE_HUMAN	sp|O95479|G6PE_HUMAN	G6PE	1.69531	0.208849	1.15577	7	7	7	9.1	9.1	9.1	88.892	0	14.163	-0.876707	-0.715755	-0.954608	-0.891169	-1.05729	-0.978597	-1.1857	-1.05205
sp|P13056|NR2C1_HUMAN;sp|P13056-2|NR2C1_HUMAN;sp|P13056-3|NR2C1_HUMAN	sp|P13056|NR2C1_HUMAN;sp|P13056-2|NR2C1_HUMAN;sp|P13056-3|NR2C1_HUMAN	NR2C1	2.16517	0.208185	1.15523	3	2	2	4.3	3.2	3.2	67.314	0.00067852	3.0727	-2.68635	-2.47148	-2.55433	-2.56783	-2.76024	-2.82195	-2.81944	-2.7111
sp|Q9NR48-2|ASH1L_HUMAN;sp|Q9NR48|ASH1L_HUMAN	sp|Q9NR48-2|ASH1L_HUMAN;sp|Q9NR48|ASH1L_HUMAN	ASH1L	0.596061	0.207792	1.15492	6	6	6	2.3	2.3	2.3	332.21	0	10.164	-1.92009	-1.33961	-1.54931	-1.44308	-2.0669	-1.58293	-1.67173	-1.76169
sp|Q96FW1|OTUB1_HUMAN	sp|Q96FW1|OTUB1_HUMAN;sp|Q96FW1-2|OTUB1_HUMAN	OTUB1	2.05293	0.207685	1.15483	16	16	16	60.9	60.9	60.9	31.284	0	180.63	1.93301	1.97065	1.99719	1.97077	1.80653	1.83452	1.79637	1.60346
sp|Q8IYB3-2|SRRM1_HUMAN;sp|Q8IYB3|SRRM1_HUMAN	sp|Q8IYB3-2|SRRM1_HUMAN;sp|Q8IYB3|SRRM1_HUMAN	SRRM1	2.11399	0.207054	1.15433	12	11	11	11.9	11.1	11.1	102.12	0	58.279	1.7404	1.58889	1.61801	1.58569	1.48801	1.43444	1.31706	1.46526
sp|Q9H0C5-2|BTBD1_HUMAN;sp|Q9H0C5|BTBD1_HUMAN	sp|Q9H0C5-2|BTBD1_HUMAN;sp|Q9H0C5|BTBD1_HUMAN	BTBD1	0.962878	0.207019	1.1543	3	2	2	7.5	5.2	5.2	42.117	0	7.6407	-3.214	-3.66178	-3.44342	-3.66916	-3.69658	-3.70217	-3.76087	-3.65681
sp|O75347|TBCA_HUMAN;sp|O75347-2|TBCA_HUMAN	sp|O75347|TBCA_HUMAN;sp|O75347-2|TBCA_HUMAN	TBCA	0.251847	0.206809	1.15413	17	17	17	77.8	77.8	77.8	12.855	0	127.83	3.17421	2.1852	2.96978	2.19192	2.94016	1.98856	2.592	2.17317
sp|P00441|SODC_HUMAN	sp|P00441|SODC_HUMAN	SODC	0.566786	0.206614	1.15398	17	17	17	81.8	81.8	81.8	15.936	0	258.9	3.91425	3.33066	3.83724	3.80154	3.69433	3.22328	3.65897	3.48066
sp|O43164-2|PJA2_HUMAN;sp|O43164|PJA2_HUMAN	sp|O43164-2|PJA2_HUMAN;sp|O43164|PJA2_HUMAN;sp|Q8NG27-2|PJA1_HUMAN	PJA2	0.770059	0.206076	1.15355	3	3	2	5.8	5.8	4.7	76.09	0	15.874	-1.85831	-2.2428	-2.30228	-2.23687	-2.14127	-2.38246	-2.39033	-2.5505
sp|Q9BXB5-2|OSB10_HUMAN;sp|Q9BXB5|OSB10_HUMAN	sp|Q9BXB5-2|OSB10_HUMAN;sp|Q9BXB5|OSB10_HUMAN	OSB10	1.1806	0.206022	1.1535	7	5	5	10.1	7.7	7.7	77.234	0	14.726	-0.459921	-0.274682	-0.415064	-0.30972	-0.405299	-0.71513	-0.703925	-0.459123
sp|P32929|CGL_HUMAN;sp|P32929-3|CGL_HUMAN;sp|P32929-2|CGL_HUMAN	sp|P32929|CGL_HUMAN;sp|P32929-3|CGL_HUMAN;sp|P32929-2|CGL_HUMAN	CGL	2.97167	0.205992	1.15348	11	11	11	32.6	32.6	32.6	44.508	0	47.491	0.09731	0.190238	0.102964	0.159507	-0.100889	0.00828397	-0.109395	-0.071951
sp|Q9H098|F107B_HUMAN;sp|Q9H098-2|F107B_HUMAN	sp|Q9H098|F107B_HUMAN;sp|Q9H098-2|F107B_HUMAN	F107B	0.261313	0.205663	1.15322	2	2	2	14.5	14.5	14.5	15.558	0.00014116	4.1447	-4.05697	-3.83758	-3.12703	-2.99938	-3.9509	-4.08785	-3.55833	-3.24652
sp|O14640-2|DVL1_HUMAN;sp|P54792-2|DVLP1_HUMAN;sp|P54792|DVLP1_HUMAN;sp|O14640|DVL1_HUMAN	sp|O14640-2|DVL1_HUMAN;sp|P54792-2|DVLP1_HUMAN;sp|P54792|DVLP1_HUMAN;sp|O14640|DVL1_HUMAN	DVL1	2.24616	0.205548	1.15312	7	5	5	12.5	9.4	9.4	72.88	0	25.183	-1.79644	-1.85219	-1.93567	-1.98869	-2.10098	-2.04356	-2.15912	-2.09151
sp|Q96AT9-2|RPE_HUMAN;sp|Q96AT9|RPE_HUMAN;sp|Q96AT9-5|RPE_HUMAN;sp|Q96AT9-3|RPE_HUMAN;sp|Q96AT9-4|RPE_HUMAN	sp|Q96AT9-2|RPE_HUMAN;sp|Q96AT9|RPE_HUMAN;sp|Q96AT9-5|RPE_HUMAN;sp|Q96AT9-3|RPE_HUMAN;sp|Q96AT9-4|RPE_HUMAN;sp|Q2QD12|RPEL1_HUMAN	RPE	0.931479	0.205294	1.15292	8	8	8	40.9	40.9	40.9	23.924	0	86.71	0.639787	0.408594	0.601082	0.336412	0.496917	0.191415	0.357349	0.119018
sp|P63146|UBE2B_HUMAN	sp|P63146|UBE2B_HUMAN	UBE2B	0.951024	0.20521	1.15285	2	1	1	24.3	11.2	11.2	17.312	0	34.124	-2.12672	-2.28456	-1.93579	-1.99593	-2.22649	-2.31131	-2.12798	-2.49805
sp|Q8NCF5|NF2IP_HUMAN	sp|Q8NCF5|NF2IP_HUMAN;sp|Q8NCF5-3|NF2IP_HUMAN;sp|Q8NCF5-2|NF2IP_HUMAN	NF2IP	0.825086	0.205079	1.15275	4	4	4	17.9	17.9	17.9	45.816	0	13.401	-1.21993	-1.51035	-1.49788	-1.66416	-1.55152	-1.54173	-1.72891	-1.89046
sp|Q14376|GALE_HUMAN;sp|Q14376-2|GALE_HUMAN	sp|Q14376|GALE_HUMAN;sp|Q14376-2|GALE_HUMAN	GALE	3.11119	0.205076	1.15275	8	8	8	21	21	21	38.281	0	27.829	-0.223385	-0.154153	-0.191202	-0.082447	-0.355278	-0.394536	-0.382286	-0.339393
sp|O60566|BUB1B_HUMAN;sp|O60566-3|BUB1B_HUMAN;sp|O60566-2|BUB1B_HUMAN	sp|O60566|BUB1B_HUMAN;sp|O60566-3|BUB1B_HUMAN;sp|O60566-2|BUB1B_HUMAN	BUB1B	2.16471	0.204759	1.15249	40	40	40	39	39	39	119.54	0	235.12	2.39474	2.56543	2.44242	2.50872	2.18325	2.3235	2.25579	2.32974
sp|O60725|ICMT_HUMAN	sp|O60725|ICMT_HUMAN	ICMT	0.949883	0.204731	1.15247	1	1	1	3.2	3.2	3.2	31.938	0.0027541	2.2538	-3.12839	-2.85773	-3.19144	-3.04551	-3.39585	-3.04159	-3.22273	-3.38183
sp|Q99871|HAUS7_HUMAN;sp|Q99871-2|HAUS7_HUMAN;sp|Q99871-3|HAUS7_HUMAN	sp|Q99871|HAUS7_HUMAN;sp|Q99871-2|HAUS7_HUMAN;sp|Q99871-3|HAUS7_HUMAN	HAUS7	0.435098	0.204338	1.15216	8	8	8	22.8	22.8	22.8	40.778	0	25.357	0.120274	-0.248309	0.0816131	0.0801879	0.332477	-0.577667	-0.234308	-0.304088
sp|Q02153-2|GCYB1_HUMAN;sp|Q02153-3|GCYB1_HUMAN;sp|Q02153|GCYB1_HUMAN	sp|Q02153-2|GCYB1_HUMAN;sp|Q02153-3|GCYB1_HUMAN;sp|Q02153|GCYB1_HUMAN	GCYB1	0.697711	0.204321	1.15214	1	1	1	2.2	2.2	2.2	66.737	0.002883	2.2454	-4.50892	-5.0666	-4.94881	-4.83102	-4.94881	-4.88229	-5.13781	-5.20371
sp|O00506|STK25_HUMAN;sp|O00506-3|STK25_HUMAN;sp|O00506-2|STK25_HUMAN	sp|O00506|STK25_HUMAN;sp|O00506-3|STK25_HUMAN;sp|O00506-2|STK25_HUMAN	STK25	3.1794	0.204091	1.15196	13	8	8	26.5	14.1	14.1	48.111	0	19.673	-0.147905	-0.179062	-0.105306	-0.142855	-0.274794	-0.346676	-0.409478	-0.360545
sp|Q96EH3|MASU1_HUMAN	sp|Q96EH3|MASU1_HUMAN	MASU1	0.844822	0.203635	1.1516	4	4	4	23.1	23.1	23.1	26.17	0	16.957	-0.725157	-0.923794	-0.888347	-0.887941	-0.779754	-1.0586	-1.07164	-1.32978
sp|O00410|IPO5_HUMAN;sp|O00410-3|IPO5_HUMAN	sp|O00410|IPO5_HUMAN;sp|O00410-3|IPO5_HUMAN	IPO5	1.85416	0.203423	1.15143	56	56	4	56.7	56.7	2.9	123.63	0	323.31	4.24301	4.33104	4.27546	4.24187	4.12842	4.11302	4.13291	3.90335
sp|Q9BRN9-2|TM2D3_HUMAN;sp|Q9BRN9|TM2D3_HUMAN	sp|Q9BRN9-2|TM2D3_HUMAN;sp|Q9BRN9|TM2D3_HUMAN	TM2D3	1.57263	0.20328	1.15131	2	2	2	8.1	8.1	8.1	24.367	0.00014388	4.7181	-2.18527	-2.34144	-2.2108	-2.37302	-2.35545	-2.54126	-2.44058	-2.58636
sp|Q05519-2|SRS11_HUMAN;sp|Q05519|SRS11_HUMAN	sp|Q05519-2|SRS11_HUMAN;sp|Q05519|SRS11_HUMAN	SRS11	2.1469	0.202769	1.15091	14	14	14	24.2	24.2	24.2	53.413	0	124.83	2.48906	2.33618	2.46811	2.41112	2.31812	2.16383	2.16287	2.24858
sp|Q8TDR2|STK35_HUMAN	sp|Q8TDR2|STK35_HUMAN	STK35	0.592947	0.202222	1.15047	2	2	2	4.3	4.3	4.3	58.051	0.0077717	1.6336	-3.00242	-3.19561	-3.47051	-3.38618	-3.2373	-3.27188	-3.69206	-3.66237
sp|Q99614|TTC1_HUMAN	sp|Q99614|TTC1_HUMAN;REV__sp|Q9BYX2-6|TBD2A_HUMAN;REV__sp|Q9BYX2-5|TBD2A_HUMAN;REV__sp|Q9BYX2-4|TBD2A_HUMAN;REV__sp|Q9BYX2-2|TBD2A_HUMAN;REV__sp|Q9BYX2|TBD2A_HUMAN	TTC1	0.661708	0.201947	1.15025	16	16	16	57.9	57.9	57.9	33.526	0	71.725	1.40416	1.06922	1.40056	1.22551	1.33271	0.873583	1.23256	0.852805
sp|P20339-2|RAB5A_HUMAN;sp|P20339|RAB5A_HUMAN	sp|P20339-2|RAB5A_HUMAN;sp|P20339|RAB5A_HUMAN	RAB5A	1.84625	0.201886	1.1502	12	9	8	74.1	58.2	54.7	22.178	0	78.512	-0.0541	-0.00381505	-0.216594	-0.19176	-0.360971	-0.235134	-0.346126	-0.331583
sp|P51795-2|CLCN5_HUMAN;sp|P51795|CLCN5_HUMAN	sp|P51795-2|CLCN5_HUMAN;sp|P51795|CLCN5_HUMAN	CLCN5	1.01473	0.201598	1.14997	4	2	2	4.3	2.3	2.3	90.784	0.00094238	2.9043	-2.78783	-2.83173	-3.14205	-2.76397	-2.99559	-3.02143	-3.22991	-3.08505
sp|Q8N6N3|CA052_HUMAN;sp|Q8N6N3-2|CA052_HUMAN	sp|Q8N6N3|CA052_HUMAN;sp|Q8N6N3-2|CA052_HUMAN;sp|Q8N6N3-3|CA052_HUMAN	CA052	0.165366	0.201454	1.14986	9	9	9	45.1	45.1	45.1	20.599	0	38.271	0.333489	-1.0918	0.036154	-0.927891	0.195609	-1.26384	-0.495521	-0.892118
sp|Q9UHY8|FEZ2_HUMAN;sp|Q9UHY8-2|FEZ2_HUMAN	sp|Q9UHY8|FEZ2_HUMAN;sp|Q9UHY8-2|FEZ2_HUMAN	FEZ2	0.752821	0.200844	1.14937	2	2	2	6.5	6.5	6.5	39.666	0	8.2351	-2.50138	-2.803	-2.47069	-2.65454	-2.52815	-2.97661	-2.75666	-2.97157
sp|Q9NPJ6|MED4_HUMAN;sp|Q9NPJ6-2|MED4_HUMAN	sp|Q9NPJ6|MED4_HUMAN;sp|Q9NPJ6-2|MED4_HUMAN	MED4	0.351747	0.200626	1.1492	10	10	10	47	47	47	29.745	0	81.16	0.10033	-0.4994	0.04119	-0.507456	0.013985	-0.732533	-0.251792	-0.697499
sp|Q07157-2|ZO1_HUMAN;sp|Q07157|ZO1_HUMAN	sp|Q07157-2|ZO1_HUMAN;sp|Q07157|ZO1_HUMAN	ZO1	2.96067	0.200495	1.14909	48	48	46	31.1	31.1	30.6	186.96	0	316.18	2.49647	2.58368	2.48981	2.55508	2.26218	2.37356	2.32183	2.36549
sp|Q9Y375|CIA30_HUMAN	sp|Q9Y375|CIA30_HUMAN	CIA30	1.86653	0.200061	1.14875	10	10	10	37.6	37.6	37.6	37.763	0	46.494	-0.798921	-0.615909	-0.694899	-0.577921	-0.951922	-0.799599	-0.86553	-0.870843
sp|P52799|EFNB2_HUMAN	sp|P52799|EFNB2_HUMAN	EFNB2	1.74125	0.199614	1.14839	5	5	5	21	21	21	36.923	0	24.155	-1.25972	-1.43868	-1.23152	-1.35637	-1.47043	-1.57624	-1.43643	-1.60166
sp|Q99961|SH3G1_HUMAN;sp|Q99961-2|SH3G1_HUMAN;sp|Q99961-3|SH3G1_HUMAN	sp|Q99961|SH3G1_HUMAN;sp|Q99961-2|SH3G1_HUMAN;sp|Q99961-3|SH3G1_HUMAN	SH3G1	0.717122	0.199432	1.14825	27	27	18	64.4	64.4	50.3	41.489	0	192.63	3.03798	2.78391	3.08372	2.91333	3.05266	2.56502	2.83571	2.56782
sp|Q9NW68|BSDC1_HUMAN;sp|Q9NW68-9|BSDC1_HUMAN;sp|Q9NW68-8|BSDC1_HUMAN;sp|Q9NW68-2|BSDC1_HUMAN;sp|Q9NW68-7|BSDC1_HUMAN;sp|Q9NW68-3|BSDC1_HUMAN;sp|Q9NW68-4|BSDC1_HUMAN	sp|Q9NW68|BSDC1_HUMAN;sp|Q9NW68-9|BSDC1_HUMAN;sp|Q9NW68-8|BSDC1_HUMAN;sp|Q9NW68-2|BSDC1_HUMAN;sp|Q9NW68-7|BSDC1_HUMAN;sp|Q9NW68-3|BSDC1_HUMAN;sp|Q9NW68-4|BSDC1_HUMAN;sp|Q9NW68-5|BSDC1_HUMAN	BSDC1	0.339979	0.199064	1.14795	8	8	8	20.2	20.2	20.2	47.163	0	31.456	-0.376581	-1.13742	-0.64825	-0.965572	-0.472896	-1.34884	-0.98988	-1.11247
sp|P62266|RS23_HUMAN	sp|P62266|RS23_HUMAN	RS23	1.06348	0.198923	1.14784	11	11	11	61.5	61.5	61.5	15.807	0	84.592	2.07924	1.93466	1.79627	1.74142	1.8019	1.78363	1.60999	1.56038
sp|P51151|RAB9A_HUMAN	sp|P51151|RAB9A_HUMAN;sp|Q9NP90|RAB9B_HUMAN	RAB9A	2.92965	0.19865	1.14762	11	11	11	62.7	62.7	62.7	22.837	0	96.462	0.169301	0.216297	0.198859	0.210918	-0.084304	0.073748	0.017014	-0.00568199
sp|P14854|CX6B1_HUMAN	sp|P14854|CX6B1_HUMAN	CX6B1	0.495043	0.19855	1.14754	9	9	9	75.6	75.6	75.6	10.192	0	74.714	2.17142	1.69772	2.02554	1.62718	1.95961	1.60644	1.79971	1.36189
sp|Q5SY16|NOL9_HUMAN	sp|Q5SY16|NOL9_HUMAN	NOL9	1.69746	0.198001	1.14711	15	15	15	24.5	24.5	24.5	79.322	0	90.102	1.17066	1.3365	1.16156	1.16464	0.940311	1.14668	0.970806	0.98356
sp|Q96FT9|IFT43_HUMAN;sp|Q96FT9-2|IFT43_HUMAN	sp|Q96FT9|IFT43_HUMAN;sp|Q96FT9-2|IFT43_HUMAN	IFT43	0.628206	0.197866	1.147	1	1	1	6.7	6.7	6.7	23.529	0	10.302	-3.95341	-4.29013	-3.92547	-4.19153	-4.05173	-4.41242	-4.12421	-4.56366
sp|P55010|IF5_HUMAN	sp|P55010|IF5_HUMAN	IF5	2.07433	0.197833	1.14697	25	25	25	47.3	47.3	47.3	49.222	0	320.41	2.95591	2.94	3.00629	3.02544	2.85814	2.75701	2.85904	2.66213
sp|Q9UIW2|PLXA1_HUMAN	sp|Q9UIW2|PLXA1_HUMAN;sp|P51805|PLXA3_HUMAN	PLXA1	1.06941	0.197208	1.14648	13	8	8	6.4	4.5	4.5	211.06	0	22.709	-0.513819	-0.150765	-0.421872	-0.305169	-0.598975	-0.405019	-0.659638	-0.516827
sp|Q14739|LBR_HUMAN	sp|Q14739|LBR_HUMAN	LBR	2.62586	0.196315	1.14577	20	20	20	25.2	25.2	25.2	70.702	0	70.541	2.82718	2.93104	2.79469	2.83758	2.69374	2.65891	2.57706	2.67552
sp|Q99767-2|APBA2_HUMAN;sp|Q99767|APBA2_HUMAN	sp|Q99767-2|APBA2_HUMAN;sp|Q99767|APBA2_HUMAN;sp|Q02410-2|APBA1_HUMAN;sp|Q02410|APBA1_HUMAN	APBA2	2.53967	0.196005	1.14552	7	7	7	13.3	13.3	13.3	81.128	0	26.054	-1.63191	-1.65307	-1.68159	-1.74741	-1.96343	-1.81752	-1.87355	-1.84349
sp|P14550|AK1A1_HUMAN	sp|P14550|AK1A1_HUMAN	AK1A1	2.11774	0.195568	1.14517	23	23	23	74.8	74.8	74.8	36.573	0	296.97	3.28914	3.20512	3.19349	3.12248	3.03411	3.08775	2.98837	2.91774
sp|Q96HY6|DDRGK_HUMAN;sp|Q96HY6-2|DDRGK_HUMAN	sp|Q96HY6|DDRGK_HUMAN;sp|Q96HY6-2|DDRGK_HUMAN	DDRGK	1.40834	0.195379	1.14502	11	11	11	33.1	33.1	33.1	35.61	0	155.77	0.354407	0.15423	0.331336	0.254514	0.233263	0.004058	0.104688	-0.0290381
sp|Q9UIF7-6|MUTYH_HUMAN;sp|Q9UIF7-5|MUTYH_HUMAN;sp|Q9UIF7-4|MUTYH_HUMAN;sp|Q9UIF7-3|MUTYH_HUMAN;sp|Q9UIF7-2|MUTYH_HUMAN;sp|Q9UIF7|MUTYH_HUMAN	sp|Q9UIF7-6|MUTYH_HUMAN;sp|Q9UIF7-5|MUTYH_HUMAN;sp|Q9UIF7-4|MUTYH_HUMAN;sp|Q9UIF7-3|MUTYH_HUMAN;sp|Q9UIF7-2|MUTYH_HUMAN;sp|Q9UIF7|MUTYH_HUMAN	MUTYH	0.468765	0.194611	1.14442	3	3	3	4.8	4.8	4.8	57.445	0.00013992	3.8726	-2.23395	-2.44967	-2.12591	-2.36768	-2.03111	-2.86104	-2.46262	-2.6009
sp|Q9Y4I1-2|MYO5A_HUMAN;sp|Q9Y4I1|MYO5A_HUMAN;sp|Q9Y4I1-3|MYO5A_HUMAN	sp|Q9Y4I1-2|MYO5A_HUMAN;sp|Q9Y4I1|MYO5A_HUMAN;sp|Q9Y4I1-3|MYO5A_HUMAN	MYO5A	3.09555	0.194477	1.14431	27	27	23	15.6	15.6	13.3	212.27	0	90.277	1.45747	1.5142	1.42255	1.47947	1.29059	1.33305	1.21768	1.25447
sp|Q9P013|CWC15_HUMAN	sp|Q9P013|CWC15_HUMAN	CWC15	0.397065	0.1944	1.14425	15	15	15	46.3	46.3	46.3	26.624	0	69.059	1.98247	1.35959	2.02399	1.76493	1.93064	1.23057	1.72278	1.46939
sp|P05976-2|MYL1_HUMAN;sp|P05976|MYL1_HUMAN;sp|P08590|MYL3_HUMAN	sp|P05976-2|MYL1_HUMAN;sp|P05976|MYL1_HUMAN;sp|P08590|MYL3_HUMAN	MYL1	0.424384	0.194398	1.14425	2	2	2	10.7	10.7	10.7	16.684	0	37.929	-1.22806	-1.80806	-1.53494	-1.59209	-1.31217	-2.1043	-1.69695	-1.82733
sp|Q9NQS3|PVRL3_HUMAN;sp|Q9NQS3-2|PVRL3_HUMAN	sp|Q9NQS3|PVRL3_HUMAN;sp|Q9NQS3-2|PVRL3_HUMAN	PVRL3	1.70335	0.194265	1.14414	2	1	1	4	2	2	61.002	0.0092593	1.5421	-5.89391	-5.63891	-5.77625	-5.66073	-5.932	-5.97052	-5.88645	-5.9579
sp|P58317|ZN121_HUMAN	sp|P58317|ZN121_HUMAN	ZN121	0.801131	0.194246	1.14413	2	1	1	8.2	5.4	5.4	44.694	0	7.0723	-6.9881	-6.87966	-6.94815	-6.74875	-7.02986	-7.33127	-7.16278	-6.81773
sp|Q96AT1|K1143_HUMAN	sp|Q96AT1|K1143_HUMAN	K1143	0.281813	0.194241	1.14412	7	7	7	38.3	38.3	38.3	17.465	0	52.152	1.07688	0.255841	0.976692	0.433724	0.975546	0.118184	0.678193	0.194254
sp|Q8N3R3-4|TCAIM_HUMAN;sp|Q8N3R3|TCAIM_HUMAN	sp|Q8N3R3-4|TCAIM_HUMAN;sp|Q8N3R3|TCAIM_HUMAN	TCAIM	1.47056	0.194231	1.14411	2	2	2	7.4	7.4	7.4	41.273	0.0041419	1.9918	-4.27477	-4.32267	-4.32437	-4.50053	-4.61888	-4.43372	-4.49765	-4.649
sp|Q9Y6G5|COMDA_HUMAN	sp|Q9Y6G5|COMDA_HUMAN	COMDA	1.55446	0.194036	1.14396	4	4	4	20.3	20.3	20.3	22.966	0	8.3097	-2.50389	-2.32007	-2.33468	-2.46493	-2.66831	-2.51506	-2.51662	-2.69972
sp|O60930|RNH1_HUMAN	sp|O60930|RNH1_HUMAN	RNH1	0.832229	0.194017	1.14394	2	2	2	8.7	8.7	8.7	32.064	0	6.7687	-3.16463	-3.2604	-3.52646	-3.35192	-3.46439	-3.35001	-3.50099	-3.76408
sp|P84101-4|SERF2_HUMAN;sp|P84101|SERF2_HUMAN;sp|P84101-3|SERF2_HUMAN;sp|P84101-2|SERF2_HUMAN	sp|P84101-4|SERF2_HUMAN;sp|P84101|SERF2_HUMAN;sp|P84101-3|SERF2_HUMAN;sp|P84101-2|SERF2_HUMAN	SERF2	0.622676	0.193864	1.14382	6	6	6	62.2	62.2	62.2	5.2159	0	20.67	-0.00434601	-0.45355	-0.0194709	-0.0654681	-0.073399	-0.562386	-0.397625	-0.28488
sp|Q8TAD8|SNIP1_HUMAN	sp|Q8TAD8|SNIP1_HUMAN	SNIP1	4.79436	0.193274	1.14336	12	12	12	35.1	35.1	35.1	45.777	0	302.11	0.0532939	0.064449	0.032734	0.019228	-0.161378	-0.122628	-0.1766	-0.142785
sp|P21291|CSRP1_HUMAN	sp|P21291|CSRP1_HUMAN	CSRP1	2.13303	0.193036	1.14317	7	7	7	55.4	55.4	55.4	20.567	0	103.24	-0.56376	-0.408228	-0.472544	-0.387683	-0.73379	-0.606934	-0.634231	-0.629405
sp|P37108|SRP14_HUMAN	sp|P37108|SRP14_HUMAN	SRP14	2.37314	0.192988	1.14313	13	13	13	53.7	53.7	53.7	14.57	0	86.9	2.63179	2.65226	2.59854	2.49976	2.36603	2.48241	2.38263	2.37932
sp|A2AJT9-3|CX023_HUMAN;sp|A2AJT9-2|CX023_HUMAN;sp|A2AJT9|CX023_HUMAN	sp|A2AJT9-3|CX023_HUMAN;sp|A2AJT9-2|CX023_HUMAN;sp|A2AJT9|CX023_HUMAN	CX023	1.13622	0.192889	1.14305	1	1	1	2.6	2.6	2.6	73.186	0.00054757	3.3005	-5.66477	-5.76371	-5.67442	-5.91515	-6.00223	-5.79975	-6.10641	-5.88122
sp|P04632|CPNS1_HUMAN	sp|P04632|CPNS1_HUMAN;sp|Q96L46|CPNS2_HUMAN	CPNS1	1.40957	0.192885	1.14305	9	9	9	39.6	39.6	39.6	28.315	0	174.6	1.51371	1.52235	1.52859	1.45176	1.40801	1.30941	1.41667	1.11077
sp|Q15007|FL2D_HUMAN;sp|Q15007-2|FL2D_HUMAN	sp|Q15007|FL2D_HUMAN;sp|Q15007-2|FL2D_HUMAN	FL2D	0.535743	0.192823	1.143	19	19	19	49.2	49.2	49.2	44.243	0	221.63	1.84905	1.43997	1.81761	1.55554	1.7745	1.25238	1.61984	1.24416
sp|P15924|DESP_HUMAN;sp|P15924-3|DESP_HUMAN;sp|P15924-2|DESP_HUMAN	sp|P15924|DESP_HUMAN;sp|P15924-3|DESP_HUMAN;sp|P15924-2|DESP_HUMAN	DESP	2.95605	0.192534	1.14277	184	184	184	56.1	56.1	56.1	331.77	0	323.31	5.14856	5.2621	5.16811	5.15164	4.94661	5.02543	4.96961	5.01862
sp|Q15651|HMGN3_HUMAN	sp|Q15651|HMGN3_HUMAN	HMGN3	0.384621	0.192417	1.14268	13	11	5	67.7	54.5	32.3	10.666	0	161.89	1.48393	1.19386	1.6315	1.69268	1.6689	0.821449	1.21327	1.52869
sp|O14519-2|CDKA1_HUMAN;sp|O14519|CDKA1_HUMAN;sp|O75956|CDKA2_HUMAN	sp|O14519-2|CDKA1_HUMAN;sp|O14519|CDKA1_HUMAN;sp|O75956|CDKA2_HUMAN	CDKA1	0.336074	0.192147	1.14246	3	3	3	50.6	50.6	50.6	9.6008	0.00014648	5.3013	-0.686298	-0.84512	-0.035288	-0.697381	-0.525422	-1.08343	-0.429234	-0.994589
sp|Q9BUP3|HTAI2_HUMAN;sp|Q9BUP3-3|HTAI2_HUMAN	sp|Q9BUP3|HTAI2_HUMAN;sp|Q9BUP3-3|HTAI2_HUMAN	HTAI2	0.780233	0.192147	1.14246	2	2	2	7.4	7.4	7.4	27.049	0.00014541	5.0257	-1.93494	-2.36529	-2.25836	-2.45768	-2.36269	-2.49736	-2.54098	-2.38383
sp|Q12965|MYO1E_HUMAN	sp|Q12965|MYO1E_HUMAN;sp|O00160|MYO1F_HUMAN	MYO1E	2.98092	0.192066	1.1424	28	28	28	27.1	27.1	27.1	127.06	0	114.06	1.64508	1.74716	1.65891	1.67375	1.44427	1.50406	1.46066	1.54764
sp|A6NDU8|CE051_HUMAN	sp|A6NDU8|CE051_HUMAN	CE051	0.869554	0.191903	1.14227	8	8	8	36.4	36.4	36.4	33.62	0	85.45	0.00509691	-0.14591	0.020624	-0.197061	-0.025788	-0.371225	-0.217315	-0.470533
sp|Q9BUL8|PDC10_HUMAN	sp|Q9BUL8|PDC10_HUMAN	PDC10	1.49545	0.191732	1.14213	13	13	13	51.9	51.9	51.9	24.701	0	89.14	1.59933	1.50016	1.65406	1.52551	1.50207	1.30631	1.45277	1.25098
sp|Q6W2J9-4|BCOR_HUMAN;sp|Q6W2J9-2|BCOR_HUMAN;sp|Q6W2J9|BCOR_HUMAN	sp|Q6W2J9-4|BCOR_HUMAN;sp|Q6W2J9-2|BCOR_HUMAN;sp|Q6W2J9|BCOR_HUMAN;sp|Q6W2J9-3|BCOR_HUMAN	BCOR	3.64419	0.191315	1.1418	37	37	36	24.6	24.6	24.1	186.23	0	172.16	2.09934	2.16669	2.14658	2.17199	1.95729	1.93059	1.92683	2.00462
sp|P35556|FBN2_HUMAN;sp|P35556-2|FBN2_HUMAN	sp|P35556|FBN2_HUMAN;sp|P35556-2|FBN2_HUMAN	FBN2	1.50953	0.19105	1.14159	6	6	6	2	2	2	314.77	0	18.8	-0.910634	-0.694128	-0.945659	-0.735375	-1.0086	-1.00056	-1.08508	-0.955758
sp|Q9Y2P8|RCL1_HUMAN	sp|Q9Y2P8|RCL1_HUMAN;sp|Q9Y2P8-2|RCL1_HUMAN	RCL1	0.855552	0.189976	1.14074	10	10	10	25.5	25.5	25.5	40.842	0	41.797	1.67315	1.54876	1.26324	1.46711	1.37015	1.46253	1.18992	1.16976
sp|Q92945|FUBP2_HUMAN	sp|Q92945|FUBP2_HUMAN	FUBP2	0.650763	0.189772	1.14058	51	51	44	62.9	62.9	56.3	73.114	0	323.31	4.81701	4.53745	4.91393	4.73361	4.82008	4.34969	4.68616	4.38697
sp|O94888|UBXN7_HUMAN	sp|O94888|UBXN7_HUMAN	UBXN7	1.00977	0.189741	1.14056	20	20	20	42.5	42.5	42.5	54.862	0	201.57	1.99845	1.81678	1.95627	1.78244	1.89255	1.61446	1.76396	1.524
sp|Q9UI30|TR112_HUMAN;sp|Q9UI30-2|TR112_HUMAN	sp|Q9UI30|TR112_HUMAN;sp|Q9UI30-2|TR112_HUMAN	TR112	0.988486	0.188916	1.13991	5	5	5	49.6	49.6	49.6	14.199	0	96.42	0.980898	0.68234	0.87946	0.768113	0.811728	0.589831	0.688299	0.46529
sp|Q9UMX5|NENF_HUMAN	sp|Q9UMX5|NENF_HUMAN	NENF	0.401751	0.188655	1.1397	8	8	8	51.7	51.7	51.7	18.856	0	40.107	0.599862	-0.072262	0.298839	-0.040966	0.360084	-0.15102	0.056829	-0.235039
sp|Q9NX08|COMD8_HUMAN	sp|Q9NX08|COMD8_HUMAN	COMD8	0.451882	0.188553	1.13962	4	4	4	28.4	28.4	28.4	21.09	0	8.5276	-1.40808	-1.71222	-1.31166	-1.69008	-1.33789	-2.02037	-1.58438	-1.93361
sp|P08865|RSSA_HUMAN	sp|P08865|RSSA_HUMAN	RSSA	1.45885	0.188364	1.13947	19	19	19	64.1	64.1	64.1	32.854	0	323.31	2.78261	2.87294	2.90644	2.97603	2.74606	2.64443	2.82572	2.56835
sp|P63167|DYL1_HUMAN	sp|P63167|DYL1_HUMAN	DYL1	1.41658	0.188289	1.13941	6	4	4	51.7	38.2	38.2	10.366	0	12.818	0.323391	0.539651	0.539937	0.559271	0.325637	0.34454	0.366521	0.172394
sp|Q9HBM0|VEZA_HUMAN	sp|Q9HBM0|VEZA_HUMAN;sp|Q9HBM0-5|VEZA_HUMAN;sp|Q9HBM0-6|VEZA_HUMAN	VEZA	0.950943	0.188249	1.13938	4	4	4	8.1	8.1	8.1	88.664	0	14.82	-2.92109	-3.19012	-3.0218	-3.19999	-3.09177	-3.32554	-3.22379	-3.4449
sp|Q9NRY2|SOSSC_HUMAN;sp|Q9NRY2-2|SOSSC_HUMAN	sp|Q9NRY2|SOSSC_HUMAN;sp|Q9NRY2-2|SOSSC_HUMAN	SOSSC	0.503488	0.187643	1.1389	2	2	2	23.1	23.1	23.1	11.425	0	14.023	-2.00242	-2.01896	-1.42689	-1.88763	-2.12086	-2.11968	-1.72373	-2.1222
sp|Q8IZ21-3|PHAR4_HUMAN;sp|Q8IZ21|PHAR4_HUMAN;sp|Q8IZ21-2|PHAR4_HUMAN	sp|Q8IZ21-3|PHAR4_HUMAN;sp|Q8IZ21|PHAR4_HUMAN;sp|Q8IZ21-2|PHAR4_HUMAN	PHAR4	3.27379	0.187396	1.13871	13	13	13	25.4	25.4	25.4	76.435	0	53.838	0.128471	0.104335	0.10022	0.154298	-0.07639	-0.0358361	-0.018851	-0.131183
sp|Q5EBL4|RIPL1_HUMAN;sp|Q5EBL4-3|RIPL1_HUMAN;sp|Q5EBL4-2|RIPL1_HUMAN	sp|Q5EBL4|RIPL1_HUMAN;sp|Q5EBL4-3|RIPL1_HUMAN;sp|Q5EBL4-2|RIPL1_HUMAN	RIPL1	1.28504	0.187209	1.13856	7	7	7	22.6	22.6	22.6	47.107	0	46.557	-1.08094	-1.08306	-0.945613	-0.983525	-1.10214	-1.31756	-1.08055	-1.34173
sp|P17010-2|ZFX_HUMAN;sp|P17010|ZFX_HUMAN;sp|P17010-3|ZFX_HUMAN	sp|P17010-2|ZFX_HUMAN;sp|P17010|ZFX_HUMAN;sp|P17010-3|ZFX_HUMAN	ZFX	1.96828	0.187056	1.13844	10	10	1	21.9	21.9	1.9	66.065	0	33.35	0.480032	0.637919	0.526959	0.635096	0.357586	0.356014	0.338192	0.479989
sp|P49914|MTHFS_HUMAN	sp|P49914|MTHFS_HUMAN;sp|P49914-2|MTHFS_HUMAN	MTHFS	2.03287	0.186747	1.13819	7	7	7	29.6	29.6	29.6	23.255	0	15.318	0.301256	0.161572	0.330894	0.217814	0.155508	0.059089	0.0255261	0.024426
sp|Q9Y5J6|T10B_HUMAN	sp|Q9Y5J6|T10B_HUMAN	T10B	0.580137	0.186299	1.13784	2	2	2	24.3	24.3	24.3	11.586	0	17.65	-2.01781	-2.2309	-1.83019	-2.23541	-2.05638	-2.39989	-2.08319	-2.52004
sp|Q7L8J4-2|3BP5L_HUMAN;sp|Q7L8J4|3BP5L_HUMAN	sp|Q7L8J4-2|3BP5L_HUMAN;sp|Q7L8J4|3BP5L_HUMAN	3BP5L	0.450922	0.186273	1.13782	2	2	2	5.5	5.5	5.5	40.5	0	5.3741	-3.19525	-3.61411	-3.65811	-3.47121	-3.25833	-3.7885	-3.65335	-3.9836
sp|Q765P7|MTSSL_HUMAN;sp|Q765P7-2|MTSSL_HUMAN	sp|Q765P7|MTSSL_HUMAN;sp|Q765P7-2|MTSSL_HUMAN	MTSSL	1.72204	0.186184	1.13775	3	3	2	4	4	2.8	79.928	0.00014476	4.8838	-1.78604	-1.70547	-1.68709	-1.78161	-1.79433	-1.95628	-2.04675	-1.90758
sp|O15162-2|PLS1_HUMAN;sp|O15162|PLS1_HUMAN	sp|O15162-2|PLS1_HUMAN;sp|O15162|PLS1_HUMAN	PLS1	1.44541	0.186057	1.13765	2	2	2	7.2	7.2	7.2	26.825	0	7.0216	-1.19392	-0.976195	-1.1685	-0.978685	-1.36404	-1.19262	-1.25576	-1.24911
sp|Q5JTJ3-3|COA6_HUMAN;sp|Q5JTJ3|COA6_HUMAN;sp|Q5JTJ3-2|COA6_HUMAN	sp|Q5JTJ3-3|COA6_HUMAN;sp|Q5JTJ3|COA6_HUMAN;sp|Q5JTJ3-2|COA6_HUMAN	COA6	0.382294	0.186053	1.13765	8	8	8	64.6	64.6	64.6	9.4275	0	51.62	0.933878	0.36148	0.863407	0.321928	0.723902	0.173673	0.613762	0.225146
sp|Q13765|NACA_HUMAN;sp|E9PAV3-2|NACAM_HUMAN;sp|E9PAV3|NACAM_HUMAN	sp|Q13765|NACA_HUMAN;sp|E9PAV3-2|NACAM_HUMAN;sp|E9PAV3|NACAM_HUMAN	NACA	1.6641	0.185674	1.13735	4	4	4	22.8	22.8	22.8	23.384	0	149.08	1.89169	1.63832	1.71899	1.71344	1.63146	1.50896	1.55821	1.52111
sp|Q9ULI0-2|ATD2B_HUMAN;sp|Q9ULI0|ATD2B_HUMAN	sp|Q9ULI0-2|ATD2B_HUMAN;sp|Q9ULI0|ATD2B_HUMAN	ATD2B	3.0774	0.185526	1.13723	20	14	14	13.1	9.9	9.9	164.33	0	49.059	0.462168	0.506109	0.406877	0.447605	0.266089	0.291082	0.210546	0.312939
sp|Q93008-1|USP9X_HUMAN;sp|Q93008|USP9X_HUMAN	sp|Q93008-1|USP9X_HUMAN;sp|Q93008|USP9X_HUMAN;sp|O00507|USP9Y_HUMAN;sp|O00507-2|USP9Y_HUMAN	USP9X	1.75495	0.185325	1.13707	90	90	90	35.5	35.5	35.5	290.46	0	323.31	4.17015	4.38067	4.24246	4.32109	4.00206	4.1607	4.08638	4.12394
sp|P80297|MT1X_HUMAN	sp|P80297|MT1X_HUMAN	MT1X	0.971728	0.185226	1.137	4	4	1	50.8	50.8	16.4	6.0683	0	14.298	1.79662	1.59496	1.95754	1.82053	1.71794	1.4307	1.60954	1.67057
sp|P62166|NCS1_HUMAN;sp|P62166-2|NCS1_HUMAN	sp|P62166|NCS1_HUMAN;sp|P62166-2|NCS1_HUMAN	NCS1	0.317227	0.184799	1.13666	6	6	6	28.4	28.4	28.4	21.878	0	38.718	-0.024371	-0.765664	-0.376428	-0.721903	-0.190697	-0.855291	-0.59322	-0.988353
sp|Q9P2N7-5|KLH13_HUMAN;sp|Q9P2N7-2|KLH13_HUMAN;sp|Q9P2N7-3|KLH13_HUMAN;sp|Q9P2N7-4|KLH13_HUMAN;sp|Q9P2N7|KLH13_HUMAN	sp|Q9P2N7-5|KLH13_HUMAN;sp|Q9P2N7-2|KLH13_HUMAN;sp|Q9P2N7-3|KLH13_HUMAN;sp|Q9P2N7-4|KLH13_HUMAN;sp|Q9P2N7|KLH13_HUMAN	KLH13	0.884607	0.184633	1.13653	2	2	2	4.7	4.7	4.7	74.629	0.0051573	1.8888	-4.19562	-4.01288	-3.98095	-3.80698	-4.34659	-4.04245	-4.10019	-4.24573
sp|P49207|RL34_HUMAN	sp|P49207|RL34_HUMAN	RL34	2.30283	0.184313	1.13628	8	8	8	43.6	43.6	43.6	13.293	0	22.332	3.65899	3.58557	3.51286	3.6044	3.44651	3.40013	3.32322	3.45471
sp|Q01658|NC2B_HUMAN	sp|Q01658|NC2B_HUMAN	NC2B	0.480506	0.184252	1.13623	7	7	7	43.2	43.2	43.2	19.443	0	27.075	0.872736	0.436381	0.790601	0.54094	0.841615	0.225794	0.549301	0.28694
sp|Q6PFW1-6|VIP1_HUMAN;sp|Q6PFW1-5|VIP1_HUMAN;sp|Q6PFW1-7|VIP1_HUMAN;sp|Q6PFW1-4|VIP1_HUMAN;sp|Q6PFW1-3|VIP1_HUMAN;sp|Q6PFW1-2|VIP1_HUMAN;sp|Q6PFW1|VIP1_HUMAN	sp|Q6PFW1-6|VIP1_HUMAN;sp|Q6PFW1-5|VIP1_HUMAN;sp|Q6PFW1-7|VIP1_HUMAN;sp|Q6PFW1-4|VIP1_HUMAN;sp|Q6PFW1-3|VIP1_HUMAN;sp|Q6PFW1-2|VIP1_HUMAN;sp|Q6PFW1|VIP1_HUMAN	VIP1	1.40518	0.184216	1.1362	6	4	4	7.3	5.5	5.5	92.06	0	9.8592	-3.47465	-3.4492	-3.6559	-3.38524	-3.76328	-3.57148	-3.67784	-3.68926
sp|Q9Y6R9-2|CCD61_HUMAN;sp|Q9Y6R9|CCD61_HUMAN	sp|Q9Y6R9-2|CCD61_HUMAN;sp|Q9Y6R9|CCD61_HUMAN	CCD61	0.267653	0.184073	1.13609	1	1	1	4.2	4.2	4.2	37.301	0.0027555	2.2595	-7.34156	-7.36406	-7.25967	-7.27305	-7.0486	-7.14451	-7.49074	-8.29078
sp|Q9Y2D5-6|AKAP2_HUMAN;sp|Q9Y2D5-4|AKAP2_HUMAN;sp|Q9Y2D5|AKAP2_HUMAN;sp|Q9Y2D5-5|AKAP2_HUMAN;sp|Q9Y2D5-7|AKAP2_HUMAN	sp|Q9Y2D5-6|AKAP2_HUMAN;sp|Q9Y2D5-4|AKAP2_HUMAN;sp|Q9Y2D5|AKAP2_HUMAN;sp|Q9Y2D5-5|AKAP2_HUMAN;sp|Q9Y2D5-7|AKAP2_HUMAN	AKAP2	2.91896	0.18404	1.13606	28	28	21	31.5	31.5	23.5	120.63	0	130.74	1.57389	1.46837	1.51804	1.47794	1.3831	1.31014	1.32617	1.28266
sp|O94763|RMP_HUMAN;sp|O94763-3|RMP_HUMAN;sp|O94763-2|RMP_HUMAN;sp|O94763-4|RMP_HUMAN	sp|O94763|RMP_HUMAN;sp|O94763-3|RMP_HUMAN;sp|O94763-2|RMP_HUMAN;sp|O94763-4|RMP_HUMAN	RMP	1.51916	0.183836	1.1359	9	9	9	18.1	18.1	18.1	59.832	0	40.634	0.137782	-0.065868	-0.010384	-0.0521611	-0.0934269	-0.163607	-0.159999	-0.308943
sp|P35221|CTNA1_HUMAN;sp|P35221-2|CTNA1_HUMAN;sp|P35221-3|CTNA1_HUMAN	sp|P35221|CTNA1_HUMAN;sp|P35221-2|CTNA1_HUMAN;sp|P35221-3|CTNA1_HUMAN;sp|P26232-2|CTNA2_HUMAN;sp|P26232-5|CTNA2_HUMAN;sp|P26232|CTNA2_HUMAN;sp|P26232-3|CTNA2_HUMAN;sp|P26232-4|CTNA2_HUMAN;sp|P26232-6|CTNA2_HUMAN;REV__sp|Q9P2T0-2|THEG_HUMAN;REV__sp|Q9P2T0|THEG_HUMAN;sp|Q9UI47|CTNA3_HUMAN	CTNA1	2.49744	0.183042	1.13528	40	40	40	43.7	43.7	43.7	100.07	0	311.97	2.80165	2.92966	2.88289	2.97937	2.69525	2.71376	2.7193	2.73311
sp|P84022|SMAD3_HUMAN;sp|P84022-2|SMAD3_HUMAN;sp|P84022-3|SMAD3_HUMAN	sp|P84022|SMAD3_HUMAN;sp|P84022-2|SMAD3_HUMAN;sp|P84022-3|SMAD3_HUMAN;sp|P84022-4|SMAD3_HUMAN	SMAD3	2.01318	0.182991	1.13524	10	4	4	21.6	6.8	6.8	48.08	0	24.028	-0.467078	-0.475498	-0.577778	-0.637097	-0.755261	-0.651199	-0.769981	-0.712975
sp|P42126-2|ECI1_HUMAN;sp|P42126|ECI1_HUMAN	sp|P42126-2|ECI1_HUMAN;sp|P42126|ECI1_HUMAN	ECI1	1.87137	0.182813	1.1351	10	10	10	36.8	36.8	36.8	30.895	0	192.39	2.46502	2.35667	2.41104	2.28064	2.25038	2.25401	2.17072	2.10701
sp|O00264|PGRC1_HUMAN;sp|O00264-2|PGRC1_HUMAN	sp|O00264|PGRC1_HUMAN;sp|O00264-2|PGRC1_HUMAN	PGRC1	0.525755	0.182661	1.13498	13	12	12	49.2	44.6	44.6	21.671	0	196.01	1.63908	1.25899	1.44421	1.21931	1.56041	1.08605	1.2174	0.967079
sp|Q6P3S1-5|DEN1B_HUMAN	sp|Q6P3S1-5|DEN1B_HUMAN	DEN1B	0.472936	0.182361	1.13474	1	1	1	2.2	2.2	2.2	86.551	0.00013945	3.7213	-6.90386	-6.92616	-6.61237	-6.73	-7.02646	-6.51845	-7.23039	-7.12653
sp|P14927|QCR7_HUMAN;sp|P14927-2|QCR7_HUMAN	sp|P14927|QCR7_HUMAN;sp|P14927-2|QCR7_HUMAN	QCR7	0.487958	0.182123	1.13455	14	14	14	74.8	74.8	74.8	13.53	0	110.44	1.96409	1.61848	2.13194	1.75647	1.96857	1.43137	1.82609	1.51647
sp|P07355|ANXA2_HUMAN;sp|P07355-2|ANXA2_HUMAN	sp|P07355|ANXA2_HUMAN;sp|P07355-2|ANXA2_HUMAN	ANXA2	3.35391	0.181979	1.13444	39	39	12	73.5	73.5	17.4	38.604	0	323.31	4.37964	4.37939	4.39426	4.34966	4.17665	4.25994	4.19488	4.14358
sp|P26440|IVD_HUMAN;sp|P26440-2|IVD_HUMAN	sp|P26440|IVD_HUMAN;sp|P26440-2|IVD_HUMAN	IVD	2.30778	0.181575	1.13412	19	19	19	42.1	42.1	42.1	46.319	0	84.977	1.76191	1.90721	1.77164	1.82706	1.59486	1.69391	1.59082	1.66193
sp|Q6ZNJ1-2|NBEL2_HUMAN;sp|Q6ZNJ1-3|NBEL2_HUMAN;sp|Q6ZNJ1|NBEL2_HUMAN	sp|Q6ZNJ1-2|NBEL2_HUMAN;sp|Q6ZNJ1-3|NBEL2_HUMAN;sp|Q6ZNJ1|NBEL2_HUMAN	NBEL2	0.356674	0.181028	1.13369	2	2	2	1.4	1.4	1.4	282.86	0	7.4807	-4.05994	-4.53406	-4.93672	-4.43102	-4.55504	-4.38639	-4.80282	-4.9416
sp|Q5FWF4-3|ZRAB3_HUMAN;sp|Q5FWF4|ZRAB3_HUMAN;sp|Q5FWF4-2|ZRAB3_HUMAN	sp|Q5FWF4-3|ZRAB3_HUMAN;sp|Q5FWF4|ZRAB3_HUMAN;sp|Q5FWF4-2|ZRAB3_HUMAN;sp|Q5FWF4-4|ZRAB3_HUMAN;sp|Q5FWF4-5|ZRAB3_HUMAN	ZRAB3	2.97767	0.180885	1.13358	5	5	5	5.2	5.2	5.2	123.08	0	21.917	-2.52636	-2.45019	-2.44654	-2.49626	-2.71746	-2.6079	-2.67923	-2.6383
sp|P80303-2|NUCB2_HUMAN;sp|P80303|NUCB2_HUMAN	sp|P80303-2|NUCB2_HUMAN;sp|P80303|NUCB2_HUMAN	NUCB2	0.116709	0.180867	1.13356	8	8	8	21	21	21	50.2	0	19.006	0.466054	-1.4172	-0.648874	-1.38086	0.165152	-1.50299	-1.19637	-1.17015
sp|Q00536|CDK16_HUMAN;sp|Q00536-3|CDK16_HUMAN;sp|Q00536-2|CDK16_HUMAN	sp|Q00536|CDK16_HUMAN;sp|Q00536-3|CDK16_HUMAN;sp|Q00536-2|CDK16_HUMAN;sp|Q07002|CDK18_HUMAN;sp|Q07002-2|CDK18_HUMAN;sp|Q07002-3|CDK18_HUMAN	CDK16	3.60873	0.18078	1.1335	16	15	12	35.9	34.3	27.8	55.715	0	42.973	1.03019	1.10783	1.07728	1.11104	0.86171	0.917793	0.899894	0.92383
sp|P78346|RPP30_HUMAN;sp|P78346-2|RPP30_HUMAN	sp|P78346|RPP30_HUMAN;sp|P78346-2|RPP30_HUMAN	RPP30	1.10662	0.180469	1.13325	8	8	8	34	34	34	29.321	0	56.984	-0.00879109	0.055862	-0.210411	-0.15315	-0.246358	-0.109612	-0.29096	-0.391435
sp|P60866|RS20_HUMAN;sp|P60866-2|RS20_HUMAN	sp|P60866|RS20_HUMAN;sp|P60866-2|RS20_HUMAN	RS20	1.75272	0.180028	1.13291	9	9	9	60.5	60.5	60.5	13.373	0	35.537	2.55124	2.55086	2.53335	2.56946	2.48921	2.29989	2.25763	2.43807
sp|P37837|TALDO_HUMAN	sp|P37837|TALDO_HUMAN	TALDO	2.48626	0.180001	1.13289	25	25	25	56.4	56.4	56.4	37.54	0	122.33	3.96089	3.95094	3.98071	3.88976	3.82317	3.77763	3.78975	3.67175
sp|P30046|DOPD_HUMAN;sp|P30046-2|DOPD_HUMAN;sp|A6NHG4|DDTL_HUMAN	sp|P30046|DOPD_HUMAN;sp|P30046-2|DOPD_HUMAN;sp|A6NHG4|DDTL_HUMAN	DOPD	1.34873	0.179973	1.13286	8	8	8	46.6	46.6	46.6	12.712	0	123.49	1.52215	1.74509	1.65386	1.69885	1.33779	1.58313	1.52263	1.45651
sp|Q9NUP1|BL1S4_HUMAN	sp|Q9NUP1|BL1S4_HUMAN	BL1S4	0.4078	0.179498	1.13249	6	6	6	22.6	22.6	22.6	23.351	0	61.738	-0.421348	-0.988597	-0.467913	-0.818433	-0.554921	-1.14852	-0.696841	-1.01401
sp|Q15369|ELOC_HUMAN;sp|Q15369-2|ELOC_HUMAN	sp|Q15369|ELOC_HUMAN;sp|Q15369-2|ELOC_HUMAN	ELOC	0.554211	0.179224	1.13228	6	6	6	66.1	66.1	66.1	12.473	0	36.794	0.555679	0.222923	0.279363	0.19995	0.414637	0.132093	0.19109	-0.196803
sp|P78549-3|NTH_HUMAN;sp|P78549-2|NTH_HUMAN;sp|P78549|NTH_HUMAN	sp|P78549-3|NTH_HUMAN;sp|P78549-2|NTH_HUMAN;sp|P78549|NTH_HUMAN	NTH	3.79253	0.17866	1.13183	7	7	7	25.9	25.9	25.9	32.838	0	21.801	0.0591049	0.040663	0.0736181	0.00103199	-0.095791	-0.159567	-0.13036	-0.154505
sp|P51970|NDUA8_HUMAN	sp|P51970|NDUA8_HUMAN	NDUA8	0.900639	0.1786	1.13179	11	11	11	58.7	58.7	58.7	20.105	0	73.433	1.64311	1.40417	1.73782	1.48819	1.53068	1.33945	1.4603	1.22846
sp|P62851|RS25_HUMAN	sp|P62851|RS25_HUMAN	RS25	1.52404	0.178348	1.13159	9	9	9	52.8	52.8	52.8	13.742	0	27.174	2.28536	2.15919	2.16101	2.04572	2.09782	1.97812	1.94261	1.91933
sp|Q14696|MESD_HUMAN	sp|Q14696|MESD_HUMAN;sp|Q14696-2|MESD_HUMAN	MESD	3.2396	0.178335	1.13158	12	12	12	44.9	44.9	44.9	26.076	0	117.69	1.89302	1.80718	1.9313	1.89667	1.71781	1.70708	1.69574	1.69419
sp|Q9HA64|KT3K_HUMAN	sp|Q9HA64|KT3K_HUMAN	KT3K	3.0338	0.178172	1.13145	11	11	11	34	34	34	34.412	0	78.517	0.711174	0.757337	0.66903	0.695787	0.583141	0.536047	0.471323	0.530129
sp|Q9BZD3|GCOM2_HUMAN;sp|P0CAP2|GRL1A_HUMAN;sp|P0CAP2-2|GRL1A_HUMAN;sp|P0CAP2-3|GRL1A_HUMAN	sp|Q9BZD3|GCOM2_HUMAN;sp|P0CAP2|GRL1A_HUMAN;sp|P0CAP2-2|GRL1A_HUMAN;sp|P0CAP2-3|GRL1A_HUMAN	GCOM2	0.593884	0.177969	1.13129	3	3	1	9	9	2.7	41.712	0	6.3537	-3.5612	-4.00438	-3.69001	-3.72967	-3.65469	-4.14766	-3.87066	-4.02412
sp|P30626-2|SORCN_HUMAN;sp|P30626|SORCN_HUMAN;sp|P30626-3|SORCN_HUMAN	sp|P30626-2|SORCN_HUMAN;sp|P30626|SORCN_HUMAN;sp|P30626-3|SORCN_HUMAN	SORCN	0.406198	0.177693	1.13107	12	12	12	66.7	66.7	66.7	20.345	0	97.542	1.88953	1.56379	1.925	1.55932	1.91836	1.33408	1.74826	1.22616
sp|Q92597|NDRG1_HUMAN;sp|Q92597-3|NDRG1_HUMAN;sp|Q92597-2|NDRG1_HUMAN	sp|Q92597|NDRG1_HUMAN;sp|Q92597-3|NDRG1_HUMAN;sp|Q92597-2|NDRG1_HUMAN	NDRG1	2.81671	0.177283	1.13075	8	8	8	33	33	33	42.835	0	101.37	-0.038023	-0.039687	0.00262403	-0.085456	-0.230432	-0.188909	-0.163883	-0.28645
sp|Q8N960-2|CE120_HUMAN;sp|Q8N960|CE120_HUMAN	sp|Q8N960-2|CE120_HUMAN;sp|Q8N960|CE120_HUMAN	CE120	0.974052	0.176923	1.13047	3	3	3	2.8	2.8	2.8	109.64	0.00041454	3.5212	-3.90137	-4.07439	-4.18523	-3.9354	-4.06881	-4.10628	-4.30017	-4.32882
sp|Q9NXD2|MTMRA_HUMAN	sp|Q9NXD2|MTMRA_HUMAN	MTMRA	0.440881	0.176918	1.13047	1	1	1	1.5	1.5	1.5	88.272	0.005527	1.8117	-5.10246	-5.02575	-5.34156	-5.12432	-5.31184	-4.90408	-5.71497	-5.37088
sp|Q9BRX8-2|F213A_HUMAN;sp|Q9BRX8|F213A_HUMAN	sp|Q9BRX8-2|F213A_HUMAN;sp|Q9BRX8|F213A_HUMAN	F213A	0.852907	0.176906	1.13046	2	2	2	9.2	9.2	9.2	24.462	0	14.734	-2.78507	-2.46452	-2.69583	-2.58514	-3.03075	-2.66717	-2.76279	-2.77749
sp|P13073|COX41_HUMAN	sp|P13073|COX41_HUMAN	COX41	1.22126	0.176874	1.13043	13	13	13	50.9	50.9	50.9	19.576	0	100.63	2.40434	2.57139	2.62484	2.60911	2.38901	2.39212	2.49938	2.22167
sp|P23434|GCSH_HUMAN	sp|P23434|GCSH_HUMAN	GCSH	0.216269	0.176848	1.13041	2	2	2	17.3	17.3	17.3	18.884	0	19.41	0.581726	-0.432188	0.275358	-0.173032	0.523907	-0.536879	-0.052865	-0.389693
sp|P62910|RL32_HUMAN	sp|P62910|RL32_HUMAN	RL32	1.36028	0.176695	1.13029	10	10	10	56.3	56.3	56.3	15.86	0	37.296	2.70003	2.67621	2.48584	2.50372	2.44729	2.51205	2.37157	2.32812
sp|Q99933-4|BAG1_HUMAN;sp|Q99933-3|BAG1_HUMAN;sp|Q99933|BAG1_HUMAN	sp|Q99933-4|BAG1_HUMAN;sp|Q99933-3|BAG1_HUMAN;sp|Q99933|BAG1_HUMAN;sp|Q99933-2|BAG1_HUMAN	BAG1	1.25645	0.176546	1.13018	5	5	5	22.6	22.6	22.6	25.988	0	11.123	-2.0619	-2.15242	-1.86932	-2.07887	-2.12587	-2.31611	-2.16544	-2.26126
sp|Q13151|ROA0_HUMAN	sp|Q13151|ROA0_HUMAN	ROA0	2.09594	0.176299	1.12998	18	18	18	62	62	62	30.84	0	323.31	3.57351	3.6709	3.50103	3.55102	3.37967	3.47982	3.35513	3.37665
sp|Q5TZA2|CROCC_HUMAN;sp|Q5TZA2-2|CROCC_HUMAN	sp|Q5TZA2|CROCC_HUMAN;sp|Q5TZA2-2|CROCC_HUMAN;sp|Q8IVE0|CROL2_HUMAN;sp|Q86T23|CROL1_HUMAN	CROCC	4.50607	0.176143	1.12986	40	40	40	18.7	18.7	18.7	228.52	0	126.65	2.09548	2.12273	2.10035	2.12472	1.95481	1.93298	1.89595	1.95497
sp|P52815|RM12_HUMAN	sp|P52815|RM12_HUMAN	RM12	0.328999	0.175898	1.12967	7	7	7	43.4	43.4	43.4	21.348	0	29.828	1.25005	1.03695	1.7068	1.01623	1.37762	0.735502	1.32552	0.867793
sp|Q9P035|HACD3_HUMAN;sp|Q9P035-2|HACD3_HUMAN	sp|Q9P035|HACD3_HUMAN;sp|Q9P035-2|HACD3_HUMAN	HACD3	1.23022	0.175451	1.12932	16	16	16	35.9	35.9	35.9	43.159	0	292.63	1.73701	2.01841	1.8427	1.95125	1.61087	1.81001	1.67794	1.74874
sp|Q9NWH9|SLTM_HUMAN;sp|Q9NWH9-3|SLTM_HUMAN	sp|Q9NWH9|SLTM_HUMAN;sp|Q9NWH9-3|SLTM_HUMAN	SLTM	2.3608	0.175424	1.1293	33	32	32	26.7	26.1	26.1	117.15	0	188.33	2.36883	2.48149	2.36989	2.42846	2.23667	2.2509	2.1602	2.29921
sp|P35520|CBS_HUMAN;sp|P35520-2|CBS_HUMAN	sp|P35520|CBS_HUMAN;sp|P35520-2|CBS_HUMAN	CBS	3.17731	0.175141	1.12907	27	27	27	40.7	40.7	40.7	60.586	0	125.59	2.83244	2.93503	2.87054	2.85054	2.68781	2.74183	2.67043	2.68792
sp|Q9ULT8|HECD1_HUMAN	sp|Q9ULT8|HECD1_HUMAN	HECD1	2.7911	0.174682	1.12872	69	69	69	32.8	32.8	32.8	289.38	0	323.31	3.00709	3.12223	3.04577	3.04978	2.83394	2.92514	2.85782	2.90925
sp|P54687-4|BCAT1_HUMAN;sp|P54687|BCAT1_HUMAN;sp|P54687-3|BCAT1_HUMAN;sp|P54687-5|BCAT1_HUMAN;sp|P54687-2|BCAT1_HUMAN	sp|P54687-4|BCAT1_HUMAN;sp|P54687|BCAT1_HUMAN;sp|P54687-3|BCAT1_HUMAN;sp|P54687-5|BCAT1_HUMAN;sp|P54687-2|BCAT1_HUMAN	BCAT1	1.30212	0.17462	1.12867	11	11	11	29.6	29.6	29.6	42.837	0	72.763	0.415208	0.608861	0.530435	0.717295	0.317713	0.470699	0.375136	0.409772
sp|Q9UN36-2|NDRG2_HUMAN;sp|Q9UN36-6|NDRG2_HUMAN;sp|Q9UN36|NDRG2_HUMAN;sp|Q9UN36-4|NDRG2_HUMAN;sp|Q9UN36-3|NDRG2_HUMAN;sp|Q9UN36-5|NDRG2_HUMAN	sp|Q9UN36-2|NDRG2_HUMAN;sp|Q9UN36-6|NDRG2_HUMAN;sp|Q9UN36|NDRG2_HUMAN;sp|Q9UN36-4|NDRG2_HUMAN;sp|Q9UN36-3|NDRG2_HUMAN;sp|Q9UN36-5|NDRG2_HUMAN	NDRG2	0.503634	0.17439	1.12849	5	5	5	22.7	22.7	22.7	39.289	0	34.446	-0.734471	-1.33379	-1.11236	-1.34873	-1.14604	-1.35675	-1.25913	-1.46499
sp|Q9GZM8-3|NDEL1_HUMAN;sp|Q9GZM8|NDEL1_HUMAN;sp|Q9GZM8-2|NDEL1_HUMAN	sp|Q9GZM8-3|NDEL1_HUMAN;sp|Q9GZM8|NDEL1_HUMAN;sp|Q9GZM8-2|NDEL1_HUMAN	NDEL1	0.243199	0.174233	1.12836	5	3	3	14.6	9.1	9.1	37.039	0.00014554	5.0526	-3.26749	-3.34149	-4.10501	-3.53393	-3.4936	-3.2421	-4.17745	-4.03171
sp|P16949|STMN1_HUMAN;sp|P16949-2|STMN1_HUMAN	sp|P16949|STMN1_HUMAN;sp|P16949-2|STMN1_HUMAN;sp|Q9H169-3|STMN4_HUMAN;sp|Q9H169|STMN4_HUMAN;sp|Q9H169-4|STMN4_HUMAN;sp|Q9H169-2|STMN4_HUMAN;REV__sp|P36956-3|SRBP1_HUMAN;REV__sp|P36956-2|SRBP1_HUMAN;REV__sp|P36956|SRBP1_HUMAN;REV__sp|P36956-4|SRBP1_HUMAN	STMN1	0.178199	0.174202	1.12834	17	17	12	67.8	67.8	55.7	17.302	0	73.515	2.59127	2.93702	4.08896	3.23098	2.91881	2.63636	3.61353	2.98274
sp|O60906|NSMA_HUMAN	sp|O60906|NSMA_HUMAN	NSMA	0.459419	0.174185	1.12833	1	1	1	2.6	2.6	2.6	47.645	0	7.7155	-4.5965	-4.66339	-5.10384	-4.78689	-4.92672	-4.63178	-5.24771	-5.04115
sp|Q96E14|RMI2_HUMAN	sp|Q96E14|RMI2_HUMAN	RMI2	0.839958	0.174054	1.12822	6	6	6	35.4	35.4	35.4	15.865	0	21.769	0.023214	-0.372647	-0.22904	-0.276486	-0.217607	-0.426216	-0.405837	-0.501514
sp|P67812-4|SC11A_HUMAN;sp|P67812|SC11A_HUMAN;sp|P67812-3|SC11A_HUMAN;sp|P67812-2|SC11A_HUMAN	sp|P67812-4|SC11A_HUMAN;sp|P67812|SC11A_HUMAN;sp|P67812-3|SC11A_HUMAN;sp|P67812-2|SC11A_HUMAN;sp|P0C7V7|SC11B_HUMAN	SC11A	0.809546	0.173908	1.12811	11	11	11	41.5	41.5	41.5	18.988	0	68.146	1.4099	1.20345	1.03114	1.0941	1.09898	1.14872	0.92906	0.866199
sp|Q9Y2Q0-3|AT8A1_HUMAN;sp|Q9Y2Q0-2|AT8A1_HUMAN;sp|Q9Y2Q0|AT8A1_HUMAN	sp|Q9Y2Q0-3|AT8A1_HUMAN;sp|Q9Y2Q0-2|AT8A1_HUMAN;sp|Q9Y2Q0|AT8A1_HUMAN	AT8A1	0.392961	0.173837	1.12805	2	2	2	1.7	1.7	1.7	129.72	0.0027581	2.2838	-3.10947	-3.90718	-3.58399	-3.83387	-3.86878	-3.73282	-3.92407	-3.60418
sp|O15182|CETN3_HUMAN	sp|O15182|CETN3_HUMAN	CETN3	0.284504	0.173434	1.12774	3	3	3	19.2	19.2	19.2	19.55	0	19.402	-0.935856	-1.71488	-1.25411	-1.71816	-1.10474	-1.81943	-1.58705	-1.80553
sp|O95169-3|NDUB8_HUMAN;sp|O95169|NDUB8_HUMAN;sp|O95169-2|NDUB8_HUMAN	sp|O95169-3|NDUB8_HUMAN;sp|O95169|NDUB8_HUMAN;sp|O95169-2|NDUB8_HUMAN	NDUB8	0.52027	0.173265	1.12761	6	6	6	41.9	41.9	41.9	18.479	0	20.323	-0.449309	-0.383167	0.105186	-0.305712	-0.362356	-0.599801	-0.211789	-0.552116
sp|Q9NUA8|ZBT40_HUMAN	sp|Q9NUA8|ZBT40_HUMAN	ZBT40	2.46567	0.173252	1.1276	6	6	6	5.9	5.9	5.9	138.12	0	19.871	-2.03298	-1.98996	-2.06977	-2.03458	-2.29238	-2.1525	-2.22168	-2.15374
sp|Q96A26|F162A_HUMAN	sp|Q96A26|F162A_HUMAN	F162A	0.529925	0.172384	1.12692	4	4	4	28.6	28.6	28.6	17.342	0	18.983	-1.16662	-1.253	-0.79837	-1.09993	-1.09329	-1.40165	-1.02557	-1.48694
sp|Q01105|SET_HUMAN;sp|Q01105-3|SET_HUMAN;sp|Q01105-4|SET_HUMAN;sp|P0DME0|SETLP_HUMAN	sp|Q01105|SET_HUMAN;sp|Q01105-3|SET_HUMAN;sp|Q01105-4|SET_HUMAN;sp|P0DME0|SETLP_HUMAN	SET	0.500924	0.172183	1.12676	23	23	3	63.4	63.4	3.4	33.488	0	243.86	3.61765	3.11026	3.63314	3.41536	3.52502	3.0577	3.31546	3.18949
sp|Q6PHR2|ULK3_HUMAN;sp|Q6PHR2-4|ULK3_HUMAN;sp|Q6PHR2-3|ULK3_HUMAN	sp|Q6PHR2|ULK3_HUMAN;sp|Q6PHR2-4|ULK3_HUMAN;sp|Q6PHR2-3|ULK3_HUMAN	ULK3	1.84489	0.172135	1.12672	5	5	5	16.7	16.7	16.7	53.444	0	46.786	-1.78372	-1.87566	-1.821	-1.99438	-2.00404	-2.00557	-2.07995	-2.07374
sp|Q07817-3|B2CL1_HUMAN;sp|Q07817|B2CL1_HUMAN;sp|Q07817-2|B2CL1_HUMAN;sp|P10415-2|BCL2_HUMAN;sp|P10415|BCL2_HUMAN	sp|Q07817-3|B2CL1_HUMAN;sp|Q07817|B2CL1_HUMAN;sp|Q07817-2|B2CL1_HUMAN;sp|P10415-2|BCL2_HUMAN;sp|P10415|BCL2_HUMAN	B2CL1	0.958243	0.171766	1.12644	2	2	2	7.5	7.5	7.5	25.29	0.00013982	3.8144	-3.51494	-3.60285	-3.54771	-3.57337	-3.63446	-3.74137	-3.57094	-3.97917
sp|Q53EL6-2|PDCD4_HUMAN;sp|Q53EL6|PDCD4_HUMAN	sp|Q53EL6-2|PDCD4_HUMAN;sp|Q53EL6|PDCD4_HUMAN	PDCD4	1.92147	0.171624	1.12633	22	22	22	54.6	54.6	54.6	50.576	0	323.31	2.97671	2.9816	3.10024	3.1194	2.93409	2.84873	2.90751	2.80111
sp|P51688|SPHM_HUMAN	sp|P51688|SPHM_HUMAN	SPHM	0.16325	0.171448	1.12619	4	4	4	9.6	9.6	9.6	56.695	0	18.464	-0.803191	-2.13616	-1.89677	-2.17927	-1.21262	-2.25881	-2.22465	-2.0051
sp|Q13485|SMAD4_HUMAN	sp|Q13485|SMAD4_HUMAN	SMAD4	2.27618	0.171408	1.12616	15	15	14	21	21	21	60.438	0	41.709	1.40734	1.47294	1.35816	1.37886	1.18847	1.32615	1.20453	1.21251
sp|O15127|SCAM2_HUMAN	sp|O15127|SCAM2_HUMAN	SCAM2	1.02097	0.171267	1.12605	7	7	7	18.5	18.5	18.5	36.648	0	35.436	0.165285	-0.033045	0.0200751	-0.071151	0.041556	-0.141527	-0.242498	-0.261436
sp|O43677|NDUC1_HUMAN	sp|O43677|NDUC1_HUMAN	NDUC1	0.163819	0.171255	1.12604	1	1	1	14.5	14.5	14.5	8.7341	0.0032573	2.1519	-3.1102	-1.65468	-1.6319	-1.7996	-2.72582	-1.96884	-1.89183	-2.29491
sp|P53778-2|MK12_HUMAN;sp|P53778|MK12_HUMAN	sp|P53778-2|MK12_HUMAN;sp|P53778|MK12_HUMAN	MK12	1.87098	0.171147	1.12595	7	7	7	20.2	20.2	20.2	40.807	0	10.534	-0.298107	-0.122702	-0.26321	-0.113661	-0.370316	-0.345528	-0.409263	-0.357162
sp|Q15102|PA1B3_HUMAN	sp|Q15102|PA1B3_HUMAN	PA1B3	0.764117	0.171106	1.12592	9	9	9	34.2	34.2	34.2	25.734	0	33.247	0.987051	0.810983	0.985924	0.824945	0.960134	0.677293	0.796927	0.490125
sp|Q8WXA3-2|RUFY2_HUMAN;sp|Q8WXA3-3|RUFY2_HUMAN;sp|Q8WXA3|RUFY2_HUMAN;sp|Q8WXA3-5|RUFY2_HUMAN;sp|Q8WXA3-4|RUFY2_HUMAN	sp|Q8WXA3-2|RUFY2_HUMAN;sp|Q8WXA3-3|RUFY2_HUMAN;sp|Q8WXA3|RUFY2_HUMAN;sp|Q8WXA3-5|RUFY2_HUMAN;sp|Q8WXA3-4|RUFY2_HUMAN	RUFY2	2.62135	0.171094	1.12591	18	16	15	27.1	24.6	21.6	70.009	0	52.395	0.836788	0.758069	0.738652	0.761659	0.555761	0.678196	0.589181	0.587653
sp|Q76N32-2|CEP68_HUMAN;sp|Q76N32|CEP68_HUMAN	sp|Q76N32-2|CEP68_HUMAN;sp|Q76N32|CEP68_HUMAN	CEP68	1.17737	0.17108	1.1259	2	2	2	5.2	5.2	5.2	67.039	0	6.2937	-4.63146	-4.83711	-4.84774	-4.77345	-4.8558	-5.03908	-4.83122	-5.048
sp|O43765|SGTA_HUMAN	sp|O43765|SGTA_HUMAN	SGTA	0.63483	0.170848	1.12572	16	16	16	39.3	39.3	39.3	34.063	0	192.37	2.64082	2.27993	2.38615	2.28706	2.48375	2.1645	2.24174	2.02058
sp|Q13488|VPP3_HUMAN;sp|Q13488-2|VPP3_HUMAN	sp|Q13488|VPP3_HUMAN;sp|Q13488-2|VPP3_HUMAN	VPP3	1.90584	0.170833	1.12571	2	2	2	1.7	1.7	1.7	92.967	0.009379	1.5259	0.439256	0.510262	0.420023	0.29157	0.255027	0.279673	0.201097	0.241982
sp|Q8N0W3|FUK_HUMAN;sp|Q8N0W3-2|FUK_HUMAN	sp|Q8N0W3|FUK_HUMAN;sp|Q8N0W3-2|FUK_HUMAN	FUK	1.79757	0.170545	1.12548	1	1	1	0.9	0.9	0.9	117.62	0.00027751	3.6134	-3.79786	-3.81971	-3.89248	-3.80586	-4.0155	-3.87634	-4.10213	-4.00411
sp|Q9H4A6|GOLP3_HUMAN	sp|Q9H4A6|GOLP3_HUMAN	GOLP3	2.13587	0.170497	1.12545	15	15	14	48.3	48.3	48.3	33.81	0	230.2	1.26053	1.24447	1.30552	1.35585	1.21575	1.08115	1.12911	1.05837
sp|P62249|RS16_HUMAN	sp|P62249|RS16_HUMAN	RS16	2.07084	0.170335	1.12532	22	22	22	82.2	82.2	82.2	16.445	0	76.248	3.81035	3.93391	3.79704	3.78721	3.67644	3.73473	3.61161	3.6244
sp|Q14103-3|HNRPD_HUMAN;sp|Q14103|HNRPD_HUMAN	sp|Q14103-3|HNRPD_HUMAN;sp|Q14103|HNRPD_HUMAN	HNRPD	2.02638	0.170125	1.12516	34	34	4	62.4	62.4	10.1	32.834	0	323.31	4.78051	4.62879	4.62918	4.60578	4.49084	4.54095	4.49294	4.43903
sp|Q12874|SF3A3_HUMAN	sp|Q12874|SF3A3_HUMAN	SF3A3	1.60558	0.170009	1.12507	29	29	29	51.3	51.3	51.3	58.848	0	275.67	2.76382	2.69762	2.7768	2.70796	2.6487	2.5944	2.61379	2.40927
sp|Q9NP97|DLRB1_HUMAN;sp|Q8TF09|DLRB2_HUMAN	sp|Q9NP97|DLRB1_HUMAN;sp|Q8TF09|DLRB2_HUMAN	DLRB1	0.710772	0.169916	1.12499	3	3	3	33.3	33.3	33.3	10.921	0	65.557	-1.27766	-1.51957	-1.4242	-1.61665	-1.53979	-1.51995	-1.55564	-1.90237
sp|Q06547-2|GABP1_HUMAN;sp|Q06547|GABP1_HUMAN;sp|Q06547-4|GABP1_HUMAN;sp|Q06547-3|GABP1_HUMAN	sp|Q06547-2|GABP1_HUMAN;sp|Q06547|GABP1_HUMAN;sp|Q06547-4|GABP1_HUMAN;sp|Q06547-3|GABP1_HUMAN	GABP1	1.06259	0.169704	1.12483	6	6	6	14.1	14.1	14.1	41.321	0	17.08	-0.00426102	-0.0994541	0.0129941	0.067683	0.030619	-0.329328	-0.216189	-0.186957
sp|P35637-2|FUS_HUMAN;sp|P35637|FUS_HUMAN	sp|P35637-2|FUS_HUMAN;sp|P35637|FUS_HUMAN	FUS	1.54981	0.1696	1.12475	16	14	14	31.4	31.4	31.4	53.354	0	225.03	3.42519	3.16756	3.23229	3.24806	3.12912	3.08424	3.046	3.13535
sp|Q92934|BAD_HUMAN	sp|Q92934|BAD_HUMAN	BAD	0.624566	0.169581	1.12473	2	2	2	13.7	13.7	13.7	18.392	0	5.4017	-2.92638	-3.40595	-3.20944	-3.18854	-3.15224	-3.46405	-3.27843	-3.51391
sp|Q7Z4W1|DCXR_HUMAN	sp|Q7Z4W1|DCXR_HUMAN	DCXR	2.02637	0.168962	1.12425	12	12	12	63.5	63.5	63.5	25.913	0	82.195	1.34295	1.48411	1.33525	1.40395	1.21041	1.30339	1.16634	1.21027
sp|Q7Z3K6-4|MIER3_HUMAN;sp|Q7Z3K6-3|MIER3_HUMAN;sp|Q7Z3K6|MIER3_HUMAN;sp|Q7Z3K6-2|MIER3_HUMAN	sp|Q7Z3K6-4|MIER3_HUMAN;sp|Q7Z3K6-3|MIER3_HUMAN;sp|Q7Z3K6|MIER3_HUMAN;sp|Q7Z3K6-2|MIER3_HUMAN;sp|Q8N344|MIER2_HUMAN	MIER3	2.03686	0.168941	1.12423	4	4	4	7.8	7.8	7.8	54.42	0	8.4044	-1.62216	-1.78664	-1.79663	-1.73049	-1.89749	-1.91753	-1.85101	-1.94564
sp|Q49AR2|CE022_HUMAN;sp|Q49AR2-2|CE022_HUMAN	sp|Q49AR2|CE022_HUMAN;sp|Q49AR2-2|CE022_HUMAN;sp|Q49AR2-3|CE022_HUMAN	CE022	0.994944	0.168855	1.12417	6	6	6	27.8	27.8	27.8	49.967	0	30.038	-3.27101	-3.4267	-3.34406	-3.41548	-3.49835	-3.3749	-3.50548	-3.75395
sp|Q8WV60-2|PTCD2_HUMAN;sp|Q8WV60-3|PTCD2_HUMAN;sp|Q8WV60|PTCD2_HUMAN	sp|Q8WV60-2|PTCD2_HUMAN;sp|Q8WV60-3|PTCD2_HUMAN;sp|Q8WV60|PTCD2_HUMAN	PTCD2	1.04495	0.168635	1.12399	1	1	1	5.6	5.6	5.6	24.459	0.0085231	1.5949	-5.61163	-5.91256	-5.91286	-5.81056	-5.9516	-5.90846	-5.9528	-6.10928
sp|Q99729-3|ROAA_HUMAN;sp|Q99729-2|ROAA_HUMAN;sp|Q99729-4|ROAA_HUMAN;sp|Q99729|ROAA_HUMAN	sp|Q99729-3|ROAA_HUMAN;sp|Q99729-2|ROAA_HUMAN;sp|Q99729-4|ROAA_HUMAN;sp|Q99729|ROAA_HUMAN	ROAA	1.96154	0.168376	1.12379	22	21	21	54.4	54	54	30.588	0	293.78	3.28618	3.15884	3.26602	3.32618	3.16608	3.0684	3.10274	3.02651
sp|P63092|GNAS2_HUMAN;sp|P63092-4|GNAS2_HUMAN;sp|Q5JWF2|GNAS1_HUMAN	sp|P63092|GNAS2_HUMAN;sp|P63092-4|GNAS2_HUMAN;sp|Q5JWF2|GNAS1_HUMAN	GNAS2	3.18242	0.168125	1.1236	15	15	1	40.6	40.6	5.1	45.664	0	104.02	1.97088	2.07328	2.01445	2.02146	1.8279	1.89709	1.84457	1.83801
sp|P59998|ARPC4_HUMAN;sp|P59998-3|ARPC4_HUMAN;sp|P59998-2|ARPC4_HUMAN	sp|P59998|ARPC4_HUMAN;sp|P59998-3|ARPC4_HUMAN;sp|P59998-2|ARPC4_HUMAN;sp|P59998-4|ARPC4_HUMAN	ARPC4	1.14029	0.168121	1.12359	7	7	7	43.5	43.5	43.5	19.667	0	42.453	1.60603	1.89303	1.73495	1.74366	1.50756	1.72377	1.55549	1.51836
sp|Q04323|UBXN1_HUMAN;sp|Q04323-2|UBXN1_HUMAN	sp|Q04323|UBXN1_HUMAN;sp|Q04323-2|UBXN1_HUMAN	UBXN1	0.435634	0.167981	1.12348	12	12	12	37	37	37	33.325	0	118.99	1.41613	0.924128	1.3302	1.01099	1.32622	0.798739	1.06457	0.820002
sp|Q15797|SMAD1_HUMAN	sp|Q15797|SMAD1_HUMAN	SMAD1	0.765376	0.167802	1.12335	11	1	1	21.1	3.4	3.4	52.259	0	7.1286	-4.00672	-4.23413	-4.32508	-4.18133	-4.19812	-4.22422	-4.45446	-4.54167
sp|P61513|RL37A_HUMAN	sp|P61513|RL37A_HUMAN;sp|A6NKH3|RL37L_HUMAN	RL37A	1.29729	0.167774	1.12332	7	7	7	66.3	66.3	66.3	10.275	0	38.525	2.03543	1.99143	1.85716	1.88714	1.88117	1.85451	1.66621	1.69817
sp|Q9Y625|GPC6_HUMAN	sp|Q9Y625|GPC6_HUMAN	GPC6	2.0249	0.167761	1.12331	5	3	3	12.8	8.3	8.3	62.735	0	17.311	-2.76139	-2.8429	-2.80311	-2.86903	-3.0445	-2.92529	-2.91752	-3.06017
sp|Q9H0L4|CSTFT_HUMAN	sp|Q9H0L4|CSTFT_HUMAN	CSTFT	2.78435	0.16771	1.12327	23	23	14	44.6	44.6	27.8	64.436	0	90.514	2.10817	2.10902	2.04813	2.02126	1.94331	1.92756	1.84412	1.90076
sp|Q9NZ53|PDXL2_HUMAN;sp|Q9NZ53-2|PDXL2_HUMAN	sp|Q9NZ53|PDXL2_HUMAN;sp|Q9NZ53-2|PDXL2_HUMAN	PDXL2	0.456924	0.167482	1.1231	2	2	2	3.8	3.8	3.8	65.075	0	6.4164	-2.36612	-2.79577	-2.49974	-2.62941	-2.37775	-2.99269	-2.68467	-2.90587
sp|P10074|ZBT48_HUMAN	sp|P10074|ZBT48_HUMAN	ZBT48	2.43547	0.16747	1.12309	2	2	2	2.2	2.2	2.2	77.053	0.00041175	3.3362	-2.37974	-2.40227	-2.39993	-2.41866	-2.58346	-2.54816	-2.65447	-2.48439
sp|Q92633|LPAR1_HUMAN;sp|Q92633-2|LPAR1_HUMAN	sp|Q92633|LPAR1_HUMAN;sp|Q92633-2|LPAR1_HUMAN	LPAR1	1.06387	0.166632	1.12244	1	1	1	3.6	3.6	3.6	41.109	0.0001391	3.6598	-6.84731	-6.90935	-6.9511	-6.83078	-6.8345	-7.09974	-7.07832	-7.1925
sp|Q9Y5Z4|HEBP2_HUMAN;sp|Q9Y5Z4-2|HEBP2_HUMAN	sp|Q9Y5Z4|HEBP2_HUMAN;sp|Q9Y5Z4-2|HEBP2_HUMAN	HEBP2	0.930064	0.166604	1.12241	9	9	9	50.7	50.7	50.7	22.875	0	68.672	1.66012	1.40417	1.66607	1.44988	1.53666	1.29852	1.40456	1.2741
sp|P05496|AT5G1_HUMAN;sp|Q06055|AT5G2_HUMAN;sp|P48201|AT5G3_HUMAN;sp|Q06055-3|AT5G2_HUMAN;sp|Q06055-2|AT5G2_HUMAN	sp|P05496|AT5G1_HUMAN;sp|Q06055|AT5G2_HUMAN;sp|P48201|AT5G3_HUMAN;sp|Q06055-3|AT5G2_HUMAN;sp|Q06055-2|AT5G2_HUMAN	AT5G1	0.840879	0.16633	1.1222	1	1	1	5.1	5.1	5.1	14.277	0.0072797	1.6707	1.51553	1.44687	1.25109	1.14633	1.1735	1.31552	1.10116	1.10431
sp|Q9BQ61|CS043_HUMAN	sp|Q9BQ61|CS043_HUMAN	CS043	0.800796	0.166008	1.12195	14	14	14	58.5	58.5	58.5	18.419	0	166.24	1.37029	1.1308	1.44687	1.35075	1.29326	0.961014	1.2705	1.1099
sp|P09493-2|TPM1_HUMAN;sp|P09493-8|TPM1_HUMAN;sp|P09493-7|TPM1_HUMAN;sp|P09493-6|TPM1_HUMAN	sp|P09493-2|TPM1_HUMAN;sp|P09493-8|TPM1_HUMAN;sp|P09493-7|TPM1_HUMAN;sp|P09493-6|TPM1_HUMAN	TPM1	0.141288	0.165978	1.12193	19	1	0	47.4	5.3	0	26.68	0	7.1941	-2.85415	-4.33461	-3.3737	-4.25851	-3.18789	-4.42917	-3.76174	-4.10609
sp|A1L020|MEX3A_HUMAN	sp|A1L020|MEX3A_HUMAN	MEX3A	0.611484	0.165928	1.12189	5	5	4	13.1	13.1	11.3	54.173	0	11.197	-1.16018	-1.62072	-1.64867	-1.72088	-1.70089	-1.72462	-1.73122	-1.65744
sp|Q9NPJ3-2|ACO13_HUMAN;sp|Q9NPJ3|ACO13_HUMAN	sp|Q9NPJ3-2|ACO13_HUMAN;sp|Q9NPJ3|ACO13_HUMAN	ACO13	1.1755	0.165477	1.12154	3	3	3	36.8	36.8	36.8	12.366	0	29.662	-0.991312	-0.787577	-0.860927	-0.959487	-1.15366	-0.905283	-1.05797	-1.1443
sp|Q9ULR0|ISY1_HUMAN;sp|Q9ULR0-1|ISY1_HUMAN;sp|Q9ULR0-2|ISY1_HUMAN	sp|Q9ULR0|ISY1_HUMAN;sp|Q9ULR0-1|ISY1_HUMAN;sp|Q9ULR0-2|ISY1_HUMAN	ISY1	0.43002	0.165181	1.12131	15	15	15	47.4	47.4	47.4	32.992	0	98.562	1.4417	0.987372	1.40261	1.11045	1.38321	0.786751	1.16695	0.944483
sp|Q5VSG8-3|MANEL_HUMAN;sp|Q5VSG8|MANEL_HUMAN	sp|Q5VSG8-3|MANEL_HUMAN;sp|Q5VSG8|MANEL_HUMAN	MANEL	0.317029	0.165141	1.12128	1	1	1	4.4	4.4	4.4	27.386	0.0041413	1.9912	-4.57799	-4.60553	-4.39157	-4.03867	-4.21444	-4.8499	-4.89731	-4.31267
sp|P56377|AP1S2_HUMAN	sp|P56377|AP1S2_HUMAN	AP1S2	1.31511	0.164972	1.12114	2	2	2	15.9	15.9	15.9	18.615	0	24.611	-3.36389	-3.4565	-3.58294	-3.53071	-3.69019	-3.51847	-3.73624	-3.64902
sp|Q13608-3|PEX6_HUMAN;sp|Q13608|PEX6_HUMAN	sp|Q13608-3|PEX6_HUMAN;sp|Q13608|PEX6_HUMAN	PEX6	0.599264	0.164857	1.12105	1	1	1	1.3	1.3	1.3	94.57	0.00014376	4.6888	-5.81716	-6.1904	-6.21754	-6.14266	-6.51128	-6.11193	-6.14126	-6.26273
sp|Q96CD0|FBXL8_HUMAN	sp|Q96CD0|FBXL8_HUMAN	FBXL8	1.0657	0.164668	1.12091	2	2	2	6.7	6.7	6.7	40.516	0	10.417	-3.90061	-3.79108	-3.66425	-3.72998	-3.81549	-4.05879	-4.02835	-3.84197
sp|Q9UJC3-2|HOOK1_HUMAN;sp|Q9UJC3|HOOK1_HUMAN	sp|Q9UJC3-2|HOOK1_HUMAN;sp|Q9UJC3|HOOK1_HUMAN	HOOK1	3.95626	0.164563	1.12083	21	20	20	32.5	31.2	31.2	80.021	0	104.07	0.644585	0.658039	0.66923	0.625844	0.522995	0.487219	0.484077	0.445155
sp|Q9H9Q2|CSN7B_HUMAN;sp|Q9H9Q2-2|CSN7B_HUMAN;sp|Q9H9Q2-3|CSN7B_HUMAN	sp|Q9H9Q2|CSN7B_HUMAN;sp|Q9H9Q2-2|CSN7B_HUMAN;sp|Q9H9Q2-3|CSN7B_HUMAN	CSN7B	1.82547	0.16453	1.1208	9	9	9	42.8	42.8	42.8	29.622	0	73.924	0.805482	0.735536	0.776918	0.717845	0.667346	0.602671	0.64073	0.466914
sp|Q9Y3C0|CCD53_HUMAN	sp|Q9Y3C0|CCD53_HUMAN	CCD53	0.278583	0.164494	1.12077	3	3	3	14.9	14.9	14.9	21.172	0	14.203	-0.88923	-1.51317	-0.930274	-1.42301	-0.918534	-1.73111	-1.19668	-1.56733
sp|Q709C8-3|VP13C_HUMAN;sp|Q709C8|VP13C_HUMAN;sp|Q709C8-4|VP13C_HUMAN;sp|Q709C8-2|VP13C_HUMAN	sp|Q709C8-3|VP13C_HUMAN;sp|Q709C8|VP13C_HUMAN;sp|Q709C8-4|VP13C_HUMAN;sp|Q709C8-2|VP13C_HUMAN	VP13C	2.62137	0.164374	1.12068	47	47	47	13.9	13.9	13.9	417.27	0	141.14	2.1071	2.21474	2.12368	2.14105	1.92789	2.01748	1.96271	2.02099
sp|P0CG13|CTF8_HUMAN	sp|P0CG13|CTF8_HUMAN	CTF8	0.384649	0.164341	1.12065	1	1	1	14.9	14.9	14.9	13.313	0	12.516	-5.57539	-6.0801	-6.37681	-5.9772	-6.10474	-5.9712	-6.37781	-6.21311
sp|P83881|RL36A_HUMAN	sp|P83881|RL36A_HUMAN	RL36A	2.52217	0.164316	1.12063	14	14	3	62.3	62.3	10.4	12.441	0	44.975	2.52535	2.6007	2.47026	2.54267	2.39006	2.42036	2.32815	2.34314
sp|Q8IXQ3|CI040_HUMAN	sp|Q8IXQ3|CI040_HUMAN	CI040	0.627095	0.164227	1.12057	2	2	2	12.9	12.9	12.9	21.063	0.00014639	5.2705	-2.65573	-2.93262	-2.78473	-2.9798	-2.76438	-3.25687	-2.99753	-2.99101
sp|Q15366-6|PCBP2_HUMAN	sp|Q15366-6|PCBP2_HUMAN	PCBP2	0.520261	0.164094	1.12046	19	1	0	65.7	8	0	38.15	0	38.813	-5.65895	-5.54152	-5.65817	-5.71298	-6.02225	-5.43175	-5.74977	-6.02422
sp|Q86WX3|AROS_HUMAN	sp|Q86WX3|AROS_HUMAN	AROS	2.41774	0.164024	1.12041	8	8	8	52.9	52.9	52.9	15.434	0	100.94	0.159049	0.160209	0.10984	0.121223	0.055496	0.000993013	-0.084187	-0.078077
sp|Q5SVQ8|ZBT41_HUMAN;sp|Q5SVQ8-2|ZBT41_HUMAN	sp|Q5SVQ8|ZBT41_HUMAN;sp|Q5SVQ8-2|ZBT41_HUMAN	ZBT41	0.781926	0.163904	1.12031	2	2	2	2.1	2.1	2.1	105.19	0.0026316	2.332	-3.75736	-3.82821	-3.91944	-4.09882	-3.98495	-3.8996	-4.1885	-4.1864
sp|P62310|LSM3_HUMAN	sp|P62310|LSM3_HUMAN	LSM3	0.382477	0.163722	1.12017	3	3	3	21.6	21.6	21.6	11.845	0	11.87	0.820063	0.267599	0.466843	0.150002	0.57133	0.257788	0.207124	0.013376
sp|O43482|MS18B_HUMAN	sp|O43482|MS18B_HUMAN	MS18B	0.886457	0.16371	1.12016	1	1	1	6.1	6.1	6.1	24.691	0.0026274	2.2986	-6.59862	-6.57132	-6.49179	-6.41147	-6.84627	-6.71616	-6.45001	-6.71561
sp|P17096|HMGA1_HUMAN;sp|P17096-2|HMGA1_HUMAN;sp|P17096-3|HMGA1_HUMAN	sp|P17096|HMGA1_HUMAN;sp|P17096-2|HMGA1_HUMAN;sp|P17096-3|HMGA1_HUMAN	HMGA1	0.540586	0.163689	1.12015	6	6	6	41.1	41.1	41.1	11.676	0	27.952	2.08665	1.70475	2.08668	1.95044	2.01813	1.5017	1.79941	1.85453
sp|O75947|ATP5H_HUMAN;sp|O75947-2|ATP5H_HUMAN	sp|O75947|ATP5H_HUMAN;sp|O75947-2|ATP5H_HUMAN	ATP5H	0.369723	0.163295	1.11984	13	13	13	84.5	84.5	84.5	18.491	0	67.317	2.59029	2.23992	2.65194	2.24573	2.61154	2.0564	2.45291	1.95384
sp|O43169|CYB5B_HUMAN	sp|O43169|CYB5B_HUMAN	CYB5B	0.814425	0.163196	1.11976	6	6	6	61.6	61.6	61.6	16.332	0	31.64	-0.358685	-0.458515	-0.39766	-0.358851	-0.277951	-0.719599	-0.58218	-0.646764
sp|Q9NZI7|UBIP1_HUMAN;sp|Q9NZI7-4|UBIP1_HUMAN	sp|Q9NZI7|UBIP1_HUMAN;sp|Q9NZI7-4|UBIP1_HUMAN	UBIP1	1.75438	0.163121	1.11971	5	4	4	15	11.7	11.7	60.49	0	58.035	-1.12012	-1.04709	-1.07069	-1.09298	-1.38736	-1.18238	-1.19402	-1.2196
sp|Q9BPX5|ARP5L_HUMAN	sp|Q9BPX5|ARP5L_HUMAN	ARP5L	0.584263	0.162991	1.11961	8	7	7	67.3	67.3	67.3	16.941	0	123.36	0.807623	0.555875	0.881924	0.554358	0.750633	0.339126	0.661243	0.396815
sp|Q9UBV8|PEF1_HUMAN	sp|Q9UBV8|PEF1_HUMAN	PEF1	1.0778	0.162813	1.11947	5	5	5	14.8	14.8	14.8	30.381	0	31.842	-0.303033	-0.329879	-0.210872	-0.289439	-0.286274	-0.482756	-0.38176	-0.633685
sp|P62258|1433E_HUMAN;sp|P62258-2|1433E_HUMAN	sp|P62258|1433E_HUMAN;sp|P62258-2|1433E_HUMAN	1433E	1.60458	0.162568	1.11928	28	28	25	72.2	72.2	65.1	29.174	0	294.48	4.50325	4.4762	4.55995	4.55415	4.47036	4.32206	4.4119	4.23895
sp|Q9BRG1|VPS25_HUMAN	sp|Q9BRG1|VPS25_HUMAN	VPS25	1.50885	0.162564	1.11927	11	11	11	67.6	67.6	67.6	20.747	0	105.97	0.83931	0.790535	0.845846	0.813536	0.699089	0.706857	0.740787	0.492238
sp|Q9H773|DCTP1_HUMAN	sp|Q9H773|DCTP1_HUMAN	DCTP1	0.168515	0.162483	1.11921	9	9	9	59.4	59.4	59.4	18.681	0	104.02	1.04672	0.166588	1.04397	0.127143	1.09945	-0.118211	0.608636	0.14461
sp|Q8IWZ3-2|ANKH1_HUMAN;sp|Q8IWZ3-3|ANKH1_HUMAN	sp|Q8IWZ3-2|ANKH1_HUMAN;sp|Q8IWZ3-3|ANKH1_HUMAN	ANKH1	0.977953	0.162352	1.11911	13	1	1	19.6	1.6	1.6	64.911	0.00067926	3.1154	-2.89541	-3.10957	-2.99935	-3.23735	-3.10411	-3.21368	-3.28889	-3.28441
sp|Q9UHR6|ZNHI2_HUMAN	sp|Q9UHR6|ZNHI2_HUMAN	ZNHI2	1.45521	0.162188	1.11898	10	10	10	30.3	30.3	30.3	42.883	0	53.064	0.00390994	-0.077981	0.0375501	-0.048153	-0.118662	-0.211627	-0.080597	-0.322541
sp|Q9NP77|SSU72_HUMAN	sp|Q9NP77|SSU72_HUMAN;sp|Q9NP77-2|SSU72_HUMAN	SSU72	1.9874	0.162178	1.11898	10	10	10	47.9	47.9	47.9	22.574	0	72.487	0.328822	0.383697	0.377158	0.382774	0.143165	0.304962	0.246036	0.129575
sp|Q495B1-2|AKD1A_HUMAN;sp|Q495B1|AKD1A_HUMAN	sp|Q495B1-2|AKD1A_HUMAN;sp|Q495B1|AKD1A_HUMAN	AKD1A	0.508433	0.162175	1.11897	1	1	1	2	2	2	53.864	0.00068083	3.1669	-2.41875	-2.58593	-2.9353	-2.62638	-2.65871	-2.60999	-3.00205	-2.94431
sp|Q9UNE7|CHIP_HUMAN	sp|Q9UNE7|CHIP_HUMAN	CHIP	0.770541	0.161775	1.11866	33	33	7	79.5	79.5	14.9	34.856	0	300.53	3.49312	3.18474	3.37889	3.19494	3.33487	3.08616	3.18324	3.00032
sp|P41250|SYG_HUMAN	sp|P41250|SYG_HUMAN	SYG	1.57103	0.161671	1.11858	38	38	38	51.2	51.2	51.2	83.165	0	276.3	3.13436	3.32097	3.17546	3.22892	3.00382	3.16689	3.02543	3.01689
sp|Q9BRV8|SIKE1_HUMAN;sp|Q9BRV8-2|SIKE1_HUMAN	sp|Q9BRV8|SIKE1_HUMAN;sp|Q9BRV8-2|SIKE1_HUMAN	SIKE1	0.269952	0.161583	1.11851	3	3	3	12.1	12.1	12.1	23.721	0	15.747	-1.24148	-1.96602	-1.67766	-1.9103	-1.338	-2.16363	-1.87818	-2.06198
sp|Q9NXF7|DCA16_HUMAN	sp|Q9NXF7|DCA16_HUMAN	DCA16	0.570611	0.161545	1.11848	3	3	3	18.5	18.5	18.5	24.193	0	9.2838	-0.875364	-1.23012	-0.954454	-1.18009	-0.984804	-1.23469	-1.18998	-1.47673
sp|Q969G3-2|SMCE1_HUMAN;sp|Q969G3|SMCE1_HUMAN;sp|Q969G3-6|SMCE1_HUMAN;sp|Q969G3-5|SMCE1_HUMAN;sp|Q969G3-3|SMCE1_HUMAN;sp|Q969G3-4|SMCE1_HUMAN	sp|Q969G3-2|SMCE1_HUMAN;sp|Q969G3|SMCE1_HUMAN;sp|Q969G3-6|SMCE1_HUMAN;sp|Q969G3-5|SMCE1_HUMAN;sp|Q969G3-3|SMCE1_HUMAN;sp|Q969G3-4|SMCE1_HUMAN	SMCE1	0.505749	0.161467	1.11842	20	19	19	52.9	51	51	41.779	0	192.23	2.13251	1.73725	2.11657	1.97701	2.07086	1.58529	1.96963	1.69169
sp|Q7Z4G1|COMD6_HUMAN;sp|Q7Z4G1-2|COMD6_HUMAN	sp|Q7Z4G1|COMD6_HUMAN;sp|Q7Z4G1-2|COMD6_HUMAN	COMD6	1.01789	0.161349	1.11833	2	2	2	25.9	25.9	25.9	9.638	0	20.27	-1.91247	-1.905	-1.70265	-1.8784	-1.91975	-2.06872	-1.88881	-2.16665
sp|Q92522|H1X_HUMAN	sp|Q92522|H1X_HUMAN	H1X	1.51635	0.161188	1.11821	24	24	24	65.3	65.3	65.3	22.487	0	134.03	3.28574	3.31745	3.24729	3.28613	3.19848	3.03882	3.01777	3.23677
sp|Q0VGL1|LTOR4_HUMAN	sp|Q0VGL1|LTOR4_HUMAN	LTOR4	1.5979	0.160926	1.118	3	3	3	15.2	15.2	15.2	10.741	0.0012047	2.7841	-1.66896	-1.62286	-1.68773	-1.75868	-1.74766	-1.78903	-1.89784	-1.9474
sp|P20290|BTF3_HUMAN	sp|P20290|BTF3_HUMAN	BTF3	0.90694	0.160839	1.11794	16	16	5	69.4	69.4	17.5	22.168	0	160.99	2.19553	2.31968	2.33074	2.54747	2.27839	2.14264	2.06065	2.26837
sp|Q96K12|FACR2_HUMAN;sp|Q96K12-2|FACR2_HUMAN	sp|Q96K12|FACR2_HUMAN;sp|Q96K12-2|FACR2_HUMAN	FACR2	2.18807	0.160809	1.11791	3	3	3	6.6	6.6	6.6	59.438	0	6.4169	-2.89389	-2.84536	-2.93841	-2.87574	-2.97392	-3.05834	-3.13764	-3.02674
sp|Q5SW96|ARH_HUMAN	sp|Q5SW96|ARH_HUMAN	ARH	1.88857	0.159927	1.11723	4	4	4	12.3	12.3	12.3	33.885	0	10.125	-0.893318	-1.08619	-0.957063	-0.904054	-1.14224	-1.10588	-1.13746	-1.09475
sp|O60888-3|CUTA_HUMAN;sp|O60888|CUTA_HUMAN;sp|O60888-2|CUTA_HUMAN	sp|O60888-3|CUTA_HUMAN;sp|O60888|CUTA_HUMAN;sp|O60888-2|CUTA_HUMAN	CUTA	0.219078	0.1599	1.11721	4	4	4	26.9	26.9	26.9	16.832	0	32.4	-0.434858	-1.08627	-0.530568	-1.16998	-0.406128	-1.32844	-0.803123	-1.32358
sp|Q96C90|PP14B_HUMAN;sp|P53671-3|LIMK2_HUMAN	sp|Q96C90|PP14B_HUMAN;sp|P53671-3|LIMK2_HUMAN	PP14B	0.289345	0.159708	1.11706	2	2	2	21.8	21.8	21.8	15.911	0	85.216	-0.853735	-1.57772	-1.17976	-1.51645	-1.02481	-1.68936	-1.36838	-1.68395
sp|P83369|LSM11_HUMAN	sp|P83369|LSM11_HUMAN	LSM11	3.39126	0.159443	1.11686	6	6	6	17.2	17.2	17.2	39.499	0	19.56	-0.966956	-0.977808	-1.02993	-0.997653	-1.18749	-1.10751	-1.17394	-1.14118
sp|Q13177|PAK2_HUMAN	sp|Q13177|PAK2_HUMAN	PAK2	2.64637	0.159436	1.11685	23	23	15	49.6	49.6	34.2	58.042	0	282.48	2.49722	2.52806	2.45646	2.4536	2.27941	2.39449	2.33125	2.29244
sp|O75140-5|DEPD5_HUMAN;sp|O75140-1|DEPD5_HUMAN;sp|O75140-4|DEPD5_HUMAN;sp|O75140-9|DEPD5_HUMAN;sp|O75140|DEPD5_HUMAN;sp|O75140-6|DEPD5_HUMAN;sp|O75140-8|DEPD5_HUMAN;sp|O75140-3|DEPD5_HUMAN;sp|O75140-2|DEPD5_HUMAN	sp|O75140-5|DEPD5_HUMAN;sp|O75140-1|DEPD5_HUMAN;sp|O75140-4|DEPD5_HUMAN;sp|O75140-9|DEPD5_HUMAN;sp|O75140|DEPD5_HUMAN;sp|O75140-6|DEPD5_HUMAN;sp|O75140-8|DEPD5_HUMAN;sp|O75140-3|DEPD5_HUMAN;sp|O75140-2|DEPD5_HUMAN;sp|O75140-7|DEPD5_HUMAN	DEPD5	0.379979	0.159408	1.11683	5	5	5	4	4	4	173.44	0	9.9407	-1.42914	-1.91909	-1.75813	-2.01218	-1.55979	-2.10267	-2.11971	-1.974
sp|Q9P0K8-2|FOXJ2_HUMAN;sp|Q9P0K8|FOXJ2_HUMAN	sp|Q9P0K8-2|FOXJ2_HUMAN;sp|Q9P0K8|FOXJ2_HUMAN	FOXJ2	1.09769	0.159222	1.11669	2	2	2	5.9	5.9	5.9	57.22	0	10.68	-2.95737	-3.20138	-3.03035	-3.08746	-3.08681	-3.32301	-3.19393	-3.30971
sp|Q9H4W6|COE3_HUMAN;sp|Q9UH73|COE1_HUMAN	sp|Q9H4W6|COE3_HUMAN;sp|Q9UH73|COE1_HUMAN;sp|Q9BQW3|COE4_HUMAN;sp|Q9BQW3-1|COE4_HUMAN;sp|Q9HAK2-2|COE2_HUMAN	COE3	0.563875	0.159159	1.11664	15	1	1	29.2	3.5	3.5	64.863	0.0013346	2.7173	-7.66994	-7.69126	-7.66827	-7.56675	-7.91573	-7.6696	-7.5338	-8.11373
sp|P52926|HMGA2_HUMAN;sp|P52926-3|HMGA2_HUMAN;sp|P52926-6|HMGA2_HUMAN;sp|P52926-4|HMGA2_HUMAN;sp|P52926-5|HMGA2_HUMAN;sp|P52926-2|HMGA2_HUMAN	sp|P52926|HMGA2_HUMAN;sp|P52926-3|HMGA2_HUMAN;sp|P52926-6|HMGA2_HUMAN;sp|P52926-4|HMGA2_HUMAN;sp|P52926-5|HMGA2_HUMAN;sp|P52926-2|HMGA2_HUMAN	HMGA2	0.475273	0.159116	1.1166	7	7	7	48.6	48.6	48.6	11.832	0	91.688	1.08449	0.746137	1.09102	1.14049	1.12639	0.561661	0.775015	0.962609
sp|P06132|DCUP_HUMAN	sp|P06132|DCUP_HUMAN	DCUP	1.36481	0.158797	1.11636	11	11	11	38.1	38.1	38.1	40.786	0	208.13	1.21884	1.09865	1.18212	1.13274	1.11136	0.999278	1.04087	0.845657
sp|P09493-3|TPM1_HUMAN;sp|P09493-4|TPM1_HUMAN;sp|P09493-10|TPM1_HUMAN;sp|P09493-9|TPM1_HUMAN;sp|P09493|TPM1_HUMAN	sp|P09493-3|TPM1_HUMAN;sp|P09493-4|TPM1_HUMAN;sp|P09493-10|TPM1_HUMAN;sp|P09493-9|TPM1_HUMAN;sp|P09493|TPM1_HUMAN	TPM1	0.130515	0.158767	1.11633	25	14	2	45.4	28.5	4.6	32.876	0	70.494	1.80275	0.354047	1.21149	0.455344	1.66785	0.263065	0.720207	0.537446
sp|Q16658|FSCN1_HUMAN	sp|Q16658|FSCN1_HUMAN	FSCN1	1.80786	0.158656	1.11625	38	38	38	71.4	71.4	71.4	54.529	0	323.31	3.69669	3.76974	3.59017	3.64551	3.48656	3.59922	3.47548	3.50622
sp|Q9P2K6|KLH42_HUMAN	sp|Q9P2K6|KLH42_HUMAN	KLH42	0.466112	0.158436	1.11608	5	5	5	8.3	8.3	8.3	56.867	0	26.511	-0.731784	-1.33278	-1.14994	-1.39328	-1.29323	-1.26846	-1.41603	-1.2638
sp|P06733-2|ENOA_HUMAN	sp|P06733-2|ENOA_HUMAN	ENOA	0.584492	0.158364	1.11602	32	1	1	91.2	2.9	2.9	36.928	0.0010732	2.8459	-4.52884	-4.1548	-4.41097	-4.10216	-4.57459	-4.44438	-4.24642	-4.56484
sp|Q9H1E3|NUCKS_HUMAN;sp|Q9H1E3-2|NUCKS_HUMAN	sp|Q9H1E3|NUCKS_HUMAN;sp|Q9H1E3-2|NUCKS_HUMAN	NUCKS	0.506152	0.158314	1.11598	18	18	18	39.5	39.5	39.5	27.296	0	151.78	2.54765	2.30051	2.75986	2.79089	2.60317	2.19666	2.51965	2.44618
sp|P14406|CX7A2_HUMAN	sp|P14406|CX7A2_HUMAN	CX7A2	0.670957	0.158106	1.11582	3	3	3	30.1	30.1	30.1	9.3959	0	20.122	0.407402	0.691451	0.809525	0.668767	0.437615	0.579716	0.631693	0.295698
sp|Q9BV20|MTNA_HUMAN;sp|Q9BV20-2|MTNA_HUMAN	sp|Q9BV20|MTNA_HUMAN;sp|Q9BV20-2|MTNA_HUMAN	MTNA	1.74906	0.157854	1.11563	17	17	17	46.1	46.1	46.1	39.149	0	176.25	1.74264	1.86791	1.69173	1.81376	1.61772	1.70534	1.57128	1.59028
sp|Q96QT4|TRPM7_HUMAN	sp|Q96QT4|TRPM7_HUMAN	TRPM7	1.78618	0.157629	1.11545	3	3	3	1.7	1.7	1.7	212.69	0.00013953	3.7508	-2.6383	-2.58216	-2.73032	-2.70111	-2.74795	-2.78445	-2.84578	-2.90423
sp|Q8TEX9|IPO4_HUMAN;sp|Q8TEX9-2|IPO4_HUMAN	sp|Q8TEX9|IPO4_HUMAN;sp|Q8TEX9-2|IPO4_HUMAN	IPO4	1.95321	0.157163	1.11509	31	31	31	34.9	34.9	34.9	118.71	0	249.23	2.7937	2.81172	2.79481	2.76295	2.70457	2.64973	2.66865	2.51156
sp|Q8N0X4|CLYBL_HUMAN;sp|Q8N0X4-2|CLYBL_HUMAN	sp|Q8N0X4|CLYBL_HUMAN;sp|Q8N0X4-2|CLYBL_HUMAN	CLYBL	2.52629	0.156956	1.11493	12	12	12	42.4	42.4	42.4	37.359	0	58.44	0.678104	0.788606	0.669831	0.749659	0.524717	0.600827	0.570276	0.562557
sp|P62873|GBB1_HUMAN;sp|P62873-2|GBB1_HUMAN	sp|P62873|GBB1_HUMAN;sp|P62873-2|GBB1_HUMAN;sp|P16520-2|GBB3_HUMAN;sp|P16520|GBB3_HUMAN	GBB1	1.64497	0.156757	1.11478	14	14	9	58.2	58.2	39.1	37.377	0	224.14	1.91989	2.06329	1.8813	1.99826	1.71927	1.86793	1.82381	1.8247
sp|Q9UNK0|STX8_HUMAN	sp|Q9UNK0|STX8_HUMAN	STX8	0.188119	0.156572	1.11464	5	5	5	25.4	25.4	25.4	26.906	0	37.891	-1.42187	-2.25684	-1.51609	-2.29432	-1.48426	-2.49747	-1.83898	-2.29471
sp|Q9ULV3-5|CIZ1_HUMAN;sp|Q9ULV3|CIZ1_HUMAN;sp|Q9ULV3-2|CIZ1_HUMAN;sp|Q9ULV3-3|CIZ1_HUMAN;sp|Q9ULV3-4|CIZ1_HUMAN	sp|Q9ULV3-5|CIZ1_HUMAN;sp|Q9ULV3|CIZ1_HUMAN;sp|Q9ULV3-2|CIZ1_HUMAN;sp|Q9ULV3-3|CIZ1_HUMAN;sp|Q9ULV3-4|CIZ1_HUMAN	CIZ1	2.06569	0.156393	1.1145	16	16	16	29.6	29.6	29.6	88.519	0	136.45	0.649096	0.526354	0.606214	0.573995	0.486456	0.438081	0.462679	0.342874
sp|P00338|LDHA_HUMAN;sp|P00338-3|LDHA_HUMAN;sp|P00338-5|LDHA_HUMAN;sp|P00338-4|LDHA_HUMAN;sp|P00338-2|LDHA_HUMAN	sp|P00338|LDHA_HUMAN;sp|P00338-3|LDHA_HUMAN;sp|P00338-5|LDHA_HUMAN;sp|P00338-4|LDHA_HUMAN;sp|P00338-2|LDHA_HUMAN;sp|Q6ZMR3|LDH6A_HUMAN	LDHA	1.97975	0.156213	1.11436	21	18	18	53.6	49.7	49.7	36.688	0	139.11	3.54697	3.67925	3.55091	3.63848	3.42077	3.50922	3.38719	3.47357
sp|Q15751|HERC1_HUMAN	sp|Q15751|HERC1_HUMAN	HERC1	0.906159	0.156211	1.11436	9	9	9	1.8	1.8	1.8	532.22	0	17.252	-0.882437	-1.04485	-1.20603	-1.03516	-1.1153	-1.1139	-1.3569	-1.20722
sp|P40426-2|PBX3_HUMAN;sp|P40426-5|PBX3_HUMAN;sp|P40426|PBX3_HUMAN;sp|P40426-4|PBX3_HUMAN;sp|P40426-3|PBX3_HUMAN	sp|P40426-2|PBX3_HUMAN;sp|P40426-5|PBX3_HUMAN;sp|P40426|PBX3_HUMAN;sp|P40426-4|PBX3_HUMAN;sp|P40426-3|PBX3_HUMAN	PBX3	1.47203	0.155413	1.11374	3	1	1	11.1	3.1	3.1	38.766	0.00014235	4.3837	-3.12958	-3.12694	-3.21327	-2.9628	-3.28165	-3.29784	-3.20037	-3.27439
sp|O75570|RF1M_HUMAN;sp|O75570-2|RF1M_HUMAN	sp|O75570|RF1M_HUMAN;sp|O75570-2|RF1M_HUMAN	RF1M	0.343144	0.155338	1.11368	2	2	2	6.3	6.3	6.3	52.305	0.00041522	3.5625	-1.76576	-2.61394	-2.34912	-2.55404	-2.4575	-2.51496	-2.47774	-2.45402
sp|Q8IVB5|LIX1L_HUMAN	sp|Q8IVB5|LIX1L_HUMAN	LIX1L	3.47457	0.155325	1.11367	4	4	4	15.4	15.4	15.4	36.562	0	11.53	-0.76076	-0.69025	-0.762013	-0.76946	-0.926345	-0.895776	-0.905226	-0.876437
sp|Q9P2X3-2|IMPCT_HUMAN;sp|Q9P2X3|IMPCT_HUMAN	sp|Q9P2X3-2|IMPCT_HUMAN;sp|Q9P2X3|IMPCT_HUMAN	IMPCT	1.97673	0.154689	1.11318	3	3	3	13.9	13.9	13.9	22.999	0	9.9642	-2.8746	-2.72102	-2.68729	-2.74438	-2.89067	-2.90277	-2.93891	-2.9137
sp|Q16576|RBBP7_HUMAN	sp|Q16576|RBBP7_HUMAN	RBBP7	1.91396	0.154568	1.11309	16	16	1	42.1	42.1	2.4	47.82	0	191.17	2.96259	3.08174	2.96541	3.01537	2.77556	2.93059	2.82322	2.87746
sp|P20264|PO3F3_HUMAN;sp|P49335|PO3F4_HUMAN	sp|P20264|PO3F3_HUMAN;sp|P49335|PO3F4_HUMAN;sp|Q03052|PO3F1_HUMAN	PO3F3	1.42091	0.154454	1.113	5	5	2	9.6	9.6	4.8	50.326	0	10.461	0.275194	0.130847	0.188002	0.059781	0.0793999	-0.00651503	0.049047	-0.0859261
sp|O43676|NDUB3_HUMAN	sp|O43676|NDUB3_HUMAN	NDUB3	1.58746	0.154266	1.11286	6	6	6	44.9	44.9	44.9	11.402	0	31.65	0.779543	0.69722	0.733204	0.606142	0.570742	0.616106	0.569896	0.4423
sp|P45973|CBX5_HUMAN	sp|P45973|CBX5_HUMAN	CBX5	0.841644	0.15421	1.11281	17	17	16	66	66	59.7	22.225	0	129.55	2.73189	2.39003	2.6332	2.43198	2.50932	2.36645	2.38741	2.30708
sp|Q969Q0|RL36L_HUMAN	sp|Q969Q0|RL36L_HUMAN	RL36L	1.54231	0.154158	1.11277	13	2	2	62.3	10.4	10.4	12.469	0	5.4813	-0.148943	-0.12873	-0.270871	-0.256941	-0.307582	-0.297242	-0.469914	-0.347378
sp|P08243-2|ASNS_HUMAN;sp|P08243|ASNS_HUMAN;sp|P08243-3|ASNS_HUMAN	sp|P08243-2|ASNS_HUMAN;sp|P08243|ASNS_HUMAN;sp|P08243-3|ASNS_HUMAN	ASNS	1.40371	0.154103	1.11273	31	31	31	60.7	60.7	60.7	62.168	0	298.09	2.87761	3.02671	2.90048	2.96213	2.74119	2.93249	2.74096	2.73589
sp|Q01664|TFAP4_HUMAN	sp|Q01664|TFAP4_HUMAN	TFAP4	1.17007	0.15355	1.1123	7	7	7	23.7	23.7	23.7	38.725	0	14.084	-1.60855	-1.72011	-1.54019	-1.64797	-1.66184	-1.76308	-1.7658	-1.94029
sp|P51817|PRKX_HUMAN;sp|O43930|PRKY_HUMAN	sp|P51817|PRKX_HUMAN;sp|O43930|PRKY_HUMAN	PRKX	0.551354	0.153502	1.11227	4	4	4	14	14	14	40.895	0	7.4747	-2.27967	-2.69482	-2.60534	-2.83982	-2.62841	-2.73348	-2.87403	-2.79774
sp|Q16775-2|GLO2_HUMAN;sp|Q16775|GLO2_HUMAN	sp|Q16775-2|GLO2_HUMAN;sp|Q16775|GLO2_HUMAN;sp|Q16775-3|GLO2_HUMAN	GLO2	1.33092	0.153377	1.11217	10	10	10	42.7	42.7	42.7	28.86	0	28.056	0.499785	0.402698	0.271011	0.322548	0.26863	0.272963	0.119106	0.221837
sp|Q15699|ALX1_HUMAN	sp|Q15699|ALX1_HUMAN	ALX1	1.52356	0.153342	1.11214	2	2	2	6.4	6.4	6.4	36.961	0	6.8018	-2.36131	-2.37945	-2.35991	-2.3901	-2.63871	-2.56377	-2.51846	-2.38318
sp|Q9NWB6|ARGL1_HUMAN;sp|Q9NWB6-2|ARGL1_HUMAN;sp|Q9NWB6-3|ARGL1_HUMAN	sp|Q9NWB6|ARGL1_HUMAN;sp|Q9NWB6-2|ARGL1_HUMAN;sp|Q9NWB6-3|ARGL1_HUMAN	ARGL1	1.09647	0.152903	1.1118	25	25	25	50.9	50.9	50.9	33.216	0	48.057	2.65953	2.40023	2.62535	2.55728	2.52092	2.30681	2.38396	2.41909
sp|Q6PID6|TTC33_HUMAN	sp|Q6PID6|TTC33_HUMAN	TTC33	2.1461	0.15286	1.11177	3	3	3	14.9	14.9	14.9	29.411	0	6.978	-1.46658	-1.38044	-1.34556	-1.33151	-1.51973	-1.5915	-1.5442	-1.48009
sp|O15347|HMGB3_HUMAN	sp|O15347|HMGB3_HUMAN	HMGB3	0.69575	0.152766	1.1117	16	14	14	49	45	45	22.98	0	104.34	2.48832	2.13816	2.40718	2.21901	2.32604	2.08153	2.21626	2.01776
sp|P62244|RS15A_HUMAN	sp|P62244|RS15A_HUMAN	RS15A	1.21345	0.152726	1.11167	14	14	14	81.5	81.5	81.5	14.839	0	52.488	3.52111	3.38701	3.37843	3.23359	3.29703	3.23943	3.14642	3.22636
sp|Q9BT09|CNPY3_HUMAN	sp|Q9BT09|CNPY3_HUMAN	CNPY3	0.515958	0.152682	1.11163	8	8	8	26.6	26.6	26.6	30.748	0	33.889	0.549064	0.0498019	0.357352	0.0959699	0.297948	0.00540793	0.134558	0.00354695
sp|Q8NBT2|SPC24_HUMAN;sp|Q8NBT2-2|SPC24_HUMAN	sp|Q8NBT2|SPC24_HUMAN;sp|Q8NBT2-2|SPC24_HUMAN	SPC24	0.421679	0.152617	1.11158	8	8	8	50.8	50.8	50.8	22.478	0	90.076	0.297245	-0.0451801	0.18177	-0.050557	0.297237	-0.219385	0.00596201	-0.311003
sp|Q9NQS1|AVEN_HUMAN	sp|Q9NQS1|AVEN_HUMAN	AVEN	1.08178	0.152333	1.11137	10	10	10	30.4	30.4	30.4	38.506	0	42.6	0.023297	-0.193911	0.074375	0.0134859	-0.064798	-0.2726	-0.159909	-0.19478
sp|Q9BS16|CENPK_HUMAN	sp|Q9BS16|CENPK_HUMAN	CENPK	0.335424	0.152333	1.11137	3	3	3	12.6	12.6	12.6	31.655	0	11.661	-1.92196	-2.269	-1.72521	-2.09836	-1.83885	-2.4744	-1.9485	-2.36209
sp|O43399|TPD54_HUMAN;sp|O43399-5|TPD54_HUMAN;sp|O43399-7|TPD54_HUMAN;sp|O43399-2|TPD54_HUMAN;sp|O43399-4|TPD54_HUMAN;sp|O43399-3|TPD54_HUMAN;sp|O43399-6|TPD54_HUMAN	sp|O43399|TPD54_HUMAN;sp|O43399-5|TPD54_HUMAN;sp|O43399-7|TPD54_HUMAN;sp|O43399-2|TPD54_HUMAN;sp|O43399-4|TPD54_HUMAN;sp|O43399-3|TPD54_HUMAN;sp|O43399-6|TPD54_HUMAN	TPD54	0.325886	0.152325	1.11136	19	19	19	75.2	75.2	75.2	22.237	0	214.31	2.41312	2.07527	2.59906	2.31432	2.55591	1.83652	2.38947	2.01057
sp|Q9NX14|NDUBB_HUMAN;sp|Q9NX14-2|NDUBB_HUMAN	sp|Q9NX14|NDUBB_HUMAN;sp|Q9NX14-2|NDUBB_HUMAN	NDUBB	0.467733	0.151899	1.11103	5	5	5	39.2	39.2	39.2	17.316	0	50.166	-1.96592	-2.06684	-1.71182	-2.08658	-1.85515	-2.23554	-1.97333	-2.37475
sp|Q9Y5K5-2|UCHL5_HUMAN;sp|Q9Y5K5-4|UCHL5_HUMAN;sp|Q9Y5K5-3|UCHL5_HUMAN;sp|Q9Y5K5|UCHL5_HUMAN	sp|Q9Y5K5-2|UCHL5_HUMAN;sp|Q9Y5K5-4|UCHL5_HUMAN;sp|Q9Y5K5-3|UCHL5_HUMAN;sp|Q9Y5K5|UCHL5_HUMAN	UCHL5	1.0948	0.151845	1.11099	18	18	18	63	63	63	36.079	0	300.43	2.10852	2.03451	2.10576	1.99428	1.98826	1.95558	1.9817	1.71015
sp|Q96RS0|TGS1_HUMAN	sp|Q96RS0|TGS1_HUMAN	TGS1	2.45824	0.151714	1.11089	10	10	10	14	14	14	96.619	0	22.614	-0.321311	-0.276527	-0.298404	-0.298472	-0.508542	-0.367493	-0.438504	-0.487032
sp|Q12894|IFRD2_HUMAN;sp|Q12894-2|IFRD2_HUMAN	sp|Q12894|IFRD2_HUMAN;sp|Q12894-2|IFRD2_HUMAN	IFRD2	1.50914	0.151501	1.11072	7	7	7	15	15	15	54.813	0	24.487	-0.153384	0.0236169	-0.077578	-0.00750399	-0.315789	-0.160879	-0.173501	-0.170686
sp|P55789|ALR_HUMAN;sp|P55789-2|ALR_HUMAN	sp|P55789|ALR_HUMAN;sp|P55789-2|ALR_HUMAN	ALR	0.521864	0.151175	1.11047	4	4	4	18	18	18	23.449	0	9.4257	-2.31743	-2.55281	-2.18969	-2.43831	-2.30621	-2.72994	-2.37433	-2.69245
sp|Q9NVQ4|FAIM1_HUMAN;sp|Q9NVQ4-3|FAIM1_HUMAN;sp|Q9NVQ4-2|FAIM1_HUMAN	sp|Q9NVQ4|FAIM1_HUMAN;sp|Q9NVQ4-3|FAIM1_HUMAN;sp|Q9NVQ4-2|FAIM1_HUMAN	FAIM1	1.2579	0.151008	1.11035	6	6	6	32.4	32.4	32.4	20.215	0	43.682	0.38118	0.638838	0.452898	0.514264	0.299842	0.436814	0.349388	0.297102
sp|P17017|ZNF14_HUMAN;sp|Q32M78|ZN699_HUMAN	sp|P17017|ZNF14_HUMAN;sp|Q32M78|ZN699_HUMAN;sp|P17030-2|ZNF25_HUMAN;sp|Q9BS34|ZN670_HUMAN;sp|P17030|ZNF25_HUMAN;sp|Q15937|ZNF79_HUMAN;sp|Q7Z3I7|ZN572_HUMAN;sp|P17024|ZNF20_HUMAN;sp|Q99612|KLF6_HUMAN;sp|Q9NX65-3|ZSC32_HUMAN;sp|Q9BSK1-2|ZN577_HUMAN;sp|Q9NX65-2|ZSC32_HUMAN;sp|Q9BSK1|ZN577_HUMAN;sp|Q9NX65|ZSC32_HUMAN;sp|Q8WXB4|ZN606_HUMAN	ZNF14	0.944697	0.150961	1.11031	5	2	1	14.5	8.3	1.4	75.353	0	11.264	-2.28165	-2.48128	-2.51299	-2.47752	-2.49108	-2.48003	-2.7328	-2.65338
sp|Q96JB5|CK5P3_HUMAN;sp|Q96JB5-4|CK5P3_HUMAN;sp|Q96JB5-2|CK5P3_HUMAN	sp|Q96JB5|CK5P3_HUMAN;sp|Q96JB5-4|CK5P3_HUMAN;sp|Q96JB5-2|CK5P3_HUMAN;sp|Q96JB5-3|CK5P3_HUMAN	CK5P3	1.32058	0.150938	1.11029	18	18	18	32.2	32.2	32.2	56.92	0	124.91	1.90295	1.85174	1.95561	1.84696	1.82317	1.75532	1.79707	1.57794
sp|Q9BR61|ACBD6_HUMAN	sp|Q9BR61|ACBD6_HUMAN	ACBD6	1.49608	0.150891	1.11025	6	6	6	28.4	28.4	28.4	31.15	0	28.419	-0.359012	-0.507501	-0.347482	-0.44136	-0.512712	-0.584827	-0.494838	-0.666541
sp|Q86W56|PARG_HUMAN;sp|Q86W56-2|PARG_HUMAN;sp|Q86W56-3|PARG_HUMAN;sp|Q86W56-5|PARG_HUMAN;sp|Q86W56-4|PARG_HUMAN	sp|Q86W56|PARG_HUMAN;sp|Q86W56-2|PARG_HUMAN;sp|Q86W56-3|PARG_HUMAN;sp|Q86W56-5|PARG_HUMAN;sp|Q86W56-4|PARG_HUMAN	PARG	2.38611	0.150752	1.11015	24	24	24	26.9	26.9	26.9	111.11	0	138.5	1.52856	1.58344	1.50354	1.46519	1.38589	1.41497	1.30812	1.36875
sp|Q8TBF2-4|PGFS_HUMAN;sp|Q8TBF2-5|PGFS_HUMAN;sp|Q8TBF2|PGFS_HUMAN;sp|Q8TBF2-3|PGFS_HUMAN;sp|Q8TBF2-6|PGFS_HUMAN;sp|Q8TBF2-8|PGFS_HUMAN;sp|Q8TBF2-2|PGFS_HUMAN;sp|Q8TBF2-7|PGFS_HUMAN	sp|Q8TBF2-4|PGFS_HUMAN;sp|Q8TBF2-5|PGFS_HUMAN;sp|Q8TBF2|PGFS_HUMAN;sp|Q8TBF2-3|PGFS_HUMAN;sp|Q8TBF2-6|PGFS_HUMAN;sp|Q8TBF2-8|PGFS_HUMAN;sp|Q8TBF2-2|PGFS_HUMAN;sp|Q8TBF2-7|PGFS_HUMAN	PGFS	1.5582	0.150704	1.11011	2	2	2	11.7	11.7	11.7	17.621	0.00014343	4.6408	-2.63751	-2.73186	-2.71456	-2.71697	-2.71192	-2.86913	-2.90055	-2.92213
sp|Q9Y448|SKAP_HUMAN;sp|Q9Y448-2|SKAP_HUMAN;sp|Q9Y448-3|SKAP_HUMAN	sp|Q9Y448|SKAP_HUMAN;sp|Q9Y448-2|SKAP_HUMAN;sp|Q9Y448-3|SKAP_HUMAN	SKAP	0.323117	0.150635	1.11006	9	9	9	33.2	33.2	33.2	35.438	0	35.195	-0.146774	-0.744446	-0.200134	-0.605457	-0.234881	-0.805631	-0.502594	-0.756245
sp|Q9BZZ5-2|API5_HUMAN;sp|Q9BZZ5-5|API5_HUMAN	sp|Q9BZZ5-2|API5_HUMAN;sp|Q9BZZ5-5|API5_HUMAN	API5	2.47474	0.150119	1.10966	35	35	1	65.9	65.9	2.4	56.769	0	319.75	3.21748	3.28898	3.31106	3.2691	3.14008	3.13816	3.15985	3.04806
sp|Q8IUD2-2|RB6I2_HUMAN;sp|Q8IUD2-4|RB6I2_HUMAN;sp|Q8IUD2-5|RB6I2_HUMAN	sp|Q8IUD2-2|RB6I2_HUMAN;sp|Q8IUD2-4|RB6I2_HUMAN;sp|Q8IUD2-5|RB6I2_HUMAN	RB6I2	0.669383	0.150053	1.10961	46	1	1	45.2	1	1	113.92	0.0085209	1.5926	-3.98177	-4.29061	-4.25603	-4.49345	-4.33584	-4.40758	-4.44452	-4.43413
sp|Q07020|RL18_HUMAN;sp|Q07020-2|RL18_HUMAN	sp|Q07020|RL18_HUMAN;sp|Q07020-2|RL18_HUMAN	RL18	1.12443	0.150045	1.1096	15	15	15	50	50	50	21.634	0	243.39	2.68741	2.55704	2.46955	2.3996	2.41023	2.43399	2.28803	2.38116
sp|O95167|NDUA3_HUMAN	sp|O95167|NDUA3_HUMAN	NDUA3	0.731774	0.15	1.10957	3	3	3	50	50	50	9.2787	0	8.5395	-1.34088	-1.1053	-1.11305	-1.2178	-1.42226	-1.24103	-1.17366	-1.54008
sp|O95149|SPN1_HUMAN	sp|O95149|SPN1_HUMAN	SPN1	1.81627	0.149966	1.10954	5	5	5	13.1	13.1	13.1	41.142	0	13.906	-1.0393	-1.0591	-1.16911	-1.08888	-1.23305	-1.17046	-1.33393	-1.21883
sp|P0DMN0|ST1A4_HUMAN;sp|P0DMM9|ST1A3_HUMAN;sp|P0DMM9-3|ST1A3_HUMAN	sp|P0DMN0|ST1A4_HUMAN;sp|P0DMM9|ST1A3_HUMAN;sp|P0DMM9-3|ST1A3_HUMAN;sp|P0DMM9-2|ST1A3_HUMAN	ST1A4	1.53827	0.149798	1.10941	9	9	3	36.3	36.3	22	34.196	0	87.476	0.769594	0.908331	0.958091	0.957307	0.681672	0.756071	0.816953	0.739435
sp|Q9H6V9|CB043_HUMAN;sp|Q9H6V9-2|CB043_HUMAN;sp|Q9H6V9-3|CB043_HUMAN;sp|Q9H6V9-4|CB043_HUMAN	sp|Q9H6V9|CB043_HUMAN;sp|Q9H6V9-2|CB043_HUMAN;sp|Q9H6V9-3|CB043_HUMAN;sp|Q9H6V9-4|CB043_HUMAN	CB043	1.62385	0.149773	1.10939	6	6	6	21.8	21.8	21.8	37.318	0	30.427	-1.83468	-1.73433	-1.77022	-1.67348	-1.96275	-1.88525	-1.80659	-1.95721
sp|O43474-1|KLF4_HUMAN;sp|O43474|KLF4_HUMAN;sp|O43474-4|KLF4_HUMAN	sp|O43474-1|KLF4_HUMAN;sp|O43474|KLF4_HUMAN;sp|O43474-4|KLF4_HUMAN	KLF4	3.12665	0.149737	1.10937	5	5	5	15.7	15.7	15.7	51.076	0	30.998	-1.66569	-1.67982	-1.68924	-1.70578	-1.87296	-1.77456	-1.8633	-1.82866
sp|P14209-3|CD99_HUMAN;sp|P14209|CD99_HUMAN	sp|P14209-3|CD99_HUMAN;sp|P14209|CD99_HUMAN	CD99	0.278216	0.149625	1.10928	2	2	2	14.2	14.2	14.2	17.128	0	14.041	-1.87295	-2.1457	-1.44355	-2.12721	-1.71421	-2.44869	-2.02806	-1.99695
sp|O43633|CHM2A_HUMAN	sp|O43633|CHM2A_HUMAN	CHM2A	2.04851	0.149577	1.10924	11	11	11	35.1	35.1	35.1	25.104	0	98.006	1.16198	1.08368	1.07479	1.03594	0.985068	0.988988	0.916113	0.867907
sp|P39656|OST48_HUMAN;sp|P39656-3|OST48_HUMAN;sp|P39656-2|OST48_HUMAN	sp|P39656|OST48_HUMAN;sp|P39656-3|OST48_HUMAN;sp|P39656-2|OST48_HUMAN	OST48	1.26496	0.149399	1.10911	16	16	16	38.4	38.4	38.4	50.8	0	142.99	2.30043	2.51252	2.37093	2.36028	2.15848	2.35448	2.24882	2.18477
sp|P61927|RL37_HUMAN	sp|P61927|RL37_HUMAN	RL37	1.2394	0.149391	1.1091	10	10	10	58.8	58.8	58.8	11.078	0	20.262	2.69057	2.63695	2.64228	2.44033	2.52944	2.45785	2.37495	2.45033
sp|Q15345|LRC41_HUMAN;sp|Q15345-3|LRC41_HUMAN	sp|Q15345|LRC41_HUMAN;sp|Q15345-3|LRC41_HUMAN	LRC41	2.86392	0.149204	1.10896	19	19	19	27.8	27.8	27.8	88.649	0	145.71	1.0596	1.07362	0.987009	1.02012	0.903805	0.91147	0.832948	0.895302
sp|O43678|NDUA2_HUMAN;sp|O43678-2|NDUA2_HUMAN	sp|O43678|NDUA2_HUMAN;sp|O43678-2|NDUA2_HUMAN	NDUA2	0.640315	0.149119	1.10889	8	8	8	64.6	64.6	64.6	10.921	0	46.701	1.54429	1.29863	1.62742	1.38277	1.49382	1.18547	1.41416	1.16319
sp|Q9BPX7-2|CG025_HUMAN;sp|Q9BPX7|CG025_HUMAN	sp|Q9BPX7-2|CG025_HUMAN;sp|Q9BPX7|CG025_HUMAN	CG025	0.553597	0.149088	1.10887	4	4	4	7.3	7.3	7.3	52.511	0	6.9905	-0.62793	-0.411898	-0.317022	-0.269361	-0.355204	-0.764679	-0.671805	-0.430876
sp|P04844-2|RPN2_HUMAN	sp|P04844-2|RPN2_HUMAN	RPN2	1.15253	0.148961	1.10877	16	1	1	26.2	1.3	1.3	67.723	0.001589	2.5163	-2.60676	-2.56538	-2.71917	-2.57357	-2.67072	-2.67257	-2.90907	-2.80836
sp|P53365|ARFP2_HUMAN;sp|P53365-2|ARFP2_HUMAN;sp|P53365-3|ARFP2_HUMAN	sp|P53365|ARFP2_HUMAN;sp|P53365-2|ARFP2_HUMAN;sp|P53365-3|ARFP2_HUMAN	ARFP2	0.715881	0.148851	1.10869	10	10	10	33.7	33.7	33.7	37.855	0	32.604	0.511294	0.341247	0.571931	0.36945	0.503301	0.183168	0.37333	0.138717
sp|Q9H1C4|UN93B_HUMAN	sp|Q9H1C4|UN93B_HUMAN	UN93B	0.886378	0.148643	1.10853	2	2	2	4.9	4.9	4.9	66.63	0.00067741	3.0396	-3.68948	-3.54823	-3.64621	-3.6253	-3.95575	-3.77706	-3.8016	-3.56936
sp|Q7Z401|MYCPP_HUMAN;sp|Q7Z401-2|MYCPP_HUMAN	sp|Q7Z401|MYCPP_HUMAN;sp|Q7Z401-2|MYCPP_HUMAN	MYCPP	2.47683	0.148561	1.10846	16	16	16	10.4	10.4	10.4	209.24	0	70.936	0.222563	0.322023	0.219308	0.239509	0.0601129	0.131516	0.0748759	0.142655
sp|O75607|NPM3_HUMAN	sp|O75607|NPM3_HUMAN	NPM3	3.05533	0.148533	1.10844	7	7	7	47.8	47.8	47.8	19.343	0	53.721	0.342846	0.254485	0.30568	0.273215	0.187831	0.120677	0.140502	0.133083
sp|Q9UBW8|CSN7A_HUMAN	sp|Q9UBW8|CSN7A_HUMAN	CSN7A	4.16447	0.14844	1.10837	11	11	11	45.1	45.1	45.1	30.276	0	49.286	0.84311	0.859087	0.839989	0.901685	0.705176	0.713535	0.728123	0.703279
sp|Q2KHR2-2|RFX7_HUMAN;sp|Q2KHR2|RFX7_HUMAN	sp|Q2KHR2-2|RFX7_HUMAN;sp|Q2KHR2|RFX7_HUMAN	RFX7	1.84947	0.148427	1.10836	4	4	4	3.3	3.3	3.3	137.87	0	12.019	-2.37188	-2.42736	-2.47246	-2.45817	-2.53379	-2.56255	-2.69091	-2.53634
sp|P18085|ARF4_HUMAN	sp|P18085|ARF4_HUMAN	ARF4	0.603285	0.148425	1.10836	11	11	7	64.4	64.4	35.6	20.511	0	89.64	1.49768	1.88307	1.60336	1.82786	1.3711	1.69956	1.63287	1.51473
sp|P51956-2|NEK3_HUMAN;sp|P51956|NEK3_HUMAN	sp|P51956-2|NEK3_HUMAN;sp|P51956|NEK3_HUMAN	NEK3	2.59401	0.148353	1.1083	3	3	3	5.5	5.5	5.5	55.923	0	10.668	-1.49087	-1.37536	-1.43378	-1.44483	-1.63229	-1.55049	-1.56319	-1.59229
sp|P12532|KCRU_HUMAN;sp|P12532-2|KCRU_HUMAN	sp|P12532|KCRU_HUMAN;sp|P12532-2|KCRU_HUMAN;sp|P17540|KCRS_HUMAN	KCRU	2.12413	0.147952	1.108	17	17	17	38.4	38.4	38.4	47.036	0	174.63	1.91326	1.87976	1.89982	1.8276	1.7071	1.82109	1.73177	1.66868
sp|Q6PD74|AAGAB_HUMAN;sp|Q6PD74-2|AAGAB_HUMAN	sp|Q6PD74|AAGAB_HUMAN;sp|Q6PD74-2|AAGAB_HUMAN	AAGAB	1.56344	0.147927	1.10798	5	5	5	18.1	18.1	18.1	34.593	0	27.331	-0.539563	-0.686535	-0.517407	-0.604947	-0.67051	-0.826856	-0.699854	-0.742939
sp|Q9P2P6|STAR9_HUMAN	sp|Q9P2P6|STAR9_HUMAN	STAR9	1.02521	0.147823	1.1079	3	1	1	0.5	0.1	0.1	516.34	0.0096263	1.5116	-1.66712	-1.68101	-1.83629	-1.83881	-1.88018	-1.75596	-2.02608	-1.9523
sp|Q9Y4G8|RPGF2_HUMAN	sp|Q9Y4G8|RPGF2_HUMAN	RPGF2	0.593012	0.147717	1.10782	4	1	1	3.1	1.1	1.1	167.41	0.00027701	3.5809	-5.47849	-5.22821	-5.39451	-5.39134	-5.72141	-5.29875	-5.38521	-5.67805
sp|Q9Y2B0|CNPY2_HUMAN	sp|Q9Y2B0|CNPY2_HUMAN;sp|Q9Y2B0-2|CNPY2_HUMAN	CNPY2	0.223413	0.147654	1.10777	9	9	9	39.6	39.6	39.6	20.652	0	102.34	1.35054	0.622598	1.25012	0.825891	1.38254	0.44652	0.95336	0.676107
sp|Q13838|DX39B_HUMAN;sp|Q13838-2|DX39B_HUMAN	sp|Q13838|DX39B_HUMAN;sp|Q13838-2|DX39B_HUMAN	DX39B	0.746641	0.147477	1.10763	29	29	15	61.2	61.2	33.2	48.991	0	323.31	3.83942	4.01161	3.7483	3.99394	3.62496	3.93396	3.80566	3.63877
sp|P23378|GCSP_HUMAN	sp|P23378|GCSP_HUMAN	GCSP	2.03133	0.147472	1.10763	9	9	9	11.1	11.1	11.1	112.73	0	19.698	-0.409432	-0.269047	-0.311678	-0.314463	-0.498509	-0.491616	-0.506832	-0.397551
sp|P10114|RAP2A_HUMAN	sp|P10114|RAP2A_HUMAN	RAP2A	0.718556	0.14717	1.1074	4	1	1	20.8	8.7	8.7	20.615	0.00067604	2.9894	-4.5844	-4.54825	-4.78137	-4.64096	-4.85745	-4.54863	-4.78773	-4.94986
sp|O00571|DDX3X_HUMAN;sp|O00571-2|DDX3X_HUMAN;sp|O15523-2|DDX3Y_HUMAN;sp|O15523|DDX3Y_HUMAN	sp|O00571|DDX3X_HUMAN;sp|O00571-2|DDX3X_HUMAN;sp|O15523-2|DDX3Y_HUMAN;sp|O15523|DDX3Y_HUMAN;sp|O15523-3|DDX3Y_HUMAN;sp|Q9NQI0-3|DDX4_HUMAN;sp|Q9NQI0-2|DDX4_HUMAN;sp|Q9NQI0-4|DDX4_HUMAN;sp|Q9NQI0|DDX4_HUMAN	DDX3X	1.89457	0.147091	1.10733	54	53	53	68.3	68.3	68.3	73.243	0	323.31	4.44744	4.5614	4.44323	4.46435	4.28565	4.42043	4.28861	4.33337
sp|P54577|SYYC_HUMAN	sp|P54577|SYYC_HUMAN	SYYC	1.75759	0.147043	1.1073	47	47	47	68.8	68.8	68.8	59.143	0	303.87	4.31925	4.47766	4.36258	4.425	4.1756	4.31573	4.24278	4.2622
sp|P39023|RL3_HUMAN	sp|P39023|RL3_HUMAN;sp|Q92901|RL3L_HUMAN	RL3	1.37266	0.147026	1.10728	40	40	40	66	66	66	46.108	0	286.64	4.5779	4.50635	4.44736	4.3489	4.37321	4.37415	4.25095	4.2941
sp|Q9BSL1|UBAC1_HUMAN	sp|Q9BSL1|UBAC1_HUMAN	UBAC1	1.12217	0.14686	1.10716	6	6	6	18.3	18.3	18.3	45.338	0	96.027	-0.31611	-0.494024	-0.440976	-0.440571	-0.409451	-0.57632	-0.619273	-0.674077
sp|O75489|NDUS3_HUMAN	sp|O75489|NDUS3_HUMAN;sp|O75489-2|NDUS3_HUMAN	NDUS3	1.05239	0.146828	1.10713	17	17	17	53.8	53.8	53.8	30.241	0	204.87	2.1819	2.02829	2.12263	2.02317	2.05543	1.94469	1.99709	1.77149
sp|Q00059|TFAM_HUMAN;sp|Q00059-2|TFAM_HUMAN	sp|Q00059|TFAM_HUMAN;sp|Q00059-2|TFAM_HUMAN	TFAM	0.588055	0.146654	1.107	23	23	23	61	61	61	29.096	0	135.52	3.47953	3.13085	3.45518	3.32296	3.40284	3.03166	3.28082	3.08657
sp|P29692-2|EF1D_HUMAN	sp|P29692-2|EF1D_HUMAN	EF1D	1.50527	0.146336	1.10676	28	28	6	42.7	42.7	11.6	71.407	0	323.31	3.37629	3.25536	3.34294	3.26024	3.26557	3.1565	3.17056	3.05685
sp|Q14444-2|CAPR1_HUMAN;sp|Q14444|CAPR1_HUMAN	sp|Q14444-2|CAPR1_HUMAN;sp|Q14444|CAPR1_HUMAN	CAPR1	0.557146	0.14627	1.1067	19	19	19	20.7	20.7	20.7	76.861	0	168.87	2.99102	2.70144	3.00985	2.81728	2.94728	2.60899	2.84675	2.5315
sp|O14773-2|TPP1_HUMAN;sp|O14773|TPP1_HUMAN	sp|O14773-2|TPP1_HUMAN;sp|O14773|TPP1_HUMAN	TPP1	1.55492	0.146214	1.10666	5	5	5	20.6	20.6	20.6	34.463	0	44.124	-0.63109	-0.750747	-0.735004	-0.799893	-0.815164	-0.850301	-0.855621	-0.980504
sp|Q9Y608-4|LRRF2_HUMAN;sp|Q9Y608|LRRF2_HUMAN;sp|Q9Y608-2|LRRF2_HUMAN;sp|Q9Y608-5|LRRF2_HUMAN	sp|Q9Y608-4|LRRF2_HUMAN;sp|Q9Y608|LRRF2_HUMAN;sp|Q9Y608-2|LRRF2_HUMAN;sp|Q9Y608-5|LRRF2_HUMAN;sp|Q9Y608-3|LRRF2_HUMAN	LRRF2	0.845119	0.146174	1.10663	13	12	12	29.7	26.9	26.9	48.294	0	55.671	0.218693	-0.0324601	0.162771	0.095608	0.120705	-0.161081	0.035484	-0.135192
sp|Q5T5P2-3|SKT_HUMAN;sp|Q5T5P2|SKT_HUMAN;sp|Q5T5P2-4|SKT_HUMAN;sp|Q5T5P2-8|SKT_HUMAN;sp|Q5T5P2-6|SKT_HUMAN;sp|Q5T5P2-9|SKT_HUMAN;sp|Q5T5P2-2|SKT_HUMAN;sp|Q5T5P2-7|SKT_HUMAN;sp|Q5T5P2-10|SKT_HUMAN	sp|Q5T5P2-3|SKT_HUMAN;sp|Q5T5P2|SKT_HUMAN;sp|Q5T5P2-4|SKT_HUMAN;sp|Q5T5P2-8|SKT_HUMAN;sp|Q5T5P2-6|SKT_HUMAN;sp|Q5T5P2-9|SKT_HUMAN;sp|Q5T5P2-2|SKT_HUMAN;sp|Q5T5P2-7|SKT_HUMAN;sp|Q5T5P2-10|SKT_HUMAN	SKT	1.77769	0.145735	1.10629	2	2	2	1.1	1.1	1.1	162.36	0.004014	2.0045	-0.720523	-0.559894	-0.56866	-0.571674	-0.743388	-0.783905	-0.784648	-0.69175
sp|Q8N300|CCD23_HUMAN	sp|Q8N300|CCD23_HUMAN	CCD23	0.211526	0.145579	1.10617	2	2	2	33.3	33.3	33.3	7.8078	0.00014302	4.5392	-3.06656	-3.31007	-2.32268	-3.0978	-3.01665	-3.50293	-2.68909	-3.17076
sp|P52565|GDIR1_HUMAN;sp|P52565-2|GDIR1_HUMAN	sp|P52565|GDIR1_HUMAN;sp|P52565-2|GDIR1_HUMAN	GDIR1	2.75369	0.145454	1.10608	11	11	11	36.8	36.8	36.8	23.207	0	153.56	1.95013	1.87475	1.87276	1.86991	1.79214	1.76306	1.72097	1.70958
sp|Q96GS6|AB17A_HUMAN;sp|Q96GS6-2|AB17A_HUMAN;sp|Q96GS6-4|AB17A_HUMAN;sp|Q96GS6-3|AB17A_HUMAN	sp|Q96GS6|AB17A_HUMAN;sp|Q96GS6-2|AB17A_HUMAN;sp|Q96GS6-4|AB17A_HUMAN;sp|Q96GS6-3|AB17A_HUMAN	AB17A	0.733419	0.145427	1.10606	3	3	3	13.9	13.9	13.9	33.989	0	9.8917	-4.07866	-4.12842	-4.25515	-4.19082	-4.36832	-4.05217	-4.349	-4.46526
sp|Q9NT62|ATG3_HUMAN;sp|Q9NT62-2|ATG3_HUMAN	sp|Q9NT62|ATG3_HUMAN;sp|Q9NT62-2|ATG3_HUMAN	ATG3	1.00184	0.145341	1.10599	11	11	11	29.9	29.9	29.9	35.864	0	77.856	1.06932	0.971382	1.13789	1.09325	0.962527	0.93045	1.0557	0.741797
sp|Q9Y6A1-4|POMT1_HUMAN;sp|Q9Y6A1-3|POMT1_HUMAN;sp|Q9Y6A1-2|POMT1_HUMAN;sp|Q9Y6A1|POMT1_HUMAN	sp|Q9Y6A1-4|POMT1_HUMAN;sp|Q9Y6A1-3|POMT1_HUMAN;sp|Q9Y6A1-2|POMT1_HUMAN;sp|Q9Y6A1|POMT1_HUMAN	POMT1	1.61504	0.145337	1.10599	2	2	2	2.6	2.6	2.6	69.53	0.00067568	2.9804	-3.43592	-3.38869	-3.49381	-3.58196	-3.65969	-3.58833	-3.5671	-3.66661
sp|P51397|DAP1_HUMAN	sp|P51397|DAP1_HUMAN	DAP1	0.310676	0.145113	1.10582	3	3	3	40.2	40.2	40.2	11.164	0	20.641	-1.10741	-0.908105	-0.400178	-0.579906	-1.05863	-1.12121	-0.643785	-0.752426
sp|P61353|RL27_HUMAN	sp|P61353|RL27_HUMAN	RL27	1.76719	0.145074	1.10579	13	13	13	60.3	60.3	60.3	15.798	0	215.17	2.68092	2.71445	2.62057	2.56146	2.4819	2.57828	2.44081	2.49611
sp|Q9NQG5|RPR1B_HUMAN	sp|Q9NQG5|RPR1B_HUMAN	RPR1B	0.827224	0.14488	1.10564	17	17	17	47.9	47.9	47.9	36.899	0	203.91	2.17604	2.06301	2.28054	2.24907	2.20931	1.91744	2.13185	1.93055
sp|P62913-2|RL11_HUMAN;sp|P62913|RL11_HUMAN	sp|P62913-2|RL11_HUMAN;sp|P62913|RL11_HUMAN	RL11	2.01029	0.144842	1.10561	17	17	17	64.4	64.4	64.4	20.124	0	267.32	3.62387	3.67806	3.59445	3.53996	3.40504	3.53212	3.45884	3.46098
sp|P33991|MCM4_HUMAN	sp|P33991|MCM4_HUMAN	MCM4	1.91445	0.144617	1.10544	52	52	51	55.7	55.7	54.9	96.557	0	323.31	4.12639	4.17755	4.05757	4.05755	3.94863	4.04217	3.91025	3.93954
sp|O00221|IKBE_HUMAN	sp|O00221|IKBE_HUMAN	IKBE	0.456325	0.144545	1.10538	2	2	2	6.6	6.6	6.6	52.863	0	50.797	-2.73583	-2.97139	-2.67509	-3.00455	-2.72611	-3.17712	-2.86718	-3.19463
sp|Q641Q2|FA21A_HUMAN;sp|Q641Q2-2|FA21A_HUMAN;sp|Q5SNT6|FA21B_HUMAN	sp|Q641Q2|FA21A_HUMAN;sp|Q641Q2-2|FA21A_HUMAN;sp|Q5SNT6|FA21B_HUMAN	FA21A	1.88216	0.144358	1.10524	34	34	9	32.9	32.9	9.3	147.18	0	253.37	1.77353	1.89123	1.85988	1.95378	1.73536	1.68093	1.71888	1.76582
sp|Q3SXY8-2|AR13B_HUMAN;sp|Q3SXY8-3|AR13B_HUMAN;sp|Q3SXY8|AR13B_HUMAN	sp|Q3SXY8-2|AR13B_HUMAN;sp|Q3SXY8-3|AR13B_HUMAN;sp|Q3SXY8|AR13B_HUMAN	AR13B	1.26483	0.144333	1.10522	6	6	6	20.6	20.6	20.6	36.794	0	33.003	-0.493311	-0.284858	-0.398079	-0.24706	-0.470634	-0.518396	-0.556308	-0.455302
sp|Q8IVL5-2|P3H2_HUMAN;sp|Q8IVL5|P3H2_HUMAN	sp|Q8IVL5-2|P3H2_HUMAN;sp|Q8IVL5|P3H2_HUMAN	P3H2	0.19399	0.14432	1.10521	3	2	2	5.3	3.8	3.8	60.386	0.00013998	3.8772	-2.30043	-3.05148	-3.06104	-3.18759	-3.4518	-2.64492	-2.71419	-3.36693
sp|Q6UW78|UQCC3_HUMAN	sp|Q6UW78|UQCC3_HUMAN	UQCC3	0.747529	0.144275	1.10517	1	1	1	8.6	8.6	8.6	10.081	0.0052849	1.8774	-3.26929	-3.44577	-3.15306	-3.48054	-3.37218	-3.56089	-3.40073	-3.59196
sp|Q13643|FHL3_HUMAN	sp|Q13643|FHL3_HUMAN	FHL3	1.96193	0.144195	1.10511	8	8	8	28.9	28.9	28.9	31.192	0	24.113	-0.211907	-0.332395	-0.290789	-0.37205	-0.386577	-0.460718	-0.474617	-0.46201
sp|O95684-2|FR1OP_HUMAN;sp|O95684|FR1OP_HUMAN	sp|O95684-2|FR1OP_HUMAN;sp|O95684|FR1OP_HUMAN;sp|O95684-3|FR1OP_HUMAN	FR1OP	0.379429	0.144167	1.10509	12	12	12	33.5	33.5	33.5	40.907	0	82.736	0.574658	0.337182	0.628471	0.523091	0.731201	-0.00579	0.447782	0.313541
sp|Q9HBH1|DEFM_HUMAN	sp|Q9HBH1|DEFM_HUMAN	DEFM	1.2659	0.144161	1.10509	6	6	6	32.1	32.1	32.1	27.013	0	29.602	-0.862604	-1.09917	-1.03306	-1.11469	-1.15866	-1.12722	-1.20368	-1.19661
sp|Q9NQB0-14|TF7L2_HUMAN;sp|Q9NQB0-15|TF7L2_HUMAN;sp|Q9NQB0-10|TF7L2_HUMAN;sp|Q9NQB0-12|TF7L2_HUMAN;sp|Q9NQB0-9|TF7L2_HUMAN;sp|Q9NQB0-4|TF7L2_HUMAN;sp|Q9NQB0-6|TF7L2_HUMAN;sp|Q9NQB0-11|TF7L2_HUMAN;sp|Q9NQB0-2|TF7L2_HUMAN;sp|Q9NQB0-13|TF7L2_HUMAN;sp|Q9NQB0-16|TF7L2_HUMAN;sp|Q9NQB0-8|TF7L2_HUMAN;sp|Q9NQB0-7|TF7L2_HUMAN;sp|Q9NQB0-5|TF7L2_HUMAN;sp|Q9NQB0-3|TF7L2_HUMAN;sp|Q9NQB0|TF7L2_HUMAN	sp|Q9NQB0-14|TF7L2_HUMAN;sp|Q9NQB0-15|TF7L2_HUMAN;sp|Q9NQB0-10|TF7L2_HUMAN;sp|Q9NQB0-12|TF7L2_HUMAN;sp|Q9NQB0-9|TF7L2_HUMAN;sp|Q9NQB0-4|TF7L2_HUMAN;sp|Q9NQB0-6|TF7L2_HUMAN;sp|Q9NQB0-11|TF7L2_HUMAN;sp|Q9NQB0-2|TF7L2_HUMAN;sp|Q9NQB0-13|TF7L2_HUMAN;sp|Q9NQB0-16|TF7L2_HUMAN;sp|Q9NQB0-8|TF7L2_HUMAN;sp|Q9NQB0-7|TF7L2_HUMAN;sp|Q9NQB0-5|TF7L2_HUMAN;sp|Q9NQB0-3|TF7L2_HUMAN;sp|Q9NQB0|TF7L2_HUMAN;sp|Q9NQB0-…	TF7L2	1.50394	0.144114	1.10505	3	2	2	5.9	3.4	3.4	49.166	0.0018509	2.4704	-2.4299	-2.57733	-2.55041	-2.54422	-2.58154	-2.6857	-2.7707	-2.64037
sp|P10176|COX8A_HUMAN	sp|P10176|COX8A_HUMAN	COX8A	1.9886	0.144049	1.105	1	1	1	13	13	13	7.579	0.0033819	2.1143	0.196586	0.183712	0.295665	0.14942	0.032756	0.100776	0.103186	0.012471
sp|Q8WUR7|CO040_HUMAN;sp|Q8WUR7-2|CO040_HUMAN;sp|Q8WUR7-3|CO040_HUMAN	sp|Q8WUR7|CO040_HUMAN;sp|Q8WUR7-2|CO040_HUMAN;sp|Q8WUR7-3|CO040_HUMAN	CO040	0.368817	0.143994	1.10496	3	3	3	34	34	34	16.353	0	28.765	-1.29714	-1.80303	-1.25741	-1.54705	-1.39393	-1.81857	-1.45889	-1.80924
sp|O60828-2|PQBP1_HUMAN;sp|O60828|PQBP1_HUMAN;sp|O60828-5|PQBP1_HUMAN;sp|O60828-4|PQBP1_HUMAN;sp|O60828-3|PQBP1_HUMAN	sp|O60828-2|PQBP1_HUMAN;sp|O60828|PQBP1_HUMAN;sp|O60828-5|PQBP1_HUMAN;sp|O60828-4|PQBP1_HUMAN;sp|O60828-3|PQBP1_HUMAN;sp|O60828-6|PQBP1_HUMAN;sp|O60828-10|PQBP1_HUMAN;sp|O60828-9|PQBP1_HUMAN;sp|O60828-8|PQBP1_HUMAN;sp|O60828-7|PQBP1_HUMAN	PQBP1	0.327957	0.143928	1.10491	10	10	10	46.2	46.2	46.2	30.401	0	117.74	1.49978	0.844734	1.38461	1.12199	1.3444	0.844311	1.17541	0.911294
sp|Q9UHW5|GPN3_HUMAN;sp|Q9UHW5-2|GPN3_HUMAN;sp|Q9UHW5-3|GPN3_HUMAN	sp|Q9UHW5|GPN3_HUMAN;sp|Q9UHW5-2|GPN3_HUMAN;sp|Q9UHW5-3|GPN3_HUMAN	GPN3	1.80582	0.143875	1.10487	5	5	5	28.2	28.2	28.2	32.761	0	93.295	-1.59532	-1.59126	-1.58037	-1.62328	-1.80742	-1.65444	-1.68433	-1.81954
sp|Q8WV93|LACE1_HUMAN	sp|Q8WV93|LACE1_HUMAN	LACE1	1.9586	0.143819	1.10483	6	6	6	13.3	13.3	13.3	54.844	0	20.6	-0.479601	-0.574145	-0.542458	-0.592304	-0.623557	-0.664162	-0.707875	-0.768188
sp|P61978-3|HNRPK_HUMAN	sp|P61978-3|HNRPK_HUMAN	HNRPK	1.85613	0.143648	1.10469	29	29	2	55.7	55.7	4.8	48.562	0	323.31	4.68284	4.55368	4.53726	4.54401	4.46793	4.46068	4.44823	4.36637
sp|Q9UKA2|FBXL4_HUMAN	sp|Q9UKA2|FBXL4_HUMAN	FBXL4	0.575036	0.143517	1.10459	1	1	1	1.8	1.8	1.8	70.096	0.0074008	1.6596	-3.66844	-3.93498	-3.85687	-4.13704	-4.23834	-3.96718	-3.96938	-3.9965
sp|Q9NVA4|T184C_HUMAN	sp|Q9NVA4|T184C_HUMAN	T184C	0.877979	0.14315	1.10431	1	1	1	3	3	3	50.141	0	12.457	-3.42573	-3.18431	-3.40304	-3.23614	-3.6084	-3.46944	-3.3858	-3.35817
sp|O00217|NDUS8_HUMAN	sp|O00217|NDUS8_HUMAN	NDUS8	0.702935	0.142896	1.10412	11	11	11	52.4	52.4	52.4	23.705	0	80.333	1.72148	1.47273	1.70477	1.55141	1.56105	1.46328	1.60254	1.25194
sp|Q13948-2|CASP_HUMAN;sp|Q13948-9|CASP_HUMAN	sp|Q13948-2|CASP_HUMAN;sp|Q13948-9|CASP_HUMAN	CASP	0.519481	0.142872	1.1041	25	1	1	34	1.6	1.6	77.197	0.00068101	3.1689	-4.5532	-4.87094	-4.98067	-5.04115	-4.99167	-4.87493	-4.96622	-5.18463
sp|P43694|GATA4_HUMAN;sp|P43694-2|GATA4_HUMAN	sp|P43694|GATA4_HUMAN;sp|P43694-2|GATA4_HUMAN	GATA4	1.97315	0.142814	1.10406	3	3	3	12.9	12.9	12.9	44.565	0	29.79	-3.83417	-3.86022	-3.84596	-3.82832	-4.0503	-3.94102	-3.89916	-4.04945
sp|Q96IU4|ABHEB_HUMAN;sp|Q96IU4-2|ABHEB_HUMAN	sp|Q96IU4|ABHEB_HUMAN;sp|Q96IU4-2|ABHEB_HUMAN	ABHEB	0.76455	0.142746	1.104	3	3	3	29.5	29.5	29.5	22.345	0	17.77	-2.6567	-2.59736	-2.69722	-2.70801	-2.97152	-2.62768	-2.68363	-2.94743
sp|Q6NZY4|ZCHC8_HUMAN;sp|Q6NZY4-2|ZCHC8_HUMAN	sp|Q6NZY4|ZCHC8_HUMAN;sp|Q6NZY4-2|ZCHC8_HUMAN	ZCHC8	1.39387	0.14267	1.10395	23	23	23	43	43	43	78.576	0	221.56	1.39373	1.25396	1.39212	1.29341	1.26463	1.16995	1.24665	1.08133
sp|Q9NY27|PP4R2_HUMAN;sp|Q9NY27-2|PP4R2_HUMAN;sp|Q9NY27-3|PP4R2_HUMAN	sp|Q9NY27|PP4R2_HUMAN;sp|Q9NY27-2|PP4R2_HUMAN;sp|Q9NY27-3|PP4R2_HUMAN	PP4R2	0.640774	0.142663	1.10394	23	23	23	65.2	65.2	65.2	46.898	0	142.46	1.49714	1.33465	1.59672	1.46734	1.5143	1.14827	1.46154	1.20108
sp|Q15528-2|MED22_HUMAN;sp|Q15528|MED22_HUMAN	sp|Q15528-2|MED22_HUMAN;sp|Q15528|MED22_HUMAN	MED22	0.25921	0.142624	1.10391	5	5	5	33.6	33.6	33.6	16.479	0	18.064	-0.291843	-0.859944	-0.478187	-0.794869	-0.241408	-1.07542	-0.752739	-0.925776
sp|Q04917|1433F_HUMAN	sp|Q04917|1433F_HUMAN	1433F	1.38087	0.142468	1.10379	23	19	18	68.7	61.8	61	28.218	0	323.31	2.80031	2.6908	2.81801	2.72094	2.71441	2.57356	2.66344	2.50879
sp|P46736-2|BRCC3_HUMAN;sp|P46736-3|BRCC3_HUMAN;sp|P46736|BRCC3_HUMAN;sp|P46736-5|BRCC3_HUMAN;sp|P46736-4|BRCC3_HUMAN	sp|P46736-2|BRCC3_HUMAN;sp|P46736-3|BRCC3_HUMAN;sp|P46736|BRCC3_HUMAN;sp|P46736-5|BRCC3_HUMAN;sp|P46736-4|BRCC3_HUMAN	BRCC3	1.6868	0.14242	1.10375	8	8	8	25.8	25.8	25.8	33.149	0	64.444	0.0876529	0.03983	-0.00462401	-0.080672	-0.080342	-0.0893941	-0.198388	-0.159368
sp|P55769|NH2L1_HUMAN	sp|P55769|NH2L1_HUMAN	NH2L1	0.399206	0.142415	1.10375	11	11	11	63.3	63.3	63.3	14.173	0	104.03	2.64641	2.28523	2.77889	2.75194	2.76103	2.23854	2.46209	2.43116
sp|Q9Y4X5|ARI1_HUMAN	sp|Q9Y4X5|ARI1_HUMAN	ARI1	1.74111	0.142408	1.10375	14	14	14	31.4	31.4	31.4	64.117	0	96.432	1.46106	1.62399	1.50612	1.55009	1.33951	1.44138	1.35167	1.43907
sp|P40222|TXLNA_HUMAN	sp|P40222|TXLNA_HUMAN;sp|Q9BZA5|TXNG2_HUMAN;sp|Q8N3L3|TXLNB_HUMAN	TXLNA	0.244142	0.142131	1.10353	38	38	35	56.6	56.6	53.3	61.89	0	323.31	3.08677	2.47342	3.25481	2.82263	3.10706	2.39859	2.97077	2.59269
sp|Q9NQ92|COPRS_HUMAN	sp|Q9NQ92|COPRS_HUMAN	COPRS	0.0914359	0.142076	1.10349	1	1	1	6.5	6.5	6.5	20.066	0.00014637	5.2675	-3.47929	-5.51898	-5.29151	-5.55309	-4.30201	-5.3656	-5.47536	-5.26821
sp|P50914|RL14_HUMAN	sp|P50914|RL14_HUMAN	RL14	1.02664	0.142026	1.10345	14	14	14	49.3	49.3	49.3	23.432	0	83.967	3.24494	3.14351	3.09838	2.95496	3.04258	3.01288	2.86869	2.94955
sp|Q9BRX5|PSF3_HUMAN;sp|Q9BRX5-3|PSF3_HUMAN;sp|Q9BRX5-2|PSF3_HUMAN	sp|Q9BRX5|PSF3_HUMAN;sp|Q9BRX5-3|PSF3_HUMAN;sp|Q9BRX5-2|PSF3_HUMAN	PSF3	0.516928	0.141895	1.10335	12	12	12	56.5	56.5	56.5	24.534	0	55.417	0.941741	0.730723	0.980771	0.767735	0.970799	0.570808	0.816815	0.494967
sp|Q92905|CSN5_HUMAN	sp|Q92905|CSN5_HUMAN	CSN5	0.943776	0.141858	1.10333	15	15	15	55.4	55.4	55.4	37.578	0	64.876	1.6785	1.97785	1.81143	1.84552	1.60609	1.79526	1.72922	1.61531
sp|P03886|NU1M_HUMAN	sp|P03886|NU1M_HUMAN	NU1M	0.395211	0.141776	1.10326	1	1	1	6	6	6	35.66	0	6.5204	-4.45856	-4.11005	-4.31061	-4.23344	-4.78315	-4.1148	-4.33243	-4.44939
sp|P18077|RL35A_HUMAN	sp|P18077|RL35A_HUMAN	RL35A	0.962978	0.1417	1.1032	16	16	16	70.9	70.9	70.9	12.538	0	99.136	3.09357	3.03637	2.88936	2.85049	2.88404	2.93036	2.74289	2.7457
sp|Q96M86|DNHD1_HUMAN	sp|Q96M86|DNHD1_HUMAN	DNHD1	0.3661	0.141679	1.10319	2	2	2	0.5	0.5	0.5	533.64	0.0027545	2.255	-4.1919	-4.40933	-4.38961	-4.28589	-4.12818	-4.27233	-4.83276	-4.61018
sp|Q5T4S7-3|UBR4_HUMAN;sp|Q5T4S7-4|UBR4_HUMAN;sp|Q5T4S7|UBR4_HUMAN;sp|Q5T4S7-2|UBR4_HUMAN	sp|Q5T4S7-3|UBR4_HUMAN;sp|Q5T4S7-4|UBR4_HUMAN;sp|Q5T4S7|UBR4_HUMAN;sp|Q5T4S7-2|UBR4_HUMAN;sp|Q5T4S7-5|UBR4_HUMAN;sp|Q5T4S7-6|UBR4_HUMAN	UBR4	1.56629	0.141129	1.10277	99	99	99	19.6	19.6	19.6	571.85	0	323.31	3.64171	3.80573	3.68777	3.74115	3.49537	3.63251	3.55222	3.63175
sp|P17480-2|UBF1_HUMAN	sp|P17480-2|UBF1_HUMAN	UBF1	1.306	0.141125	1.10276	53	1	1	60.4	1.1	1.1	84.936	0.0022424	2.3791	-1.66491	-1.6563	-1.72279	-1.76169	-1.75836	-1.74818	-1.943	-1.92066
sp|Q6N043-2|Z280D_HUMAN;sp|Q6N043|Z280D_HUMAN	sp|Q6N043-2|Z280D_HUMAN;sp|Q6N043|Z280D_HUMAN;sp|Q6N043-5|Z280D_HUMAN;sp|Q6N043-4|Z280D_HUMAN;sp|Q6N043-3|Z280D_HUMAN	Z280D	0.820302	0.141028	1.10269	5	4	4	5.5	4.8	4.8	107.85	0	12.137	-2.1236	-1.88449	-2.08543	-1.94218	-2.03916	-2.24767	-2.27362	-2.03935
sp|Q9Y5V0|ZN706_HUMAN	sp|Q9Y5V0|ZN706_HUMAN	ZN706	1.95942	0.140999	1.10267	3	3	3	39.5	39.5	39.5	8.4977	0	10.419	0.209964	0.071718	0.125756	0.092706	0.041414	-0.0490401	0.006042	-0.0622671
sp|P62136|PP1A_HUMAN;sp|P62136-2|PP1A_HUMAN;sp|P62136-3|PP1A_HUMAN	sp|P62136|PP1A_HUMAN;sp|P62136-2|PP1A_HUMAN;sp|P62136-3|PP1A_HUMAN	PP1A	1.2132	0.140935	1.10262	19	19	4	59.1	59.1	10.6	37.512	0	176.16	2.52505	2.65629	2.5503	2.54271	2.32116	2.55138	2.48116	2.35691
sp|Q96PV7-2|F193B_HUMAN;sp|Q96PV7-3|F193B_HUMAN;sp|Q96PV7|F193B_HUMAN	sp|Q96PV7-2|F193B_HUMAN;sp|Q96PV7-3|F193B_HUMAN;sp|Q96PV7|F193B_HUMAN	F193B	0.359969	0.140916	1.1026	8	8	8	18.8	18.8	18.8	48.766	0	12.793	-0.255531	-0.65773	-0.944785	-0.693703	-0.613005	-0.673492	-1.0236	-0.805311
sp|P62314|SMD1_HUMAN	sp|P62314|SMD1_HUMAN	SMD1	0.836882	0.140905	1.1026	3	3	3	20.2	20.2	20.2	13.281	0	37.566	-0.102797	-0.296391	-0.475528	-0.362645	-0.437577	-0.366095	-0.495293	-0.502014
sp|P00374|DYR_HUMAN;sp|P00374-2|DYR_HUMAN	sp|P00374|DYR_HUMAN;sp|P00374-2|DYR_HUMAN	DYR	2.55056	0.140758	1.10248	14	14	11	72.7	72.7	59.9	21.452	0	89.004	1.92144	2.02076	2.03268	1.95907	1.82765	1.87607	1.84572	1.82147
sp|P62308|RUXG_HUMAN;sp|A8MWD9|RUXGL_HUMAN	sp|P62308|RUXG_HUMAN;sp|A8MWD9|RUXGL_HUMAN	RUXG	1.58877	0.140514	1.1023	5	5	5	36.8	36.8	36.8	8.496	0	18.007	2.13455	1.99394	1.96752	2.0344	1.94357	1.92218	1.8049	1.8977
sp|P26583|HMGB2_HUMAN	sp|P26583|HMGB2_HUMAN	HMGB2	0.635381	0.140514	1.1023	27	27	20	75.6	75.6	57.9	24.033	0	117.88	4.28761	3.93982	4.26147	4.21669	4.21354	3.8875	4.05686	3.98563
sp|P35232|PHB_HUMAN	sp|P35232|PHB_HUMAN;sp|P35232-2|PHB_HUMAN	PHB	1.65129	0.140503	1.10229	17	17	17	57.7	57.7	57.7	29.804	0	168.31	3.22779	3.16108	3.21645	3.14276	3.09081	3.08275	3.08895	2.92356
sp|O75094-3|SLIT3_HUMAN;sp|O75094|SLIT3_HUMAN;sp|O75094-4|SLIT3_HUMAN	sp|O75094-3|SLIT3_HUMAN;sp|O75094|SLIT3_HUMAN;sp|O75094-4|SLIT3_HUMAN	SLIT3	0.781363	0.139956	1.10187	1	1	1	0.7	0.7	0.7	162.16	0.0072816	1.6778	-0.380785	0.014122	-0.270391	-0.163895	-0.343958	-0.407412	-0.339676	-0.269726
sp|Q8TDP1-2|RNH2C_HUMAN;sp|Q8TDP1|RNH2C_HUMAN	sp|Q8TDP1-2|RNH2C_HUMAN;sp|Q8TDP1|RNH2C_HUMAN	RNH2C	0.527694	0.139817	1.10177	9	9	9	77.9	77.9	77.9	17.712	0	88.079	0.076479	-0.44406	-0.195844	-0.411789	-0.417482	-0.348629	-0.339063	-0.429309
sp|O75531|BAF_HUMAN	sp|O75531|BAF_HUMAN	BAF	0.234815	0.139533	1.10155	8	8	8	64	64	64	10.058	0	29.586	1.0215	0.816294	1.45493	0.788354	1.28749	0.432605	1.04377	0.759082
sp|Q9BUR5|APOO_HUMAN;sp|Q9BUR5-2|APOO_HUMAN	sp|Q9BUR5|APOO_HUMAN;sp|Q9BUR5-2|APOO_HUMAN	APOO	0.532797	0.139529	1.10155	6	6	6	35.4	35.4	35.4	22.284	0	98.366	-0.0539241	0.180858	0.261946	0.379107	-0.120687	0.0628109	0.260867	0.00687897
sp|P12270|TPR_HUMAN	sp|P12270|TPR_HUMAN;sp|P12270-2|TPR_HUMAN	TPR	3.39118	0.139522	1.10154	152	152	152	54.8	54.8	54.8	267.29	0	323.31	4.94477	5.00756	5.00051	5.00463	4.86695	4.86118	4.86004	4.81121
sp|P30040|ERP29_HUMAN	sp|P30040|ERP29_HUMAN;sp|P30040-2|ERP29_HUMAN	ERP29	1.11651	0.139404	1.10145	17	17	17	68.6	68.6	68.6	28.993	0	119.76	2.14809	2.08666	2.26407	2.16691	2.03443	1.99426	2.16891	1.91052
sp|Q15121|PEA15_HUMAN;sp|Q15121-2|PEA15_HUMAN	sp|Q15121|PEA15_HUMAN;sp|Q15121-2|PEA15_HUMAN	PEA15	0.24821	0.139156	1.10126	5	5	5	32.3	32.3	32.3	15.04	0	31.253	0.632011	0.05467	0.37538	0.071373	0.654636	-0.0594461	0.148245	-0.166624
sp|Q5SRE7-2|PHYD1_HUMAN;sp|Q5SRE7|PHYD1_HUMAN;sp|Q5SRE7-3|PHYD1_HUMAN	sp|Q5SRE7-2|PHYD1_HUMAN;sp|Q5SRE7|PHYD1_HUMAN;sp|Q5SRE7-3|PHYD1_HUMAN	PHYD1	0.827746	0.139108	1.10122	2	2	2	10	10	10	30.047	0	7.3488	-5.01768	-4.9686	-5.15088	-5.01948	-5.39807	-5.13183	-5.11167	-5.07149
sp|O95400|CD2B2_HUMAN	sp|O95400|CD2B2_HUMAN	CD2B2	0.468524	0.139093	1.10121	12	12	12	42.2	42.2	42.2	37.646	0	73.243	1.4375	1.149	1.44587	1.28306	1.42796	1.04739	1.33503	0.948686
sp|A8K855-2|EFCB7_HUMAN;sp|A8K855|EFCB7_HUMAN	sp|A8K855-2|EFCB7_HUMAN;sp|A8K855|EFCB7_HUMAN	EFCB7	0.725215	0.138984	1.10113	3	3	3	6.8	6.8	6.8	69.107	0	7.6461	-4.13222	-4.18469	-4.43732	-4.42857	-4.49457	-4.29461	-4.50669	-4.44287
sp|Q9H7Z7|PGES2_HUMAN	sp|Q9H7Z7|PGES2_HUMAN	PGES2	0.971212	0.138888	1.10106	17	17	17	48.8	48.8	48.8	41.943	0	160.74	1.57297	1.84767	1.73992	1.86397	1.53214	1.66905	1.64208	1.62571
sp|P16298-3|PP2BB_HUMAN;sp|P16298|PP2BB_HUMAN;sp|P16298-4|PP2BB_HUMAN;sp|P16298-2|PP2BB_HUMAN	sp|P16298-3|PP2BB_HUMAN;sp|P16298|PP2BB_HUMAN;sp|P16298-4|PP2BB_HUMAN;sp|P16298-2|PP2BB_HUMAN	PP2BB	1.48787	0.138765	1.10096	9	3	3	17.5	6.4	6.4	58.081	0	15.746	-1.03661	-1.1893	-1.14144	-1.24385	-1.2407	-1.26193	-1.32163	-1.342
sp|Q15170-2|TCAL1_HUMAN;sp|Q15170|TCAL1_HUMAN	sp|Q15170-2|TCAL1_HUMAN;sp|Q15170|TCAL1_HUMAN	TCAL1	0.0933595	0.138738	1.10094	2	2	2	18.9	18.9	18.9	18.641	0	8.2023	-1.70851	-3.3167	-2.22245	-3.15367	-1.79115	-3.56281	-2.49734	-3.10498
sp|Q8IXZ3-2|SP8_HUMAN;sp|Q8IXZ3-1|SP8_HUMAN;sp|P0CG40|SP9_HUMAN;sp|Q8IXZ3|SP8_HUMAN;sp|Q8IXZ3-4|SP8_HUMAN	sp|Q8IXZ3-2|SP8_HUMAN;sp|Q8IXZ3-1|SP8_HUMAN;sp|P0CG40|SP9_HUMAN;sp|Q8IXZ3|SP8_HUMAN;sp|Q8IXZ3-4|SP8_HUMAN	SP8	0.776618	0.138603	1.10084	1	1	1	3	3	3	44.011	0	10.423	-4.4117	-4.567	-4.72417	-4.56697	-4.72989	-4.55519	-4.85081	-4.68835
sp|Q6ZWJ1|STXB4_HUMAN	sp|Q6ZWJ1|STXB4_HUMAN;sp|Q6ZWJ1-2|STXB4_HUMAN	STXB4	2.59069	0.138597	1.10083	11	11	11	21.7	21.7	21.7	61.661	0	43.216	-0.054366	-0.146858	-0.064785	-0.103504	-0.180841	-0.231631	-0.242403	-0.269025
sp|P48735|IDHP_HUMAN;sp|P48735-2|IDHP_HUMAN	sp|P48735|IDHP_HUMAN;sp|P48735-2|IDHP_HUMAN	IDHP	2.20574	0.138589	1.10083	24	21	21	48.5	45.4	45.4	50.909	0	176.05	1.81422	1.92503	1.83928	1.83294	1.66234	1.77366	1.70538	1.71573
sp|O75935-3|DCTN3_HUMAN;sp|O75935|DCTN3_HUMAN;sp|O75935-2|DCTN3_HUMAN	sp|O75935-3|DCTN3_HUMAN;sp|O75935|DCTN3_HUMAN;sp|O75935-2|DCTN3_HUMAN	DCTN3	0.599779	0.138343	1.10064	6	6	6	39.9	39.9	39.9	18.001	0	30.617	0.322915	0.394896	0.522756	0.353278	0.458537	0.189199	0.379114	0.013623
sp|Q8WV92|MITD1_HUMAN	sp|Q8WV92|MITD1_HUMAN	MITD1	2.43498	0.138314	1.10062	3	3	3	15.7	15.7	15.7	29.314	0	27.256	-1.31991	-1.31362	-1.40597	-1.29217	-1.49198	-1.42964	-1.46031	-1.50299
sp|O60331-4|PI51C_HUMAN;sp|O60331|PI51C_HUMAN;sp|O60331-2|PI51C_HUMAN;sp|O60331-3|PI51C_HUMAN	sp|O60331-4|PI51C_HUMAN;sp|O60331|PI51C_HUMAN;sp|O60331-2|PI51C_HUMAN;sp|O60331-3|PI51C_HUMAN	PI51C	0.613201	0.138096	1.10045	4	2	2	7.2	3.9	3.9	70.213	0	10.617	-5.116	-5.31548	-5.48582	-5.36787	-5.39452	-5.35717	-5.40707	-5.6788
sp|Q9H2H8|PPIL3_HUMAN;sp|Q9H2H8-2|PPIL3_HUMAN	sp|Q9H2H8|PPIL3_HUMAN;sp|Q9H2H8-2|PPIL3_HUMAN	PPIL3	1.54128	0.137996	1.10038	7	7	7	50.9	50.9	50.9	18.154	0	27.699	0.0399469	0.188902	0.086194	0.14137	-0.093412	0.075549	-0.0468479	-0.030862
sp|O00418|EF2K_HUMAN	sp|O00418|EF2K_HUMAN	EF2K	1.95516	0.137821	1.10024	23	23	23	33.9	33.9	33.9	82.143	0	86.741	1.28081	1.43272	1.32608	1.37523	1.17066	1.26133	1.20008	1.23148
sp|Q14964|RB39A_HUMAN	sp|Q14964|RB39A_HUMAN	RB39A	1.3065	0.13765	1.10011	5	4	4	18.9	18.9	18.9	25.006	0	14.908	-0.874677	-0.82615	-0.90451	-1.0272	-1.01089	-0.961019	-1.11257	-1.09866
sp|Q3YEC7|RABL6_HUMAN;sp|Q3YEC7-2|RABL6_HUMAN;sp|Q3YEC7-4|RABL6_HUMAN;sp|Q3YEC7-6|RABL6_HUMAN;sp|Q3YEC7-3|RABL6_HUMAN	sp|Q3YEC7|RABL6_HUMAN;sp|Q3YEC7-2|RABL6_HUMAN;sp|Q3YEC7-4|RABL6_HUMAN;sp|Q3YEC7-6|RABL6_HUMAN;sp|Q3YEC7-3|RABL6_HUMAN;sp|Q3YEC7-5|RABL6_HUMAN	RABL6	1.3165	0.137574	1.10005	31	31	31	36.4	36.4	36.4	79.548	0	224.99	2.17579	2.35022	2.2608	2.38164	2.06965	2.20769	2.15176	2.18906
sp|P39748|FEN1_HUMAN;sp|P39748-2|FEN1_HUMAN	sp|P39748|FEN1_HUMAN;sp|P39748-2|FEN1_HUMAN;CON__P01030;CON__ENSEMBL:ENSBTAP00000007350	FEN1	1.19192	0.137541	1.10003	22	22	22	62.1	62.1	62.1	42.592	0	263.78	2.75452	2.63637	2.66354	2.54841	2.61637	2.55385	2.44676	2.4357
sp|P62324|BTG1_HUMAN	sp|P62324|BTG1_HUMAN	BTG1	0.595467	0.137397	1.09992	1	1	1	5.8	5.8	5.8	19.209	0.00027693	3.5739	-3.57898	-4.04263	-3.95368	-4.01144	-4.00822	-4.00189	-4.07358	-4.05265
sp|P21333-2|FLNA_HUMAN;sp|P21333|FLNA_HUMAN	sp|P21333-2|FLNA_HUMAN;sp|P21333|FLNA_HUMAN	FLNA	3.02065	0.137373	1.0999	173	173	150	68.7	68.7	63.9	280.01	0	323.31	6.38721	6.45831	6.38665	6.40222	6.26569	6.31032	6.23588	6.27301
sp|P37235|HPCL1_HUMAN;sp|P84074|HPCA_HUMAN	sp|P37235|HPCL1_HUMAN;sp|P84074|HPCA_HUMAN;sp|P61601|NCALD_HUMAN	HPCL1	0.257307	0.137328	1.09987	6	6	6	30.6	30.6	30.6	22.313	0	19.198	-1.14423	-1.46805	-0.952065	-1.50542	-0.976413	-1.81354	-1.34043	-1.48869
sp|Q86SQ7-2|SDCG8_HUMAN;sp|Q86SQ7-3|SDCG8_HUMAN;sp|Q86SQ7-4|SDCG8_HUMAN;sp|Q86SQ7|SDCG8_HUMAN	sp|Q86SQ7-2|SDCG8_HUMAN;sp|Q86SQ7-3|SDCG8_HUMAN;sp|Q86SQ7-4|SDCG8_HUMAN;sp|Q86SQ7|SDCG8_HUMAN	SDCG8	0.214521	0.137306	1.09985	1	1	1	3.6	3.6	3.6	40.934	0.00068074	3.1595	-7.00418	-6.97565	-7.54625	-7.31542	-6.91911	-7.14886	-7.39551	-7.92725
sp|Q5RKV6|EXOS6_HUMAN	sp|Q5RKV6|EXOS6_HUMAN	EXOS6	1.00745	0.137304	1.09985	15	15	15	48.2	48.2	48.2	28.235	0	167.61	1.50878	1.29709	1.39228	1.3318	1.35542	1.2191	1.29496	1.11125
sp|Q8N3F0-3|MTURN_HUMAN;sp|Q8N3F0-2|MTURN_HUMAN;sp|Q8N3F0|MTURN_HUMAN	sp|Q8N3F0-3|MTURN_HUMAN;sp|Q8N3F0-2|MTURN_HUMAN;sp|Q8N3F0|MTURN_HUMAN	MTURN	0.0985229	0.137232	1.09979	1	1	1	8.2	8.2	8.2	11.021	0.0028758	2.2071	-2.49753	-4.16592	-3.69464	-4.10718	-2.78753	-4.30384	-3.92394	-3.99889
sp|P56177|DLX1_HUMAN;sp|P56179|DLX6_HUMAN;sp|P56179-2|DLX6_HUMAN;sp|P56179-3|DLX6_HUMAN	sp|P56177|DLX1_HUMAN;sp|P56179|DLX6_HUMAN;sp|P56179-2|DLX6_HUMAN;sp|P56179-3|DLX6_HUMAN;sp|P56178|DLX5_HUMAN;sp|Q07687|DLX2_HUMAN	DLX1	0.957866	0.137184	1.09976	4	4	4	24.3	24.3	24.3	27.319	0	23.9	-2.11616	-2.40247	-2.32587	-2.37001	-2.41432	-2.42057	-2.38564	-2.54274
sp|P42773|CDN2C_HUMAN	sp|P42773|CDN2C_HUMAN	CDN2C	0.304749	0.137122	1.09971	8	8	8	53.6	53.6	53.6	18.127	0	21.523	-0.196321	-0.422582	0.0571901	-0.373688	0.019455	-0.696061	-0.285932	-0.521352
sp|Q9UFF9-3|CNOT8_HUMAN;sp|Q9UFF9|CNOT8_HUMAN;sp|Q9UFF9-2|CNOT8_HUMAN	sp|Q9UFF9-3|CNOT8_HUMAN;sp|Q9UFF9|CNOT8_HUMAN;sp|Q9UFF9-2|CNOT8_HUMAN	CNOT8	4.21499	0.136979	1.0996	7	6	6	30.3	27.3	27.3	27.415	0	38.68	-0.516495	-0.484532	-0.515927	-0.477592	-0.64012	-0.617285	-0.625487	-0.659568
sp|Q9NPE3|NOP10_HUMAN	sp|Q9NPE3|NOP10_HUMAN	NOP10	1.12306	0.136822	1.09948	6	6	6	84.4	84.4	84.4	7.7059	0	36.472	0.315891	0.211205	0.199553	0.058295	0.075536	0.152708	0.013739	-0.00432706
sp|Q92604|LGAT1_HUMAN	sp|Q92604|LGAT1_HUMAN	LGAT1	1.37802	0.136694	1.09938	2	2	2	5.9	5.9	5.9	43.089	0	14.961	-1.86056	-1.84673	-1.99024	-1.89673	-2.11675	-1.91739	-2.05313	-2.05377
sp|Q9UBQ5|EIF3K_HUMAN;sp|Q9UBQ5-2|EIF3K_HUMAN	sp|Q9UBQ5|EIF3K_HUMAN;sp|Q9UBQ5-2|EIF3K_HUMAN	EIF3K	0.753708	0.136609	1.09932	9	9	9	48.6	48.6	48.6	25.059	0	176.95	1.65996	1.54514	1.692	1.51521	1.6081	1.43728	1.56177	1.25873
sp|P50570-3|DYN2_HUMAN	sp|P50570-3|DYN2_HUMAN	DYN2	0.953905	0.136559	1.09928	54	1	0	58.9	0.9	0	97.553	0.0022419	2.3782	-2.29124	-2.23542	-2.38705	-2.2714	-2.34838	-2.29518	-2.565	-2.52278
sp|Q9Y2R4|DDX52_HUMAN	sp|Q9Y2R4|DDX52_HUMAN	DDX52	2.0903	0.136515	1.09925	20	20	20	40.4	40.4	40.4	67.497	0	153.59	1.82809	1.8429	1.78181	1.85661	1.73698	1.71961	1.59916	1.70761
sp|Q92843-2|B2CL2_HUMAN;sp|Q86U42-2|PABP2_HUMAN;sp|Q86U42|PABP2_HUMAN	sp|Q92843-2|B2CL2_HUMAN;sp|Q86U42-2|PABP2_HUMAN;sp|Q86U42|PABP2_HUMAN;sp|Q92843|B2CL2_HUMAN;sp|A6NDY0-2|EPAB2_HUMAN;sp|A6NDY0|EPAB2_HUMAN;sp|A6NDY0-4|EPAB2_HUMAN	B2CL2	1.08587	0.136455	1.0992	15	15	15	43.8	43.8	43.8	37.17	0	82.898	2.24083	2.47271	2.29758	2.39953	2.11715	2.31303	2.21979	2.21484
sp|P08236-3|BGLR_HUMAN;sp|P08236|BGLR_HUMAN;sp|P08236-2|BGLR_HUMAN	sp|P08236-3|BGLR_HUMAN;sp|P08236|BGLR_HUMAN;sp|P08236-2|BGLR_HUMAN	BGLR	2.2999	0.1364	1.09916	10	10	10	21.4	21.4	21.4	58.345	0	33.839	0.595138	0.68637	0.645005	0.610712	0.474452	0.56807	0.490584	0.458519
sp|Q9NPH2|INO1_HUMAN;sp|Q9NPH2-2|INO1_HUMAN;sp|Q9NPH2-3|INO1_HUMAN	sp|Q9NPH2|INO1_HUMAN;sp|Q9NPH2-2|INO1_HUMAN;sp|Q9NPH2-3|INO1_HUMAN	INO1	1.77254	0.136393	1.09915	22	22	22	47.3	47.3	47.3	61.067	0	158.65	2.09725	2.17876	2.05127	2.05585	1.89667	2.03847	1.95217	1.95025
sp|P20700|LMNB1_HUMAN	sp|P20700|LMNB1_HUMAN	LMNB1	1.93864	0.136379	1.09914	72	72	65	76.8	76.8	71.5	66.408	0	323.31	5.0857	5.07715	5.0141	4.95291	4.89086	4.95339	4.84594	4.89416
sp|Q9NRP0|OSTC_HUMAN;sp|Q9NRP0-2|OSTC_HUMAN	sp|Q9NRP0|OSTC_HUMAN;sp|Q9NRP0-2|OSTC_HUMAN	OSTC	0.548409	0.13622	1.09902	1	1	1	8.1	8.1	8.1	16.829	0.00014457	4.8545	-1.94497	-1.69085	-1.87866	-1.93101	-2.23236	-1.76388	-1.92953	-2.06459
sp|P62937|PPIA_HUMAN;sp|P62937-2|PPIA_HUMAN	sp|P62937|PPIA_HUMAN;sp|P62937-2|PPIA_HUMAN;sp|Q9Y536|PAL4A_HUMAN;sp|F5H284|PAL4D_HUMAN;sp|A2BFH1|PAL4G_HUMAN	PPIA	0.455037	0.136057	1.0989	17	17	17	87.9	87.9	87.9	18.012	0	148.75	5.12702	4.53909	4.90673	4.65348	4.72014	4.59152	4.69479	4.67564
sp|Q8WVJ2|NUDC2_HUMAN	sp|Q8WVJ2|NUDC2_HUMAN	NUDC2	0.415387	0.135888	1.09877	9	9	9	61.8	61.8	61.8	17.676	0	132.05	1.25943	0.770574	1.10515	0.8288	1.10779	0.786228	0.818647	0.707737
sp|Q16134|ETFD_HUMAN;sp|Q16134-3|ETFD_HUMAN	sp|Q16134|ETFD_HUMAN;sp|Q16134-3|ETFD_HUMAN	ETFD	1.26677	0.135857	1.09875	20	20	20	34.4	34.4	34.4	68.495	0	152.22	2.04488	2.11079	1.94618	1.99042	1.7894	2.00219	1.85955	1.8977
sp|P12074|CX6A1_HUMAN	sp|P12074|CX6A1_HUMAN	CX6A1	0.299261	0.135833	1.09873	1	1	1	26.6	26.6	26.6	12.155	0	15.252	-5.97391	-5.35532	-5.23084	-5.47847	-5.70324	-5.52896	-5.45393	-5.89574
sp|P61970|NTF2_HUMAN	sp|P61970|NTF2_HUMAN	NTF2	0.880837	0.135822	1.09872	5	5	5	53.5	53.5	53.5	14.478	0	96.867	1.27178	1.05714	1.20481	1.05408	1.0825	1.02226	1.08914	0.850618
sp|Q9BVG4|PBDC1_HUMAN	sp|Q9BVG4|PBDC1_HUMAN	PBDC1	0.574744	0.135706	1.09863	21	21	21	68.2	68.2	68.2	26.056	0	178.12	1.93321	1.78482	1.88621	1.89396	2.0418	1.62474	1.72334	1.56551
sp|Q5TA31|RN187_HUMAN	sp|Q5TA31|RN187_HUMAN	RN187	0.254116	0.135623	1.09857	2	2	2	17.9	17.9	17.9	26.19	0.00014263	4.4513	-3.01433	-3.48459	-3.7655	-3.51807	-3.43065	-3.25265	-3.69718	-3.9445
sp|Q9NQT4|EXOS5_HUMAN	sp|Q9NQT4|EXOS5_HUMAN	EXOS5	2.39753	0.135553	1.09851	12	12	12	51.1	51.1	51.1	25.249	0	96.58	0.381246	0.36059	0.374459	0.321412	0.241417	0.273934	0.232082	0.148063
sp|P49821-2|NDUV1_HUMAN;sp|P49821|NDUV1_HUMAN	sp|P49821-2|NDUV1_HUMAN;sp|P49821|NDUV1_HUMAN	NDUV1	1.40226	0.135547	1.09851	21	21	21	53.6	53.6	53.6	49.867	0	212.83	2.15792	2.30667	2.17352	2.19697	1.97765	2.16848	2.05979	2.08696
sp|Q99714|HCD2_HUMAN;sp|Q99714-2|HCD2_HUMAN	sp|Q99714|HCD2_HUMAN;sp|Q99714-2|HCD2_HUMAN	HCD2	1.20499	0.13519	1.09824	17	17	17	82.8	82.8	82.8	26.923	0	323.31	2.21723	2.35706	2.19754	2.23167	2.02773	2.24249	2.12639	2.06613
sp|Q5SZL2|CE85L_HUMAN;sp|Q5SZL2-4|CE85L_HUMAN	sp|Q5SZL2|CE85L_HUMAN;sp|Q5SZL2-4|CE85L_HUMAN;sp|Q5SZL2-3|CE85L_HUMAN;sp|Q5SZL2-5|CE85L_HUMAN;sp|Q5SZL2-2|CE85L_HUMAN	CE85L	0.36609	0.135177	1.09823	5	5	5	5.3	5.3	5.3	91.807	0	15.892	-1.23145	-1.87206	-1.8141	-1.88448	-1.79458	-1.79078	-1.91991	-1.83754
sp|P46778|RL21_HUMAN	sp|P46778|RL21_HUMAN	RL21	1.81405	0.135134	1.09819	12	12	12	52.5	52.5	52.5	18.565	0	32.391	2.9987	2.95285	2.87717	2.89205	2.85742	2.81127	2.71856	2.79298
sp|P15880|RS2_HUMAN	sp|P15880|RS2_HUMAN	RS2	1.05443	0.135098	1.09817	18	18	18	52.6	52.6	52.6	31.324	0	133.83	3.95438	3.87469	3.77122	3.71289	3.72604	3.78799	3.62155	3.63721
sp|O95600|KLF8_HUMAN;sp|O95600-3|KLF8_HUMAN;sp|O95600-5|KLF8_HUMAN	sp|O95600|KLF8_HUMAN;sp|O95600-3|KLF8_HUMAN;sp|O95600-5|KLF8_HUMAN	KLF8	0.607334	0.135095	1.09817	2	2	2	5	5	5	39.313	0.0026288	2.3169	-2.74973	-3.09819	-3.09213	-3.08428	-3.00176	-3.07871	-3.2714	-3.21283
sp|Q9Y2H0-3|DLGP4_HUMAN;sp|Q9Y2H0-1|DLGP4_HUMAN;sp|Q9Y2H0|DLGP4_HUMAN	sp|Q9Y2H0-3|DLGP4_HUMAN;sp|Q9Y2H0-1|DLGP4_HUMAN;sp|Q9Y2H0|DLGP4_HUMAN	DLGP4	0.386673	0.134971	1.09807	1	1	1	2.4	2.4	2.4	49.478	0	9.7762	-4.16796	-4.45732	-4.18336	-4.24901	-4.15213	-4.76995	-4.23746	-4.43799
sp|O00299|CLIC1_HUMAN	sp|O00299|CLIC1_HUMAN	CLIC1	0.844615	0.134881	1.098	17	17	17	75.9	75.9	75.9	26.922	0	210.09	2.24413	2.05692	2.22231	2.19565	2.21848	1.95423	2.08652	1.92027
sp|O14647|CHD2_HUMAN;sp|O14647-2|CHD2_HUMAN	sp|O14647|CHD2_HUMAN;sp|O14647-2|CHD2_HUMAN;sp|O14647-3|CHD2_HUMAN	CHD2	1.87453	0.134841	1.09797	32	24	24	18.4	15.5	15.5	211.34	0	102.76	1.56224	1.62914	1.51593	1.54027	1.3711	1.50981	1.39483	1.43247
sp|Q6IQ21|ZN770_HUMAN	sp|Q6IQ21|ZN770_HUMAN	ZN770	1.34296	0.13481	1.09795	4	4	4	8.1	8.1	8.1	80.006	0	21.826	-2.39995	-2.39314	-2.40675	-2.35449	-2.5902	-2.58323	-2.5514	-2.36873
sp|P25398|RS12_HUMAN	sp|P25398|RS12_HUMAN	RS12	0.542274	0.134787	1.09793	12	12	12	67.4	67.4	67.4	14.515	0	95.469	3.23838	2.85817	3.19262	2.93522	3.08717	2.84923	2.96633	2.78252
sp|Q14558|KPRA_HUMAN;sp|Q14558-2|KPRA_HUMAN	sp|Q14558|KPRA_HUMAN;sp|Q14558-2|KPRA_HUMAN	KPRA	3.09345	0.134778	1.09792	17	17	15	49.2	49.2	43.3	39.393	0	104.15	1.02041	1.06627	1.07085	1.02849	0.907148	0.958228	0.908177	0.87336
sp|Q8TCZ2-6|C99L2_HUMAN;sp|Q8TCZ2-3|C99L2_HUMAN;sp|Q8TCZ2-2|C99L2_HUMAN;sp|Q8TCZ2|C99L2_HUMAN;sp|Q8TCZ2-5|C99L2_HUMAN	sp|Q8TCZ2-6|C99L2_HUMAN;sp|Q8TCZ2-3|C99L2_HUMAN;sp|Q8TCZ2-2|C99L2_HUMAN;sp|Q8TCZ2|C99L2_HUMAN;sp|Q8TCZ2-5|C99L2_HUMAN	C99L2	0.236367	0.134668	1.09784	1	1	1	7.9	7.9	7.9	20.032	0.000413	3.3919	-4.42557	-5.05148	-4.76507	-4.95098	-4.46298	-5.34193	-4.86373	-5.06313
sp|Q8NBR6-2|FA63B_HUMAN;sp|Q8NBR6|FA63B_HUMAN	sp|Q8NBR6-2|FA63B_HUMAN;sp|Q8NBR6|FA63B_HUMAN	FA63B	2.51229	0.134589	1.09778	2	2	2	4	4	4	66.977	0.00014211	4.3425	-3.28115	-3.26643	-3.19333	-3.19798	-3.37444	-3.38043	-3.40005	-3.32232
sp|Q14135-5|VGLL4_HUMAN;sp|Q14135-6|VGLL4_HUMAN;sp|Q14135-2|VGLL4_HUMAN;sp|Q14135|VGLL4_HUMAN;sp|Q14135-4|VGLL4_HUMAN	sp|Q14135-5|VGLL4_HUMAN;sp|Q14135-6|VGLL4_HUMAN;sp|Q14135-2|VGLL4_HUMAN;sp|Q14135|VGLL4_HUMAN;sp|Q14135-4|VGLL4_HUMAN	VGLL4	0.157652	0.134516	1.09772	1	1	1	9.7	9.7	9.7	21.705	0	15.708	-6.30041	-6.01207	-5.12127	-5.36744	-6.12797	-6.13967	-5.42084	-5.65077
sp|Q9Y6N9-3|USH1C_HUMAN;sp|Q9Y6N9-2|USH1C_HUMAN;sp|Q9Y6N9-4|USH1C_HUMAN;sp|Q9Y6N9|USH1C_HUMAN;sp|Q9Y6N9-5|USH1C_HUMAN	sp|Q9Y6N9-3|USH1C_HUMAN;sp|Q9Y6N9-2|USH1C_HUMAN;sp|Q9Y6N9-4|USH1C_HUMAN;sp|Q9Y6N9|USH1C_HUMAN;sp|Q9Y6N9-5|USH1C_HUMAN	USH1C	0.885652	0.134453	1.09768	2	2	2	2.7	2.7	2.7	45.811	0.0088979	1.5748	-1.88051	-1.78792	-2.06907	-1.89045	-1.99287	-1.92934	-2.14752	-2.09604
sp|Q13163-4|MP2K5_HUMAN;sp|Q13163-2|MP2K5_HUMAN;sp|Q13163-3|MP2K5_HUMAN;sp|Q13163|MP2K5_HUMAN	sp|Q13163-4|MP2K5_HUMAN;sp|Q13163-2|MP2K5_HUMAN;sp|Q13163-3|MP2K5_HUMAN;sp|Q13163|MP2K5_HUMAN	MP2K5	1.00745	0.134419	1.09765	2	2	2	6.3	6.3	6.3	46.13	0	5.8715	-4.17328	-4.10632	-4.30027	-4.18769	-4.42254	-4.30491	-4.40014	-4.17766
sp|Q9Y224|CN166_HUMAN	sp|Q9Y224|CN166_HUMAN	CN166	0.269964	0.134408	1.09764	19	19	19	67.2	67.2	67.2	28.068	0	184.37	2.60756	2.53183	3.1901	2.61297	2.80841	2.32187	2.86426	2.41029
sp|P12236|ADT3_HUMAN	sp|P12236|ADT3_HUMAN	ADT3	1.35969	0.134364	1.09761	32	32	9	74.5	74.5	27.9	32.866	0	285.02	4.11528	4.08993	4.02914	3.90336	3.86934	3.96887	3.87167	3.89038
sp|P62993|GRB2_HUMAN;sp|P62993-2|GRB2_HUMAN	sp|P62993|GRB2_HUMAN;sp|P62993-2|GRB2_HUMAN	GRB2	1.40637	0.134241	1.09752	21	21	21	84.3	84.3	84.3	25.206	0	145.05	2.07351	1.84913	1.98279	1.88714	1.83375	1.80182	1.82285	1.79717
sp|Q9P2R6|RERE_HUMAN	sp|Q9P2R6|RERE_HUMAN;sp|Q9P2R6-2|RERE_HUMAN	RERE	1.27813	0.134227	1.0975	6	6	6	3.3	3.3	3.3	172.42	0	12.041	-0.861676	-0.9426	-0.985083	-0.901111	-0.97375	-1.03547	-1.19848	-1.01968
sp|P47914|RL29_HUMAN	sp|P47914|RL29_HUMAN	RL29	0.806497	0.133995	1.09733	9	9	9	32.1	32.1	32.1	17.752	0	60.497	3.02393	3.0546	3.00173	2.99677	3.00804	2.75794	2.73163	3.04344
sp|Q8IZ83|A16A1_HUMAN;sp|Q8IZ83-3|A16A1_HUMAN	sp|Q8IZ83|A16A1_HUMAN;sp|Q8IZ83-3|A16A1_HUMAN;sp|Q8IZ83-2|A16A1_HUMAN	A16A1	2.43289	0.133877	1.09724	17	17	17	22.3	22.3	22.3	85.126	0	140.41	1.96453	1.95519	1.86777	1.92209	1.79231	1.84823	1.76553	1.76801
sp|Q13823|NOG2_HUMAN	sp|Q13823|NOG2_HUMAN	NOG2	2.63315	0.133719	1.09712	36	36	36	42	42	42	83.654	0	323.31	2.87134	2.96376	2.88441	2.87836	2.73836	2.8034	2.74349	2.77774
sp|Q15365|PCBP1_HUMAN	sp|Q15365|PCBP1_HUMAN;sp|P57723-2|PCBP4_HUMAN;sp|P57723|PCBP4_HUMAN	PCBP1	2.59347	0.133587	1.09702	18	12	12	71.3	55.9	55.9	37.497	0	225.46	2.21296	2.28406	2.18059	2.25053	2.0563	2.12596	2.10476	2.10677
sp|O94992|HEXI1_HUMAN	sp|O94992|HEXI1_HUMAN	HEXI1	0.277618	0.133529	1.09697	10	10	9	27.3	27.3	25.1	40.623	0	55.593	-0.11491	-0.707411	-0.171976	-0.476065	-0.143943	-0.762134	-0.396349	-0.702053
sp|Q9H160-2|ING2_HUMAN;sp|Q9H160|ING2_HUMAN	sp|Q9H160-2|ING2_HUMAN;sp|Q9H160|ING2_HUMAN	ING2	0.907878	0.133497	1.09695	1	1	1	4.2	4.2	4.2	27.984	0.0015894	2.5181	-3.40179	-3.58342	-3.63588	-3.6149	-3.60143	-3.60394	-3.7745	-3.7901
sp|P19338|NUCL_HUMAN	sp|P19338|NUCL_HUMAN;REV__sp|P19338|NUCL_HUMAN	NUCL	2.07426	0.133156	1.09669	83	83	83	57.6	57.6	57.6	76.613	0	323.31	6.16674	6.12971	6.12143	6.12866	6.06519	5.99393	5.91486	6.03993
sp|P14649|MYL6B_HUMAN	sp|P14649|MYL6B_HUMAN	MYL6B	0.230861	0.133153	1.09669	9	7	7	40.9	29.3	29.3	22.764	0	14.635	-0.21536	-0.807343	-0.328869	-0.761541	-0.210647	-0.975309	-0.545899	-0.913869
sp|P36578|RL4_HUMAN	sp|P36578|RL4_HUMAN	RL4	1.09301	0.132993	1.09657	39	39	39	67.2	67.2	67.2	47.697	0	261.36	4.30403	4.50719	4.3337	4.45661	4.1752	4.36511	4.2341	4.29516
sp|Q8N720|ZN655_HUMAN;sp|Q8N720-3|ZN655_HUMAN	sp|Q8N720|ZN655_HUMAN;sp|Q8N720-3|ZN655_HUMAN	ZN655	0.98115	0.132854	1.09646	1	1	1	2	2	2	57.406	0.00027705	3.5842	-3.27249	-3.46742	-3.49328	-3.30321	-3.4404	-3.53053	-3.62608	-3.4708
sp|Q92623|TTC9A_HUMAN	sp|Q92623|TTC9A_HUMAN	TTC9A	0.640524	0.132844	1.09645	1	1	1	3.6	3.6	3.6	24.379	0.0041381	1.9722	-4.84362	-4.845	-4.63005	-4.56816	-4.88133	-4.99113	-4.66514	-4.88061
sp|Q92791|SC65_HUMAN	sp|Q92791|SC65_HUMAN	SC65	0.937017	0.132443	1.09615	6	6	6	13.7	13.7	13.7	50.381	0	14.819	-1.07736	-1.18433	-1.19006	-1.17828	-1.20689	-1.2189	-1.24491	-1.4891
sp|Q9UHJ6|SHPK_HUMAN	sp|Q9UHJ6|SHPK_HUMAN	SHPK	3.20774	0.132427	1.09614	13	13	13	35.1	35.1	35.1	51.49	0	70.777	0.343852	0.375571	0.357476	0.319449	0.21644	0.232496	0.170795	0.246909
sp|P00966|ASSY_HUMAN	sp|P00966|ASSY_HUMAN	ASSY	2.42009	0.13223	1.09599	13	13	13	27.7	27.7	27.7	46.53	0	48.451	1.16038	1.22035	1.14377	1.14627	1.05157	1.06428	0.967837	1.05817
sp|O95182|NDUA7_HUMAN	sp|O95182|NDUA7_HUMAN	NDUA7	1.20297	0.132011	1.09582	9	9	9	76.1	76.1	76.1	12.551	0	53.96	1.2331	0.983379	1.11885	1.0461	1.02826	0.936785	0.947847	0.940484
sp|P11802|CDK4_HUMAN;sp|P11802-2|CDK4_HUMAN	sp|P11802|CDK4_HUMAN;sp|P11802-2|CDK4_HUMAN	CDK4	1.51894	0.131915	1.09575	16	15	15	59.4	56.8	56.8	33.729	0	117.52	1.03252	1.03742	0.908709	1.0205	0.849315	0.972103	0.816953	0.83312
sp|Q9NUG6|PDRG1_HUMAN	sp|Q9NUG6|PDRG1_HUMAN	PDRG1	0.169405	0.131868	1.09571	3	3	3	30.1	30.1	30.1	15.511	0	18.639	-0.521738	-1.22428	-0.496035	-1.24688	-0.491428	-1.43459	-0.811033	-1.27935
sp|Q9UBS8|RNF14_HUMAN;sp|Q9UBS8-2|RNF14_HUMAN	sp|Q9UBS8|RNF14_HUMAN;sp|Q9UBS8-2|RNF14_HUMAN	RNF14	2.08998	0.131752	1.09562	8	8	8	16.9	16.9	16.9	53.837	0	33.448	-0.144233	0.00190401	-0.0450259	-0.0454871	-0.231287	-0.165428	-0.17998	-0.183155
sp|Q14108|SCRB2_HUMAN;sp|Q14108-2|SCRB2_HUMAN	sp|Q14108|SCRB2_HUMAN;sp|Q14108-2|SCRB2_HUMAN	SCRB2	1.02552	0.13161	1.09552	13	13	13	27.2	27.2	27.2	54.29	0	72.129	1.08549	0.898401	1.06714	0.971525	0.912419	0.825939	0.993041	0.764717
sp|Q9BV57|MTND_HUMAN;sp|Q9BV57-2|MTND_HUMAN	sp|Q9BV57|MTND_HUMAN;sp|Q9BV57-2|MTND_HUMAN	MTND	1.54459	0.131556	1.09547	12	12	12	73.2	73.2	73.2	21.498	0	65.894	1.12266	1.08129	1.19079	1.09246	1.01326	1.04332	1.02889	0.875513
sp|P41219|PERI_HUMAN;sp|P41219-2|PERI_HUMAN	sp|P41219|PERI_HUMAN;sp|P41219-2|PERI_HUMAN	PERI	1.26992	0.131475	1.09541	11	6	6	20.2	13.8	13.8	53.65	0	14.094	-1.92525	-1.75318	-1.86381	-1.76704	-2.0189	-1.98931	-1.97466	-1.85231
sp|O15066|KIF3B_HUMAN;sp|O15066-2|KIF3B_HUMAN	sp|O15066|KIF3B_HUMAN;sp|O15066-2|KIF3B_HUMAN;sp|Q9BVG8-5|KIFC3_HUMAN;sp|Q9BVG8-2|KIFC3_HUMAN;sp|Q9BVG8|KIFC3_HUMAN;sp|Q9BVG8-6|KIFC3_HUMAN	KIF3B	1.49172	0.131365	1.09533	16	16	13	22	22	18.3	85.124	0	57.998	1.22664	1.24764	1.14877	1.06077	1.01981	1.0936	0.99608	1.04887
sp|Q9BTV6|DPH7_HUMAN	sp|Q9BTV6|DPH7_HUMAN	DPH7	1.33795	0.131159	1.09517	4	4	4	9.5	9.5	9.5	50.575	0	12.452	-1.5664	-1.4552	-1.64997	-1.53709	-1.7558	-1.59415	-1.68774	-1.69561
sp|P40424-2|PBX1_HUMAN;sp|P40424-3|PBX1_HUMAN;sp|P40424|PBX1_HUMAN	sp|P40424-2|PBX1_HUMAN;sp|P40424-3|PBX1_HUMAN;sp|P40424|PBX1_HUMAN	PBX1	0.495385	0.131126	1.09515	4	1	1	16.4	4	4	38.427	0	12.938	-3.98419	-4.39315	-4.52424	-4.38448	-4.44768	-4.36761	-4.49731	-4.49798
sp|O75569|PRKRA_HUMAN;sp|O75569-3|PRKRA_HUMAN;sp|O75569-2|PRKRA_HUMAN	sp|O75569|PRKRA_HUMAN;sp|O75569-3|PRKRA_HUMAN;sp|O75569-2|PRKRA_HUMAN	PRKRA	2.51449	0.13112	1.09514	13	13	13	42.5	42.5	42.5	34.404	0	101.72	1.30395	1.27183	1.26599	1.29057	1.12037	1.21739	1.16868	1.10141
sp|Q9Y5J9|TIM8B_HUMAN	sp|Q9Y5J9|TIM8B_HUMAN	TIM8B	0.578857	0.131103	1.09513	5	5	5	54.2	54.2	54.2	9.3435	0	18.683	0.870084	0.665384	0.834198	0.604954	0.810648	0.510034	0.690901	0.438626
sp|Q8WTV0-4|SCRB1_HUMAN;sp|Q8WTV0-5|SCRB1_HUMAN;sp|Q8WTV0-2|SCRB1_HUMAN;sp|Q8WTV0|SCRB1_HUMAN;sp|Q8WTV0-3|SCRB1_HUMAN	sp|Q8WTV0-4|SCRB1_HUMAN;sp|Q8WTV0-5|SCRB1_HUMAN;sp|Q8WTV0-2|SCRB1_HUMAN;sp|Q8WTV0|SCRB1_HUMAN;sp|Q8WTV0-3|SCRB1_HUMAN	SCRB1	1.80485	0.131025	1.09507	4	4	4	7.8	7.8	7.8	53.579	0	9.0519	-0.80279	-0.853287	-0.743507	-0.766801	-0.830284	-0.956298	-0.963413	-0.94049
sp|O95429-2|BAG4_HUMAN;sp|O95429|BAG4_HUMAN	sp|O95429-2|BAG4_HUMAN;sp|O95429|BAG4_HUMAN	BAG4	0.165318	0.130948	1.09501	6	6	6	21.4	21.4	21.4	45.409	0	49.024	-1.13583	-1.74059	-0.719326	-1.52828	-1.06962	-1.9056	-1.07107	-1.60153
sp|P40818|UBP8_HUMAN;sp|P40818-2|UBP8_HUMAN	sp|P40818|UBP8_HUMAN;sp|P40818-2|UBP8_HUMAN	UBP8	2.83224	0.130731	1.09485	24	24	24	22.1	22.1	22.1	127.52	0	63.885	1.26723	1.289	1.23974	1.28613	1.14152	1.14566	1.08553	1.18646
sp|Q12893|TM115_HUMAN	sp|Q12893|TM115_HUMAN	TM115	0.585224	0.130621	1.09476	2	2	2	12	12	12	38.197	0	24.381	-3.88142	-3.6899	-3.86276	-3.65263	-4.11401	-3.68872	-3.88514	-3.92132
sp|O00287|RFXAP_HUMAN	sp|O00287|RFXAP_HUMAN	RFXAP	1.19222	0.130579	1.09473	3	3	3	13.2	13.2	13.2	28.232	0	28.782	-0.911578	-1.10428	-0.932141	-1.0576	-1.08678	-1.20989	-1.06726	-1.16399
sp|Q92560|BAP1_HUMAN	sp|Q92560|BAP1_HUMAN	BAP1	1.02112	0.130502	1.09467	7	7	7	9.3	9.3	9.3	80.361	0	38.772	-0.624384	-0.656048	-0.79837	-0.796594	-0.850519	-0.715827	-0.929622	-0.901438
sp|O95989|NUDT3_HUMAN	sp|O95989|NUDT3_HUMAN	NUDT3	1.69556	0.130473	1.09465	9	8	8	53.5	49.4	49.4	19.471	0	59.515	0.57717	0.725433	0.653176	0.604784	0.443731	0.561233	0.494544	0.539163
sp|Q4VC31|CCD58_HUMAN	sp|Q4VC31|CCD58_HUMAN	CCD58	0.411921	0.130471	1.09465	8	8	8	50.7	50.7	50.7	16.62	0	42.53	1.45219	1.15423	1.58393	1.20192	1.41878	1.08064	1.34119	1.02977
sp|Q9UBI1|COMD3_HUMAN	sp|Q9UBI1|COMD3_HUMAN	COMD3	0.662999	0.130334	1.09455	4	4	4	28.7	28.7	28.7	22.151	0	75.538	-0.669959	-0.787232	-0.566772	-0.792408	-0.689714	-0.851001	-0.751652	-1.04534
sp|Q9H871|RMD5A_HUMAN	sp|Q9H871|RMD5A_HUMAN;sp|Q9H871-2|RMD5A_HUMAN	RMD5A	0.997788	0.130334	1.09455	8	8	8	24	24	24	43.992	0	41.989	-1.1684	-1.13799	-1.19298	-1.15573	-1.25812	-1.25039	-1.18197	-1.48595
sp|Q9BRR6-2|ADPGK_HUMAN;sp|Q9BRR6|ADPGK_HUMAN	sp|Q9BRR6-2|ADPGK_HUMAN;sp|Q9BRR6|ADPGK_HUMAN;sp|Q9BRR6-4|ADPGK_HUMAN;sp|Q9BRR6-3|ADPGK_HUMAN;sp|Q9BRR6-5|ADPGK_HUMAN	ADPGK	1.27205	0.130254	1.09449	5	5	5	12.3	12.3	12.3	53.96	0	31.19	-0.00964701	0.0524679	0.015043	-0.10295	-0.252538	-0.042516	-0.130625	-0.140425
sp|O43837|IDH3B_HUMAN;sp|O43837-2|IDH3B_HUMAN;sp|O43837-3|IDH3B_HUMAN	sp|O43837|IDH3B_HUMAN;sp|O43837-2|IDH3B_HUMAN;sp|O43837-3|IDH3B_HUMAN	IDH3B	1.84011	0.129758	1.09411	12	12	12	36.4	36.4	36.4	42.183	0	89.806	1.54297	1.64704	1.56267	1.52704	1.38756	1.51563	1.43777	1.41971
sp|P43307|SSRA_HUMAN;sp|P43307-2|SSRA_HUMAN	sp|P43307|SSRA_HUMAN;sp|P43307-2|SSRA_HUMAN	SSRA	0.255777	0.12974	1.0941	3	3	3	11.9	11.9	11.9	32.235	0	109.46	0.984429	0.401329	0.884987	0.535608	0.92298	0.336268	0.737789	0.290358
sp|Q9Y4W2|LAS1L_HUMAN;sp|Q9Y4W2-2|LAS1L_HUMAN;sp|Q9Y4W2-3|LAS1L_HUMAN	sp|Q9Y4W2|LAS1L_HUMAN;sp|Q9Y4W2-2|LAS1L_HUMAN;sp|Q9Y4W2-3|LAS1L_HUMAN;sp|Q9Y4W2-4|LAS1L_HUMAN	LAS1L	1.58388	0.129734	1.09409	29	29	29	42.5	42.5	42.5	83.064	0	323.31	2.23485	2.37977	2.23762	2.31354	2.10613	2.23568	2.14017	2.16486
sp|Q15928|ZN141_HUMAN;sp|Q3SXZ3|ZN718_HUMAN;sp|Q9Y2Q1-4|ZN257_HUMAN;sp|Q9Y2Q1-2|ZN257_HUMAN;sp|Q9Y2Q1|ZN257_HUMAN;sp|Q6ZN08|ZNF66_HUMAN	sp|Q15928|ZN141_HUMAN;sp|Q3SXZ3|ZN718_HUMAN;sp|Q9Y2Q1-4|ZN257_HUMAN;sp|Q9Y2Q1-2|ZN257_HUMAN;sp|Q9Y2Q1|ZN257_HUMAN;sp|Q6ZN08|ZNF66_HUMAN;sp|Q15929|ZNF56_HUMAN;sp|Q8IYX0|ZN679_HUMAN;sp|P0CB33|ZN735_HUMAN;sp|Q68DY1-2|ZN626_HUMAN;sp|Q8IW36|ZN695_HUMAN;sp|Q96JC4|ZN479_HUMAN;sp|Q68DY1|ZN626_HUMAN;sp|Q9Y2Q1-3|ZN257_HUMAN;sp|Q8IYN0|ZN100_HUMAN;sp|Q8TD23|ZN675_HUMAN;sp|Q96N22-2|ZN681_HUMAN;sp|Q8N7Q3|ZN676…	ZN141	0.588078	0.129608	1.094	6	3	1	17.3	5.9	1.5	55.249	0	5.8622	-1.67316	-1.32419	-1.68266	-1.38335	-1.61733	-1.61355	-1.77227	-1.57864
sp|P08842|STS_HUMAN	sp|P08842|STS_HUMAN	STS	1.47698	0.129528	1.09394	3	3	3	4.6	4.6	4.6	65.492	0.0001411	4.1334	-2.382	-2.48907	-2.57657	-2.50407	-2.58678	-2.58182	-2.68867	-2.61254
sp|Q6XQN6|PNCB_HUMAN;sp|Q6XQN6-3|PNCB_HUMAN;sp|Q6XQN6-2|PNCB_HUMAN	sp|Q6XQN6|PNCB_HUMAN;sp|Q6XQN6-3|PNCB_HUMAN;sp|Q6XQN6-2|PNCB_HUMAN	PNCB	1.27607	0.129449	1.09388	17	17	17	31.8	31.8	31.8	57.578	0	121.81	0.407658	0.447249	0.307161	0.398425	0.199039	0.372638	0.293179	0.17784
sp|A8MPS7|YDJC_HUMAN;sp|A8MPS7-2|YDJC_HUMAN;sp|A8MPS7-3|YDJC_HUMAN	sp|A8MPS7|YDJC_HUMAN;sp|A8MPS7-2|YDJC_HUMAN;sp|A8MPS7-3|YDJC_HUMAN	YDJC	0.919285	0.129439	1.09387	4	4	4	15.8	15.8	15.8	34.466	0	21.862	-2.47886	-2.56499	-2.68832	-2.552	-2.6735	-2.60564	-2.65737	-2.86541
sp|P47224|MSS4_HUMAN	sp|P47224|MSS4_HUMAN	MSS4	1.08868	0.129281	1.09375	2	2	2	25.2	25.2	25.2	13.839	0	12.132	-2.59175	-2.57778	-2.39951	-2.40049	-2.67369	-2.64097	-2.5311	-2.64089
sp|Q13795|ARFRP_HUMAN;sp|Q13795-2|ARFRP_HUMAN	sp|Q13795|ARFRP_HUMAN;sp|Q13795-2|ARFRP_HUMAN	ARFRP	2.30123	0.129254	1.09373	3	3	3	14.9	14.9	14.9	22.614	0	14.317	-0.385002	-0.343229	-0.425501	-0.404187	-0.576367	-0.47157	-0.540722	-0.486275
sp|Q14657|LAGE3_HUMAN	sp|Q14657|LAGE3_HUMAN	LAGE3	0.830185	0.129248	1.09372	7	7	7	47.6	47.6	47.6	14.804	0	76.066	-0.0840941	0.227567	0.128744	0.208239	0.030762	-0.012514	-0.0957	0.0409139
sp|P26367|PAX6_HUMAN;sp|P26367-2|PAX6_HUMAN	sp|P26367|PAX6_HUMAN;sp|P26367-2|PAX6_HUMAN	PAX6	1.7517	0.129221	1.0937	8	8	8	24.6	24.6	24.6	46.683	0	49.239	-0.821346	-0.937209	-0.882407	-0.937893	-0.991651	-0.996122	-0.997967	-1.11
sp|Q8IY57-4|YAF2_HUMAN;sp|Q8IY57|YAF2_HUMAN;sp|Q8IY57-5|YAF2_HUMAN	sp|Q8IY57-4|YAF2_HUMAN;sp|Q8IY57|YAF2_HUMAN;sp|Q8IY57-5|YAF2_HUMAN	YAF2	0.526618	0.129181	1.09367	3	2	2	29.1	23.1	23.1	12.738	0	7.8815	-2.70749	-3.23005	-2.98667	-3.00631	-3.09177	-3.22014	-3.05474	-3.0806
sp|Q04760|LGUL_HUMAN;sp|Q04760-2|LGUL_HUMAN	sp|Q04760|LGUL_HUMAN;sp|Q04760-2|LGUL_HUMAN	LGUL	0.518893	0.128995	1.09353	13	13	13	70.1	70.1	70.1	20.777	0	73.431	3.08236	2.84974	3.05413	2.80898	2.98707	2.78282	2.9294	2.57993
sp|Q9H8H3|MET7A_HUMAN	sp|Q9H8H3|MET7A_HUMAN	MET7A	1.20837	0.128896	1.09346	4	4	4	20.1	20.1	20.1	28.319	0	60.404	0.283258	0.355685	0.221357	0.192516	0.01485	0.219294	0.161731	0.141356
sp|Q9UPU7-2|TBD2B_HUMAN;sp|Q9UPU7|TBD2B_HUMAN	sp|Q9UPU7-2|TBD2B_HUMAN;sp|Q9UPU7|TBD2B_HUMAN;sp|Q9UPU7-3|TBD2B_HUMAN	TBD2B	1.8075	0.128729	1.09333	13	13	13	13	13	13	103.92	0	41.066	0.045812	0.0815619	0.023211	0.018209	-0.154457	-0.0612351	-0.132837	0.00240696
sp|O00764|PDXK_HUMAN;sp|O00764-3|PDXK_HUMAN;sp|O00764-2|PDXK_HUMAN	sp|O00764|PDXK_HUMAN;sp|O00764-3|PDXK_HUMAN;sp|O00764-2|PDXK_HUMAN	PDXK	1.91162	0.128447	1.09312	11	11	11	39.1	39.1	39.1	35.102	0	70.651	0.875938	0.879681	0.800094	0.808976	0.707229	0.790201	0.646879	0.706592
sp|Q5VTE0|EF1A3_HUMAN;sp|P68104|EF1A1_HUMAN;sp|P68104-2|EF1A1_HUMAN	sp|Q5VTE0|EF1A3_HUMAN;sp|P68104|EF1A1_HUMAN;sp|P68104-2|EF1A1_HUMAN	EF1A3	1.23913	0.128298	1.093	37	37	20	58.4	58.4	35.1	50.184	0	241.11	5.22203	5.37657	5.20178	5.34935	5.07753	5.23203	5.14622	5.18076
sp|Q8NG08-2|HELB_HUMAN;sp|Q8NG08|HELB_HUMAN	sp|Q8NG08-2|HELB_HUMAN;sp|Q8NG08|HELB_HUMAN	HELB	0.337011	0.128181	1.09291	2	2	2	4.2	4.2	4.2	65.443	0.00014045	3.9836	-4.09942	-3.68769	-4.16143	-3.6597	-4.29094	-3.84667	-4.01733	-3.96603
sp|Q96EQ0|SGTB_HUMAN	sp|Q96EQ0|SGTB_HUMAN	SGTB	0.735532	0.128117	1.09287	5	5	5	17.4	17.4	17.4	33.429	0	13.928	-0.888584	-1.0348	-0.979846	-1.03102	-0.912956	-1.22579	-1.06088	-1.24709
sp|P22314|UBA1_HUMAN;sp|P22314-2|UBA1_HUMAN	sp|P22314|UBA1_HUMAN;sp|P22314-2|UBA1_HUMAN	UBA1	1.49365	0.128106	1.09286	63	63	63	62.2	62.2	62.2	117.85	0	323.31	4.93626	5.03553	4.9066	4.93597	4.74452	4.9213	4.80961	4.82652
sp|Q8N9N7|LRC57_HUMAN	sp|Q8N9N7|LRC57_HUMAN	LRC57	1.29879	0.127942	1.09273	11	11	11	35.1	35.1	35.1	26.754	0	50.76	1.0793	1.23988	1.1074	1.18385	0.92275	1.08699	1.0141	1.07484
sp|Q7L2K0|CP059_HUMAN;sp|Q7L2K0-2|CP059_HUMAN	sp|Q7L2K0|CP059_HUMAN;sp|Q7L2K0-2|CP059_HUMAN	CP059	1.28838	0.127894	1.0927	2	2	2	5.3	5.3	5.3	46.402	0	6.2261	-3.58714	-3.51029	-3.55041	-3.50982	-3.81331	-3.59529	-3.63048	-3.63015
sp|P62491|RB11A_HUMAN	sp|P62491|RB11A_HUMAN	RB11A	0.503216	0.127867	1.09268	12	1	1	58.8	11.1	11.1	24.393	0	11.539	-5.98805	-6.16421	-6.34955	-6.15861	-6.40059	-6.02581	-6.39864	-6.34686
sp|Q96I36|COX14_HUMAN	sp|Q96I36|COX14_HUMAN	COX14	0.393575	0.127674	1.09253	2	2	2	26.3	26.3	26.3	6.5996	0.00041448	3.5157	-1.23154	-0.781311	-0.872829	-0.573171	-0.930947	-1.03474	-1.07448	-0.929371
sp|Q9NRW3|ABC3C_HUMAN	sp|Q9NRW3|ABC3C_HUMAN	ABC3C	0.206273	0.127667	1.09253	1	1	1	6.8	6.8	6.8	22.826	0.0010744	2.8686	-4.25785	-4.50438	-4.98696	-4.35728	-4.30152	-4.4986	-5.1664	-4.65061
sp|Q14974|IMB1_HUMAN;sp|Q14974-2|IMB1_HUMAN	sp|Q14974|IMB1_HUMAN;sp|Q14974-2|IMB1_HUMAN	IMB1	1.50328	0.127604	1.09248	38	38	38	43.6	43.6	43.6	97.169	0	323.31	4.32736	4.4256	4.40204	4.35711	4.30486	4.28211	4.28319	4.13154
sp|P61201|CSN2_HUMAN;sp|P61201-2|CSN2_HUMAN	sp|P61201|CSN2_HUMAN;sp|P61201-2|CSN2_HUMAN	CSN2	1.35082	0.127543	1.09243	20	20	20	42.7	42.7	42.7	51.596	0	99.842	2.27446	2.373	2.34057	2.33224	2.18748	2.26308	2.28096	2.07858
sp|Q9BRT2|UQCC2_HUMAN	sp|Q9BRT2|UQCC2_HUMAN	UQCC2	0.340307	0.127392	1.09232	7	7	7	39.7	39.7	39.7	14.875	0	37.144	0.559899	0.194739	0.584618	0.322135	0.596108	0.105651	0.405196	0.044866
sp|Q8N6N6|NATD1_HUMAN	sp|Q8N6N6|NATD1_HUMAN	NATD1	0.349017	0.127226	1.09219	2	2	2	23	23	23	13.032	0	8.4278	-5.65784	-5.80795	-5.81893	-5.63159	-5.78793	-5.62439	-5.72181	-6.29108
sp|P11142|HSP7C_HUMAN;sp|P11142-2|HSP7C_HUMAN	sp|P11142|HSP7C_HUMAN;sp|P11142-2|HSP7C_HUMAN	HSP7C	1.36708	0.127044	1.09205	60	51	38	73.5	68.3	53.7	70.897	0	323.31	5.0281	5.22762	5.12275	5.2075	4.99253	5.05656	4.97877	5.04993
sp|P08195-2|4F2_HUMAN;sp|P08195-3|4F2_HUMAN;sp|P08195|4F2_HUMAN;sp|P08195-4|4F2_HUMAN	sp|P08195-2|4F2_HUMAN;sp|P08195-3|4F2_HUMAN;sp|P08195|4F2_HUMAN;sp|P08195-4|4F2_HUMAN	4F2	1.57404	0.126907	1.09195	18	18	18	37.8	37.8	37.8	57.944	0	196.81	1.8456	1.77261	1.84514	1.85875	1.76925	1.70642	1.74501	1.59379
sp|Q9NVK5-2|FGOP2_HUMAN;sp|Q9NVK5|FGOP2_HUMAN	sp|Q9NVK5-2|FGOP2_HUMAN;sp|Q9NVK5|FGOP2_HUMAN;sp|Q9NVK5-3|FGOP2_HUMAN	FGOP2	0.505674	0.12686	1.09191	4	4	4	27	27	27	24.977	0	28.387	-1.86778	-2.28846	-2.12012	-2.22481	-2.06849	-2.29753	-2.2492	-2.3934
sp|O43823|AKAP8_HUMAN	sp|O43823|AKAP8_HUMAN	AKAP8	1.65157	0.126798	1.09187	18	18	18	31.9	31.9	31.9	76.107	0	115.03	1.80183	1.74673	1.82443	1.82097	1.73598	1.6614	1.71913	1.57027
sp|Q8N4T8|CBR4_HUMAN;sp|Q8N4T8-2|CBR4_HUMAN	sp|Q8N4T8|CBR4_HUMAN;sp|Q8N4T8-2|CBR4_HUMAN	CBR4	1.61227	0.126738	1.09182	4	4	4	24.5	24.5	24.5	25.301	0	39.551	-0.55211	-0.548565	-0.635459	-0.658284	-0.74312	-0.639478	-0.727658	-0.791116
sp|P62701|RS4X_HUMAN	sp|P62701|RS4X_HUMAN;sp|Q8TD47|RS4Y2_HUMAN;sp|P22090|RS4Y1_HUMAN	RS4X	1.7297	0.126706	1.0918	28	28	28	77.6	77.6	77.6	29.597	0	323.31	4.01416	4.05139	3.94017	3.93602	3.8324	3.94162	3.83056	3.83033
sp|Q6NXT6|TAPT1_HUMAN;sp|Q6NXT6-2|TAPT1_HUMAN	sp|Q6NXT6|TAPT1_HUMAN;sp|Q6NXT6-2|TAPT1_HUMAN	TAPT1	0.801918	0.12656	1.09169	3	3	3	6	6	6	64.259	0	7.5974	-2.2826	-2.35376	-2.50218	-2.58824	-2.52765	-2.46909	-2.61967	-2.61661
sp|P07320|CRGD_HUMAN	sp|P07320|CRGD_HUMAN	CRGD	2.08169	0.126487	1.09163	6	6	6	28.2	28.2	28.2	20.738	0	62.82	0.529743	0.493987	0.46644	0.457601	0.388286	0.427042	0.311834	0.31466
sp|Q8N5G2|MACOI_HUMAN;sp|Q8N5G2-2|MACOI_HUMAN;sp|Q8N5G2-3|MACOI_HUMAN	sp|Q8N5G2|MACOI_HUMAN;sp|Q8N5G2-2|MACOI_HUMAN;sp|Q8N5G2-3|MACOI_HUMAN;REV__sp|Q8NI36|WDR36_HUMAN	MACOI	0.815606	0.126273	1.09147	10	10	10	13.9	13.9	13.9	76.177	0	36.327	-0.152911	0.090088	0.0088861	0.211364	-0.114903	-0.071256	-0.068441	-0.0930641
sp|P31948|STIP1_HUMAN;sp|P31948-2|STIP1_HUMAN;sp|P31948-3|STIP1_HUMAN	sp|P31948|STIP1_HUMAN;sp|P31948-2|STIP1_HUMAN;sp|P31948-3|STIP1_HUMAN	STIP1	1.16397	0.126167	1.09139	64	64	64	75	75	75	62.639	0	323.31	4.90374	4.79637	4.89281	4.874	4.85104	4.70662	4.79048	4.61412
sp|Q9UKY7|CDV3_HUMAN;sp|Q9UKY7-2|CDV3_HUMAN	sp|Q9UKY7|CDV3_HUMAN;sp|Q9UKY7-2|CDV3_HUMAN;sp|Q9UKY7-3|CDV3_HUMAN	CDV3	0.429495	0.126061	1.09131	16	16	16	79.8	79.8	79.8	27.335	0	168.3	1.96956	1.57291	2.0229	1.80636	1.91261	1.53171	1.78085	1.6423
sp|P32969|RL9_HUMAN	sp|P32969|RL9_HUMAN	RL9	0.968926	0.12602	1.09128	16	16	16	67.7	67.7	67.7	21.863	0	132.51	2.78175	2.98629	2.86356	2.83599	2.62803	2.87445	2.73078	2.73026
sp|Q9H2Y7|ZN106_HUMAN;sp|Q9H2Y7-2|ZN106_HUMAN	sp|Q9H2Y7|ZN106_HUMAN;sp|Q9H2Y7-2|ZN106_HUMAN	ZN106	0.421712	0.126003	1.09127	5	5	5	4	4	4	208.88	0	33.412	-2.13163	-2.44458	-2.6724	-2.39505	-2.37707	-2.45903	-2.69687	-2.6147
sp|Q9BTL3|RAM_HUMAN	sp|Q9BTL3|RAM_HUMAN	RAM	0.160595	0.126003	1.09127	4	4	4	37.3	37.3	37.3	14.381	0	16.148	-1.24848	-1.19559	-0.236522	-0.959035	-1.1482	-1.41833	-0.505686	-1.07143
sp|Q8WW12|PCNP_HUMAN;sp|Q8WW12-2|PCNP_HUMAN	sp|Q8WW12|PCNP_HUMAN;sp|Q8WW12-2|PCNP_HUMAN;sp|Q8WW12-3|PCNP_HUMAN	PCNP	0.636693	0.126	1.09126	15	15	15	70.2	70.2	70.2	18.925	0	150.29	2.6063	2.22647	2.42756	2.39583	2.43984	2.18736	2.25883	2.26613
sp|Q7Z3B0|SIM15_HUMAN	sp|Q7Z3B0|SIM15_HUMAN	SIM15	0.696829	0.125858	1.09116	1	1	1	9.5	9.5	9.5	8.6252	0.0092651	1.5472	-1.05454	-0.895542	-0.692068	-0.741726	-0.90459	-1.03002	-0.933317	-1.01938
sp|P50213|IDH3A_HUMAN;sp|P50213-2|IDH3A_HUMAN	sp|P50213|IDH3A_HUMAN;sp|P50213-2|IDH3A_HUMAN	IDH3A	2.64346	0.125798	1.09111	20	20	20	45.1	45.1	45.1	39.591	0	131.96	2.86306	2.97349	2.95938	2.93575	2.80343	2.81692	2.80566	2.80248
sp|P62306|RUXF_HUMAN	sp|P62306|RUXF_HUMAN	RUXF	1.66607	0.12579	1.0911	4	4	4	33.7	33.7	33.7	9.7251	0	48.465	0.718847	0.819698	0.735596	0.679443	0.603412	0.672826	0.634452	0.539734
sp|P45983-3|MK08_HUMAN;sp|P45983-2|MK08_HUMAN;sp|P45983-4|MK08_HUMAN;sp|P45983|MK08_HUMAN	sp|P45983-3|MK08_HUMAN;sp|P45983-2|MK08_HUMAN;sp|P45983-4|MK08_HUMAN;sp|P45983|MK08_HUMAN;sp|P45983-5|MK08_HUMAN;sp|P45984-5|MK09_HUMAN	MK08	2.35533	0.12557	1.09094	9	9	6	27.9	27.9	19.8	44.021	0	20.497	-0.0191021	0.016667	-0.035614	-0.0221051	-0.087922	-0.123513	-0.211789	-0.139212
sp|Q9Y2E5-2|MA2B2_HUMAN;sp|Q9Y2E5|MA2B2_HUMAN	sp|Q9Y2E5-2|MA2B2_HUMAN;sp|Q9Y2E5|MA2B2_HUMAN	MA2B2	0.446749	0.12551	1.09089	2	2	2	2.5	2.5	2.5	107.7	0.0001401	3.8948	-4.41891	-4.25639	-4.24172	-4.43447	-4.62401	-4.17848	-4.37739	-4.67365
sp|P14678-2|RSMB_HUMAN;sp|P14678|RSMB_HUMAN;sp|P14678-3|RSMB_HUMAN;sp|P63162|RSMN_HUMAN;sp|P63162-2|RSMN_HUMAN	sp|P14678-2|RSMB_HUMAN;sp|P14678|RSMB_HUMAN;sp|P14678-3|RSMB_HUMAN;sp|P63162|RSMN_HUMAN;sp|P63162-2|RSMN_HUMAN	RSMB	1.34983	0.125479	1.09087	11	11	11	33.3	33.3	33.3	23.656	0	111.53	2.5228	2.55985	2.48669	2.64165	2.44913	2.41812	2.33242	2.50941
sp|Q7Z7N9|T179B_HUMAN	sp|Q7Z7N9|T179B_HUMAN	T179B	0.946814	0.125471	1.09086	2	2	2	11	11	11	23.55	0	5.479	-0.908029	-0.938322	-0.933143	-0.967161	-0.912518	-1.2331	-1.077	-1.02593
sp|Q9H1P3-2|OSBL2_HUMAN;sp|Q9H1P3|OSBL2_HUMAN	sp|Q9H1P3-2|OSBL2_HUMAN;sp|Q9H1P3|OSBL2_HUMAN	OSBL2	0.714344	0.125231	1.09068	6	6	6	14.1	14.1	14.1	53.97	0	20.445	-0.544395	-0.526172	-0.238305	-0.356404	-0.555863	-0.485788	-0.661425	-0.463126
sp|Q6ZTW0|TPGS1_HUMAN;sp|Q6ZTW0-2|TPGS1_HUMAN	sp|Q6ZTW0|TPGS1_HUMAN;sp|Q6ZTW0-2|TPGS1_HUMAN	TPGS1	0.584938	0.125217	1.09067	2	2	2	7.9	7.9	7.9	31.274	0.00014605	5.1762	-3.40296	-3.87244	-3.61506	-3.70036	-3.76898	-3.72599	-3.84259	-3.75412
sp|P30086|PEBP1_HUMAN	sp|P30086|PEBP1_HUMAN	PEBP1	1.70873	0.125148	1.09062	14	14	14	86.1	86.1	86.1	21.057	0	275.18	2.79958	2.82562	2.82455	2.80405	2.58601	2.774	2.70921	2.68398
sp|O15173|PGRC2_HUMAN;sp|O15173-2|PGRC2_HUMAN	sp|O15173|PGRC2_HUMAN;sp|O15173-2|PGRC2_HUMAN	PGRC2	0.810772	0.124892	1.09043	15	15	14	48	48	48	23.818	0	211.52	1.21573	1.06144	1.19017	1.07113	1.12151	0.99661	1.09081	0.829968
sp|Q13283|G3BP1_HUMAN	sp|Q13283|G3BP1_HUMAN;sp|Q13283-2|G3BP1_HUMAN	G3BP1	1.69386	0.124799	1.09036	18	18	16	44	44	39.9	52.164	0	234.54	2.59635	2.57844	2.51968	2.51447	2.37759	2.52744	2.41163	2.39307
sp|P62888|RL30_HUMAN	sp|P62888|RL30_HUMAN	RL30	1.35199	0.124768	1.09033	9	9	9	74.8	74.8	74.8	12.784	0	96.652	2.94457	2.89705	2.81383	2.75741	2.73702	2.79861	2.69108	2.68708
sp|Q8N5M4|TTC9C_HUMAN;sp|Q8N5M4-2|TTC9C_HUMAN	sp|Q8N5M4|TTC9C_HUMAN;sp|Q8N5M4-2|TTC9C_HUMAN	TTC9C	0.993797	0.124687	1.09027	5	5	5	25.1	25.1	25.1	20.012	0	34.21	-0.263987	-0.489471	-0.418783	-0.453908	-0.439689	-0.525007	-0.520316	-0.639886
sp|Q9NZL4|HPBP1_HUMAN;sp|Q9NZL4-3|HPBP1_HUMAN;sp|Q9NZL4-2|HPBP1_HUMAN	sp|Q9NZL4|HPBP1_HUMAN;sp|Q9NZL4-3|HPBP1_HUMAN;sp|Q9NZL4-2|HPBP1_HUMAN	HPBP1	0.714661	0.124657	1.09025	17	17	17	57.2	57.2	57.2	39.474	0	161.85	1.89994	1.83897	1.92009	1.84782	1.90081	1.68882	1.87092	1.54764
sp|Q6UB28|MAP12_HUMAN	sp|Q6UB28|MAP12_HUMAN	MAP12	0.537446	0.124409	1.09006	1	1	1	4.5	4.5	4.5	37.087	0	13.433	-4.81476	-5.14555	-5.04388	-4.79711	-5.07532	-5.0108	-4.95942	-5.2534
sp|Q99733|NP1L4_HUMAN;sp|Q99733-2|NP1L4_HUMAN	sp|Q99733|NP1L4_HUMAN;sp|Q99733-2|NP1L4_HUMAN	NP1L4	0.497735	0.124361	1.09002	16	16	14	43.2	43.2	40.5	42.823	0	170.57	2.75628	2.39296	2.68758	2.47144	2.6513	2.34891	2.48389	2.32672
sp|Q8TCB7-2|METL6_HUMAN;sp|Q8TCB7|METL6_HUMAN	sp|Q8TCB7-2|METL6_HUMAN;sp|Q8TCB7|METL6_HUMAN	METL6	0.726053	0.124098	1.08983	3	3	3	10	10	10	27.948	0.00014057	4.0118	-2.00334	-1.74499	-1.73082	-1.67946	-1.94925	-1.99906	-1.90145	-1.80524
sp|Q93015|NAT6_HUMAN;sp|Q93015-2|NAT6_HUMAN	sp|Q93015|NAT6_HUMAN;sp|Q93015-2|NAT6_HUMAN	NAT6	1.13828	0.12408	1.08981	1	1	1	3.8	3.8	3.8	31.445	0.00014294	4.5232	-3.23836	-3.03141	-3.00049	-3.03755	-3.15392	-3.21636	-3.19918	-3.23466
sp|Q96ME7-3|ZN512_HUMAN;sp|Q96ME7|ZN512_HUMAN;sp|Q96ME7-2|ZN512_HUMAN	sp|Q96ME7-3|ZN512_HUMAN;sp|Q96ME7|ZN512_HUMAN;sp|Q96ME7-2|ZN512_HUMAN	ZN512	1.66016	0.123973	1.08973	18	18	18	34.4	34.4	34.4	61.354	0	129.27	1.09069	1.14397	0.991899	1.0436	0.900064	0.999142	0.907445	0.96761
sp|Q9H8Y8|GORS2_HUMAN;sp|Q9H8Y8-3|GORS2_HUMAN;sp|Q9H8Y8-2|GORS2_HUMAN	sp|Q9H8Y8|GORS2_HUMAN;sp|Q9H8Y8-3|GORS2_HUMAN;sp|Q9H8Y8-2|GORS2_HUMAN	GORS2	1.57375	0.123964	1.08972	12	12	11	37.4	37.4	35.6	47.145	0	169.26	1.23067	1.11651	1.15686	1.22119	1.10366	1.07653	1.08849	0.960689
sp|Q8N3J9|ZN664_HUMAN	sp|Q8N3J9|ZN664_HUMAN	ZN664	0.835673	0.12387	1.08965	1	1	1	3.1	3.1	3.1	30.283	0.0042652	1.9631	-3.14922	-3.21538	-3.3352	-3.41383	-3.43811	-3.2704	-3.4342	-3.46641
sp|A0PK00|T120B_HUMAN	sp|A0PK00|T120B_HUMAN	T120B	0.421856	0.123851	1.08964	1	1	1	5	5	5	40.245	0	7.867	-3.77858	-4.11506	-3.99534	-4.32335	-4.13106	-4.03077	-4.21695	-4.32895
sp|Q8IUE6|H2A2B_HUMAN	sp|Q8IUE6|H2A2B_HUMAN	H2A2B	0.253339	0.12384	1.08963	7	3	3	46.9	16.9	16.9	13.995	0	14.418	-1.72865	-2.20204	-1.76769	-1.7751	-1.6206	-2.33444	-2.19844	-1.81536
sp|Q12982|BNIP2_HUMAN;sp|Q12982-2|BNIP2_HUMAN	sp|Q12982|BNIP2_HUMAN;sp|Q12982-2|BNIP2_HUMAN	BNIP2	1.94208	0.123792	1.08959	4	4	4	10.2	10.2	10.2	36.017	0	12.604	-1.24154	-1.32672	-1.25998	-1.24226	-1.32744	-1.4463	-1.42915	-1.36279
sp|P63173|RL38_HUMAN	sp|P63173|RL38_HUMAN	RL38	1.24642	0.123739	1.08956	6	6	6	51.4	51.4	51.4	8.2178	0	32.004	1.23422	1.38286	1.25952	1.33145	1.08867	1.26701	1.22014	1.13726
sp|P21912|SDHB_HUMAN	sp|P21912|SDHB_HUMAN	SDHB	2.30112	0.123735	1.08955	23	23	23	68.2	68.2	68.2	31.629	0	108.5	2.29802	2.30884	2.36256	2.40765	2.22288	2.22084	2.18677	2.25164
sp|P18846|ATF1_HUMAN;sp|P18846-2|ATF1_HUMAN	sp|P18846|ATF1_HUMAN;sp|P18846-2|ATF1_HUMAN	ATF1	0.854918	0.123713	1.08954	6	6	4	16.2	16.2	10.3	29.232	0	11.979	1.203	0.928839	1.11771	0.94563	1.00871	0.910078	0.902401	0.879131
sp|P32119|PRDX2_HUMAN	sp|P32119|PRDX2_HUMAN;sp|P32119-2|PRDX2_HUMAN	PRDX2	2.01499	0.123681	1.08951	16	15	15	58.1	52.5	52.5	21.892	0	242.76	3.33809	3.28067	3.27312	3.23798	3.16509	3.21757	3.16067	3.09182
sp|Q9NUN5-4|LMBD1_HUMAN;sp|Q9NUN5-2|LMBD1_HUMAN;sp|Q9NUN5-3|LMBD1_HUMAN;sp|Q9NUN5|LMBD1_HUMAN	sp|Q9NUN5-4|LMBD1_HUMAN;sp|Q9NUN5-2|LMBD1_HUMAN;sp|Q9NUN5-3|LMBD1_HUMAN;sp|Q9NUN5|LMBD1_HUMAN	LMBD1	0.193349	0.123537	1.0894	2	2	2	13.8	13.8	13.8	21.394	0	19.646	-1.53366	-2.32804	-1.8632	-2.5059	-1.82728	-2.30648	-2.24407	-2.34711
sp|Q8N0U8|VKORL_HUMAN;sp|Q8N0U8-2|VKORL_HUMAN	sp|Q8N0U8|VKORL_HUMAN;sp|Q8N0U8-2|VKORL_HUMAN	VKORL	0.607834	0.123374	1.08928	6	6	6	28.4	28.4	28.4	19.835	0	12.774	0.011865	-0.163724	-0.081026	-0.388105	-0.260576	-0.173043	-0.295412	-0.385454
sp|Q9UL42|PNMA2_HUMAN	sp|Q9UL42|PNMA2_HUMAN	PNMA2	1.55987	0.123299	1.08922	10	10	10	27.5	27.5	27.5	41.509	0	35.094	0.515348	0.556264	0.599769	0.499917	0.441373	0.399652	0.504821	0.332255
sp|P15735-2|PHKG2_HUMAN;sp|P15735|PHKG2_HUMAN	sp|P15735-2|PHKG2_HUMAN;sp|P15735|PHKG2_HUMAN	PHKG2	2.18461	0.123276	1.08921	11	11	11	32.6	32.6	32.6	43.157	0	67.271	0.58672	0.620864	0.624708	0.587627	0.521981	0.505462	0.501973	0.397399
sp|Q96DT6|ATG4C_HUMAN	sp|Q96DT6|ATG4C_HUMAN	ATG4C	1.72032	0.123228	1.08917	6	6	6	16.6	16.6	16.6	52.497	0	50.244	-0.215558	-0.0339221	-0.133665	-0.120238	-0.275499	-0.243341	-0.254005	-0.223449
sp|Q92882|OSTF1_HUMAN	sp|Q92882|OSTF1_HUMAN	OSTF1	0.416368	0.12295	1.08896	5	5	5	25.2	25.2	25.2	23.787	0	90.618	-0.11178	-0.522747	-0.142862	-0.43031	-0.248017	-0.559589	-0.327266	-0.564627
sp|Q9Y4H2|IRS2_HUMAN	sp|Q9Y4H2|IRS2_HUMAN	IRS2	1.60518	0.122913	1.08893	29	29	29	31	31	31	137.33	0	323.31	1.65729	1.75925	1.65522	1.70444	1.47832	1.61549	1.5678	1.62295
sp|Q8IYT4-2|KATL2_HUMAN;sp|Q8IYT4|KATL2_HUMAN	sp|Q8IYT4-2|KATL2_HUMAN;sp|Q8IYT4|KATL2_HUMAN	KATL2	1.13581	0.122659	1.08874	2	1	1	4.1	2.6	2.6	52.781	0	6.8676	-0.27486	-0.145383	-0.255778	-0.310168	-0.44414	-0.241952	-0.391893	-0.398838
sp|Q02543|RL18A_HUMAN	sp|Q02543|RL18A_HUMAN	RL18A	1.18046	0.122641	1.08873	15	15	15	62.5	62.5	62.5	20.762	0	188.95	3.38315	3.30101	3.24158	3.16085	3.19566	3.19743	3.11434	3.0886
sp|P24468|COT2_HUMAN;sp|P24468-3|COT2_HUMAN;sp|P24468-2|COT2_HUMAN	sp|P24468|COT2_HUMAN;sp|P24468-3|COT2_HUMAN;sp|P24468-2|COT2_HUMAN	COT2	0.918799	0.122612	1.0887	11	11	2	25.8	25.8	5.8	45.571	0	37.943	0.688491	0.933833	0.827755	0.791488	0.553976	0.735231	0.714659	0.747252
sp|O15014|ZN609_HUMAN	sp|O15014|ZN609_HUMAN	ZN609	1.66988	0.122544	1.08865	10	10	10	9.9	9.9	9.9	151.19	0	45.011	-0.543278	-0.45773	-0.553279	-0.544318	-0.701294	-0.651483	-0.682	-0.554006
sp|Q8TAQ5-2|ZN420_HUMAN;sp|Q8TAQ5|ZN420_HUMAN;sp|Q494X3|ZN404_HUMAN	sp|Q8TAQ5-2|ZN420_HUMAN;sp|Q8TAQ5|ZN420_HUMAN;sp|Q494X3|ZN404_HUMAN	ZN420	0.270945	0.12246	1.08859	2	1	1	9	3.4	3.4	62.957	0.00054825	3.3179	-3.34682	-3.61015	-3.7894	-3.66721	-3.31338	-3.63535	-4.04132	-3.91338
sp|Q17R31-5|TATD3_HUMAN;sp|Q17R31-2|TATD3_HUMAN;sp|Q17R31|TATD3_HUMAN;sp|Q17R31-3|TATD3_HUMAN;sp|Q17R31-4|TATD3_HUMAN	sp|Q17R31-5|TATD3_HUMAN;sp|Q17R31-2|TATD3_HUMAN;sp|Q17R31|TATD3_HUMAN;sp|Q17R31-3|TATD3_HUMAN;sp|Q17R31-4|TATD3_HUMAN	TATD3	1.74406	0.122315	1.08848	4	4	4	23.8	23.8	23.8	26.457	0	66.828	-1.44942	-1.41583	-1.33741	-1.39288	-1.50354	-1.50734	-1.46766	-1.60626
sp|O14949|QCR8_HUMAN	sp|O14949|QCR8_HUMAN	QCR8	1.49089	0.122248	1.08843	8	8	8	58.5	58.5	58.5	9.9062	0	21.415	0.423607	0.530317	0.516148	0.398425	0.397271	0.375703	0.263559	0.342972
sp|O60683|PEX10_HUMAN;sp|O60683-2|PEX10_HUMAN	sp|O60683|PEX10_HUMAN;sp|O60683-2|PEX10_HUMAN	PEX10	1.23935	0.122235	1.08842	3	3	3	8.3	8.3	8.3	37.069	0.00041436	3.5118	-1.3292	-1.28739	-1.46233	-1.28517	-1.43197	-1.41951	-1.55605	-1.44551
sp|Q9UQ88-4|CD11A_HUMAN;sp|Q9UQ88-3|CD11A_HUMAN;sp|Q9UQ88-2|CD11A_HUMAN;sp|Q9UQ88|CD11A_HUMAN;sp|Q9UQ88-10|CD11A_HUMAN;sp|Q9UQ88-5|CD11A_HUMAN;sp|Q9UQ88-9|CD11A_HUMAN	sp|Q9UQ88-4|CD11A_HUMAN;sp|Q9UQ88-3|CD11A_HUMAN;sp|Q9UQ88-2|CD11A_HUMAN;sp|Q9UQ88|CD11A_HUMAN;sp|Q9UQ88-10|CD11A_HUMAN;sp|Q9UQ88-5|CD11A_HUMAN;sp|Q9UQ88-9|CD11A_HUMAN;sp|Q9UQ88-8|CD11A_HUMAN;sp|Q13882|PTK6_HUMAN	CD11A	1.39677	0.122153	1.08836	29	1	1	31.6	1	1	90.044	0.0051593	1.894	-3.1762	-3.07891	-3.19639	-3.081	-3.32611	-3.1858	-3.3042	-3.205
sp|Q9HD47-2|MOG1_HUMAN;sp|Q9HD47|MOG1_HUMAN;sp|Q9HD47-4|MOG1_HUMAN;sp|Q9HD47-3|MOG1_HUMAN	sp|Q9HD47-2|MOG1_HUMAN;sp|Q9HD47|MOG1_HUMAN;sp|Q9HD47-4|MOG1_HUMAN;sp|Q9HD47-3|MOG1_HUMAN	MOG1	0.320156	0.122068	1.08829	5	5	5	39.7	39.7	39.7	16.118	0	19.792	-0.913789	-1.40094	-1.12969	-1.30988	-0.962582	-1.51904	-1.38306	-1.37788
sp|Q9BSI4-3|TINF2_HUMAN;sp|Q9BSI4-2|TINF2_HUMAN;sp|Q9BSI4|TINF2_HUMAN	sp|Q9BSI4-3|TINF2_HUMAN;sp|Q9BSI4-2|TINF2_HUMAN;sp|Q9BSI4|TINF2_HUMAN	TINF2	0.645402	0.121816	1.0881	2	2	2	18.2	18.2	18.2	15.434	0	7.8987	-3.57746	-3.76211	-3.56672	-3.50801	-3.511	-3.80721	-3.78137	-3.80199
sp|Q5T2S8|ARMC4_HUMAN;sp|Q5T2S8-2|ARMC4_HUMAN	sp|Q5T2S8|ARMC4_HUMAN;sp|Q5T2S8-2|ARMC4_HUMAN	ARMC4	0.570865	0.121678	1.088	2	2	2	1.4	1.4	1.4	115.68	0.003005	2.2009	-2.45515	-2.48251	-2.27722	-2.33626	-2.3212	-2.73937	-2.52041	-2.45687
sp|Q9BRA0|LSMD1_HUMAN	sp|Q9BRA0|LSMD1_HUMAN	LSMD1	0.447646	0.121574	1.08792	3	3	1	20.8	20.8	6.4	13.514	0	5.3615	-2.25139	-2.49884	-2.16779	-2.28385	-2.15808	-2.64018	-2.45083	-2.43907
sp|Q9UJJ9|GNPTG_HUMAN	sp|Q9UJJ9|GNPTG_HUMAN	GNPTG	0.430434	0.121565	1.08791	1	1	1	6.6	6.6	6.6	33.973	0.00014335	4.6305	-6.54067	-6.5008	-6.33438	-6.36404	-6.60244	-6.32327	-6.44388	-6.85655
sp|Q9P1F3|ABRAL_HUMAN	sp|Q9P1F3|ABRAL_HUMAN	ABRAL	0.451618	0.121493	1.08786	3	3	3	38.3	38.3	38.3	9.0564	0	21.127	-0.302508	-0.550099	-0.381499	-0.70342	-0.532672	-0.576859	-0.472824	-0.841143
sp|O43306-2|ADCY6_HUMAN;sp|O43306|ADCY6_HUMAN	sp|O43306-2|ADCY6_HUMAN;sp|O43306|ADCY6_HUMAN	ADCY6	0.416807	0.121393	1.08779	1	1	1	1.3	1.3	1.3	124.86	0.00014505	4.9629	-4.62864	-4.7242	-4.2743	-4.52545	-4.5766	-4.75928	-4.46389	-4.8384
sp|P46783|RS10_HUMAN	sp|P46783|RS10_HUMAN;sp|Q9NQ39|RS10L_HUMAN	RS10	2.27987	0.12132	1.08773	17	17	17	61.8	61.8	61.8	18.898	0	129.7	3.37989	3.41023	3.33002	3.37725	3.28568	3.2944	3.19519	3.23684
sp|P53004|BIEA_HUMAN	sp|P53004|BIEA_HUMAN	BIEA	1.47321	0.121292	1.08771	13	13	13	37.2	37.2	37.2	33.428	0	126.55	1.78266	1.89561	1.81243	1.78974	1.60106	1.77242	1.71883	1.70296
sp|Q12926-2|ELAV2_HUMAN;sp|Q12926|ELAV2_HUMAN;sp|P26378-4|ELAV4_HUMAN;sp|P26378-2|ELAV4_HUMAN;sp|P26378-5|ELAV4_HUMAN;sp|P26378|ELAV4_HUMAN;sp|P26378-3|ELAV4_HUMAN	sp|Q12926-2|ELAV2_HUMAN;sp|Q12926|ELAV2_HUMAN;sp|P26378-4|ELAV4_HUMAN;sp|P26378-2|ELAV4_HUMAN;sp|P26378-5|ELAV4_HUMAN;sp|P26378|ELAV4_HUMAN;sp|P26378-3|ELAV4_HUMAN;sp|Q14576-2|ELAV3_HUMAN;sp|Q14576|ELAV3_HUMAN	ELAV2	1.61841	0.121248	1.08768	10	8	8	33.5	28.3	28.3	38.015	0	52.657	0.283538	0.306935	0.275686	0.224456	0.05241	0.19181	0.142917	0.218485
sp|Q9Y2V2|CHSP1_HUMAN	sp|Q9Y2V2|CHSP1_HUMAN	CHSP1	0.595496	0.121231	1.08766	4	4	4	27.9	27.9	27.9	15.892	0	17.838	0.801338	0.465299	0.643528	0.481828	0.621605	0.417	0.497692	0.370772
sp|Q9Y6E0-2|STK24_HUMAN;sp|Q9Y6E0|STK24_HUMAN	sp|Q9Y6E0-2|STK24_HUMAN;sp|Q9Y6E0|STK24_HUMAN	STK24	2.99435	0.121176	1.08762	18	18	9	42.7	42.7	25.1	47.913	0	190	2.0114	2.04089	2.04061	2.04372	1.92394	1.94455	1.92541	1.85803
sp|Q12767|K0195_HUMAN;sp|Q12767-2|K0195_HUMAN	sp|Q12767|K0195_HUMAN;sp|Q12767-2|K0195_HUMAN	K0195	0.625627	0.121112	1.08757	3	3	3	2.4	2.4	2.4	151.15	0	8.6851	-3.43325	-3.21875	-3.44385	-3.15988	-3.54074	-3.29695	-3.39105	-3.51144
sp|P28066|PSA5_HUMAN;sp|P28066-2|PSA5_HUMAN	sp|P28066|PSA5_HUMAN;sp|P28066-2|PSA5_HUMAN	PSA5	1.12524	0.120886	1.0874	14	14	14	66	66	66	26.411	0	317.94	2.2882	2.18961	2.27989	2.20253	2.17512	2.15405	2.17757	1.96995
sp|Q9BSV6|SEN34_HUMAN	sp|Q9BSV6|SEN34_HUMAN	SEN34	1.05842	0.120797	1.08734	9	9	9	40.3	40.3	40.3	33.652	0	44.639	-0.01557	0.0690869	-0.0213269	-0.089157	-0.170348	0.00018096	-0.135317	-0.234672
sp|Q9H7E9|CH033_HUMAN;sp|Q9H7E9-2|CH033_HUMAN	sp|Q9H7E9|CH033_HUMAN;sp|Q9H7E9-2|CH033_HUMAN	CH033	0.717151	0.120737	1.08729	10	10	10	43.7	43.7	43.7	24.992	0	86.485	0.175342	-0.114739	0.103705	0.0397099	0.056057	-0.157551	-0.015257	-0.162178
sp|Q8IYS1|P20D2_HUMAN	sp|Q8IYS1|P20D2_HUMAN	P20D2	2.20984	0.120447	1.08707	19	19	19	45.6	45.6	45.6	47.776	0	161.2	2.65359	2.66147	2.58162	2.59953	2.51362	2.56028	2.4726	2.46793
sp|Q8IZ73|RUSD2_HUMAN;sp|Q8IZ73-2|RUSD2_HUMAN	sp|Q8IZ73|RUSD2_HUMAN;sp|Q8IZ73-2|RUSD2_HUMAN	RUSD2	1.79841	0.120306	1.08697	8	8	8	17.2	17.2	17.2	61.311	0	20.726	0.629922	0.544557	0.558213	0.553392	0.514762	0.453922	0.368961	0.467214
sp|Q6PJG6|BRAT1_HUMAN	sp|Q6PJG6|BRAT1_HUMAN;sp|Q6PJG6-2|BRAT1_HUMAN;sp|Q6PJG6-3|BRAT1_HUMAN	BRAT1	0.899369	0.120288	1.08695	17	17	17	25.5	25.5	25.5	88.118	0	132.25	0.590794	0.703316	0.686444	0.64272	0.503404	0.653726	0.61239	0.372602
sp|P07741|APT_HUMAN;sp|P07741-2|APT_HUMAN	sp|P07741|APT_HUMAN;sp|P07741-2|APT_HUMAN	APT	1.68722	0.120201	1.08689	14	14	14	76.1	76.1	76.1	19.608	0	76.805	2.18782	2.05836	2.09102	2.09585	1.93963	2.0425	2.02503	1.94508
sp|O75808|CAN15_HUMAN	sp|O75808|CAN15_HUMAN;sp|O75808-2|CAN15_HUMAN	CAN15	0.869235	0.120053	1.08678	11	11	11	11.4	11.4	11.4	117.31	0	47.143	-0.0706271	0.0813819	-0.0146389	0.157194	-0.045462	-0.126762	-0.186947	0.032267
sp|Q9NP79|VTA1_HUMAN;sp|Q9NP79-2|VTA1_HUMAN	sp|Q9NP79|VTA1_HUMAN;sp|Q9NP79-2|VTA1_HUMAN	VTA1	1.50957	0.120023	1.08675	12	12	12	39.4	39.4	39.4	33.879	0	91.343	1.10564	1.11242	1.13604	1.06065	1.04021	0.996565	1.0302	0.86768
sp|Q587I9|SFT2C_HUMAN	sp|Q587I9|SFT2C_HUMAN	SFT2C	0.542265	0.119922	1.08668	2	2	2	11.6	11.6	11.6	21.789	0	8.2331	-1.62103	-1.43193	-1.66863	-1.62224	-1.77965	-1.49281	-1.6476	-1.90346
sp|O94811|TPPP_HUMAN	sp|O94811|TPPP_HUMAN	TPPP	1.34972	0.119922	1.08668	5	5	5	23.3	23.3	23.3	23.693	0	17.06	-1.00245	-1.01459	-1.00096	-0.912118	-1.07394	-1.19963	-1.12988	-1.00635
sp|Q9H668|STN1_HUMAN	sp|Q9H668|STN1_HUMAN	STN1	1.41393	0.119828	1.08661	1	1	1	2.2	2.2	2.2	42.119	0.0070432	1.7179	-4.78424	-4.6692	-4.85332	-4.79647	-4.96042	-4.8689	-4.85191	-4.90131
sp|Q96GD3-4|SCMH1_HUMAN;sp|Q96GD3-2|SCMH1_HUMAN;sp|Q96GD3|SCMH1_HUMAN;sp|Q96GD3-6|SCMH1_HUMAN;sp|Q96GD3-5|SCMH1_HUMAN;sp|Q96GD3-3|SCMH1_HUMAN	sp|Q96GD3-4|SCMH1_HUMAN;sp|Q96GD3-2|SCMH1_HUMAN;sp|Q96GD3|SCMH1_HUMAN;sp|Q96GD3-6|SCMH1_HUMAN;sp|Q96GD3-5|SCMH1_HUMAN;sp|Q96GD3-3|SCMH1_HUMAN	SCMH1	0.702911	0.119812	1.08659	2	2	2	3.9	3.9	3.9	65.48	0	5.495	-3.80295	-3.88196	-3.98661	-3.98276	-4.09806	-3.82348	-4.09632	-4.11567
sp|Q15131|CDK10_HUMAN;sp|Q15131-3|CDK10_HUMAN;sp|Q15131-2|CDK10_HUMAN;sp|Q15131-4|CDK10_HUMAN;sp|Q15131-7|CDK10_HUMAN	sp|Q15131|CDK10_HUMAN;sp|Q15131-3|CDK10_HUMAN;sp|Q15131-2|CDK10_HUMAN;sp|Q15131-4|CDK10_HUMAN;sp|Q15131-7|CDK10_HUMAN;sp|Q15131-6|CDK10_HUMAN;sp|Q15131-5|CDK10_HUMAN	CDK10	1.69977	0.119765	1.08656	4	4	4	10.8	10.8	10.8	41.038	0	6.4158	-2.81237	-2.91255	-2.86676	-2.88001	-2.90751	-3.04971	-3.02631	-2.96721
sp|Q8WW35|TC1D2_HUMAN	sp|Q8WW35|TC1D2_HUMAN	TC1D2	0.528974	0.119518	1.08637	1	1	1	6.3	6.3	6.3	16.122	0.0070468	1.7294	-5.03641	-5.12227	-5.36305	-5.12342	-5.20597	-5.11787	-5.32527	-5.4741
sp|Q969T7-2|5NT3B_HUMAN;sp|Q969T7|5NT3B_HUMAN	sp|Q969T7-2|5NT3B_HUMAN;sp|Q969T7|5NT3B_HUMAN	5NT3B	2.01351	0.119392	1.08628	12	12	12	46.9	46.9	46.9	33.528	0	44.677	0.295444	0.343576	0.370278	0.348725	0.208018	0.256277	0.269465	0.146694
sp|P06753-6|TPM3_HUMAN	sp|P06753-6|TPM3_HUMAN	TPM3	0.0584768	0.119276	1.08619	40	1	0	76.2	5.2	0	28.922	0	12.783	-3.17559	-5.21825	-3.8623	-5.55794	-3.37052	-5.35773	-4.39364	-5.1693
sp|Q5VZI3-2|CI091_HUMAN;sp|Q5VZI3|CI091_HUMAN;sp|Q5VZI3-3|CI091_HUMAN	sp|Q5VZI3-2|CI091_HUMAN;sp|Q5VZI3|CI091_HUMAN;sp|Q5VZI3-3|CI091_HUMAN	CI091	0.304796	0.119257	1.08618	1	1	1	4	4	4	35.653	0.0035074	2.0802	-7.0991	-7.07476	-6.87299	-6.83478	-7.18856	-6.70443	-7.04563	-7.42002
sp|Q9NSD9|SYFB_HUMAN;sp|Q9NSD9-2|SYFB_HUMAN	sp|Q9NSD9|SYFB_HUMAN;sp|Q9NSD9-2|SYFB_HUMAN	SYFB	1.4139	0.119161	1.0861	36	36	36	60.8	60.8	60.8	66.115	0	274.57	3.30653	3.44335	3.31794	3.36465	3.1686	3.32689	3.2344	3.22594
sp|Q9UPY5|XCT_HUMAN	sp|Q9UPY5|XCT_HUMAN	XCT	0.83227	0.119157	1.0861	1	1	1	2.2	2.2	2.2	55.422	0	5.3659	-4.02046	-4.02487	-4.29837	-4.11157	-4.19121	-4.17722	-4.30646	-4.25701
sp|Q13901|C1D_HUMAN	sp|Q13901|C1D_HUMAN	C1D	0.393064	0.118923	1.08592	5	5	5	27	27	27	16.019	0	32.571	0.451255	0.158845	0.628934	0.256352	0.433307	0.0672129	0.340106	0.179069
sp|Q9H5K3|SG196_HUMAN	sp|Q9H5K3|SG196_HUMAN	SG196	0.977323	0.118794	1.08583	5	5	5	16	16	16	40.05	0	18.55	-1.40217	-1.41081	-1.41559	-1.45644	-1.42702	-1.47413	-1.55282	-1.70622
sp|P62826|RAN_HUMAN	sp|P62826|RAN_HUMAN	RAN	0.945525	0.118793	1.08583	14	14	14	56	56	56	24.423	0	140.08	3.22851	3.29268	3.13417	3.20001	2.95178	3.22009	3.09972	3.1086
sp|P32019-3|I5P2_HUMAN;sp|P32019-2|I5P2_HUMAN;sp|P32019|I5P2_HUMAN;sp|P32019-4|I5P2_HUMAN	sp|P32019-3|I5P2_HUMAN;sp|P32019-2|I5P2_HUMAN;sp|P32019|I5P2_HUMAN;sp|P32019-4|I5P2_HUMAN	I5P2	0.960131	0.118541	1.08564	13	13	13	17.9	17.9	17.9	85.62	0	37.56	0.026225	0.136317	0.104076	0.246378	0.06137	-0.0290021	-0.093201	0.099667
sp|Q9BTF0|THUM2_HUMAN;sp|Q9BTF0-2|THUM2_HUMAN	sp|Q9BTF0|THUM2_HUMAN;sp|Q9BTF0-2|THUM2_HUMAN	THUM2	2.10171	0.118507	1.08561	8	8	8	17.1	17.1	17.1	56.432	0	29.025	-0.614188	-0.642262	-0.705892	-0.659302	-0.800784	-0.734379	-0.826268	-0.734241
sp|Q9BQI3-2|E2AK1_HUMAN;sp|Q9BQI3|E2AK1_HUMAN	sp|Q9BQI3-2|E2AK1_HUMAN;sp|Q9BQI3|E2AK1_HUMAN	E2AK1	1.63968	0.118473	1.08559	4	4	4	7.9	7.9	7.9	71.035	0	19.142	-2.68783	-2.64238	-2.64516	-2.58507	-2.74991	-2.84356	-2.75737	-2.68349
sp|Q9Y6I3|EPN1_HUMAN;sp|Q9Y6I3-3|EPN1_HUMAN;sp|Q9Y6I3-1|EPN1_HUMAN	sp|Q9Y6I3|EPN1_HUMAN;sp|Q9Y6I3-3|EPN1_HUMAN;sp|Q9Y6I3-1|EPN1_HUMAN;sp|Q9H201-2|EPN3_HUMAN;sp|Q9H201|EPN3_HUMAN	EPN1	0.473669	0.11838	1.08552	11	11	11	22	22	22	60.293	0	36.96	0.309382	0.201547	0.447422	0.596445	0.40532	0.062725	0.337553	0.275677
sp|Q9C0B7|TNG6_HUMAN	sp|Q9C0B7|TNG6_HUMAN	TNG6	1.61264	0.11826	1.08542	6	6	6	7.8	7.8	7.8	120.75	0	18.966	-1.47894	-1.51306	-1.41859	-1.48054	-1.53755	-1.58637	-1.55095	-1.6893
sp|Q5JRA6|MIA3_HUMAN;sp|Q5JRA6-2|MIA3_HUMAN	sp|Q5JRA6|MIA3_HUMAN;sp|Q5JRA6-2|MIA3_HUMAN;sp|Q5JRA6-4|MIA3_HUMAN;sp|Q5JRA6-3|MIA3_HUMAN	MIA3	0.885291	0.118243	1.08541	66	66	66	30.5	30.5	30.5	213.7	0	323.31	3.33202	3.27969	3.39842	3.39269	3.37967	3.11708	3.28621	3.14689
sp|P82970|HMGN5_HUMAN	sp|P82970|HMGN5_HUMAN	HMGN5	0.349525	0.118227	1.0854	10	10	10	31.9	31.9	31.9	31.524	0	119.88	0.100727	0.0331429	0.358159	0.523001	0.245599	-0.117623	0.283661	0.130486
sp|Q96GV9|CE030_HUMAN	sp|Q96GV9|CE030_HUMAN	CE030	1.01281	0.118222	1.0854	1	1	1	4.4	4.4	4.4	23.083	0.00067558	2.9795	-2.0958	-2.33571	-2.21478	-2.34843	-2.38778	-2.33804	-2.36337	-2.37842
sp|P09661|RU2A_HUMAN	sp|P09661|RU2A_HUMAN	RU2A	0.787217	0.118093	1.0853	19	19	19	54.9	54.9	54.9	28.415	0	163.61	2.45647	2.22453	2.47055	2.4017	2.36696	2.17379	2.33802	2.20212
sp|Q9P2E3|ZNFX1_HUMAN	sp|Q9P2E3|ZNFX1_HUMAN;sp|Q9P2E3-2|ZNFX1_HUMAN	ZNFX1	0.238336	0.118075	1.08529	5	5	5	3.4	3.4	3.4	220.22	0	12.291	-1.58265	-2.14528	-1.72171	-2.30487	-1.74933	-2.09409	-2.19844	-2.18495
sp|Q3LXA3|DHAK_HUMAN;sp|Q3LXA3-2|DHAK_HUMAN	sp|Q3LXA3|DHAK_HUMAN;sp|Q3LXA3-2|DHAK_HUMAN	DHAK	2.22738	0.117933	1.08518	18	18	18	41.2	41.2	41.2	58.946	0	212.79	1.33508	1.3667	1.29958	1.30082	1.15368	1.26389	1.22194	1.19093
sp|Q8NC51-2|PAIRB_HUMAN;sp|Q8NC51|PAIRB_HUMAN	sp|Q8NC51-2|PAIRB_HUMAN;sp|Q8NC51|PAIRB_HUMAN	PAIRB	0.938529	0.117905	1.08516	38	38	3	74.9	74.9	13.2	44.256	0	323.31	4.32834	4.08022	4.22597	4.12522	4.14851	3.99073	4.06874	4.08015
sp|Q9BYC8|RM32_HUMAN	sp|Q9BYC8|RM32_HUMAN	RM32	1.08644	0.117904	1.08516	8	8	8	31.4	31.4	31.4	21.405	0	26.237	-1.27591	-1.29543	-1.41371	-1.22538	-1.4561	-1.35409	-1.5168	-1.35506
sp|Q9NQY0|BIN3_HUMAN;sp|Q9NQY0-2|BIN3_HUMAN	sp|Q9NQY0|BIN3_HUMAN;sp|Q9NQY0-2|BIN3_HUMAN	BIN3	0.450971	0.117877	1.08514	4	4	4	19.4	19.4	19.4	29.665	0	15.193	-1.99843	-2.46457	-2.35791	-2.45216	-2.36202	-2.36226	-2.52073	-2.49958
sp|P07237|PDIA1_HUMAN	sp|P07237|PDIA1_HUMAN	PDIA1	1.65673	0.117826	1.0851	39	39	39	55.1	55.1	55.1	57.116	0	257.89	3.8995	3.91244	3.91274	3.91461	3.8519	3.81564	3.82071	3.67974
sp|P63241|IF5A1_HUMAN;sp|P63241-2|IF5A1_HUMAN;sp|Q6IS14|IF5AL_HUMAN	sp|P63241|IF5A1_HUMAN;sp|P63241-2|IF5A1_HUMAN;sp|Q6IS14|IF5AL_HUMAN;sp|Q9GZV4|IF5A2_HUMAN	IF5A1	1.88574	0.117808	1.08508	15	15	15	55.8	55.8	55.8	16.832	0	200.58	3.3758	3.28283	3.30592	3.30231	3.12017	3.23455	3.2332	3.20771
sp|O75400-3|PR40A_HUMAN	sp|O75400-3|PR40A_HUMAN	PR40A	0.396425	0.117794	1.08507	31	1	1	27.5	1.1	1.1	106.91	0.00013897	3.6337	-4.12192	-3.64036	-3.89484	-3.66338	-4.13868	-3.84628	-3.88872	-3.91798
sp|Q15370|ELOB_HUMAN;sp|Q15370-2|ELOB_HUMAN	sp|Q15370|ELOB_HUMAN;sp|Q15370-2|ELOB_HUMAN	ELOB	0.883916	0.117651	1.08497	11	11	11	52.5	52.5	52.5	13.133	0	168.52	1.62918	1.80805	1.83243	1.86035	1.62671	1.67237	1.77897	1.58135
sp|Q9UMS0-3|NFU1_HUMAN;sp|Q9UMS0|NFU1_HUMAN;sp|Q9UMS0-2|NFU1_HUMAN	sp|Q9UMS0-3|NFU1_HUMAN;sp|Q9UMS0|NFU1_HUMAN;sp|Q9UMS0-2|NFU1_HUMAN	NFU1	0.208174	0.117612	1.08494	4	4	4	21.7	21.7	21.7	25.923	0	31.135	-0.902165	-1.50425	-1.02422	-1.34076	-0.926511	-1.69292	-1.11182	-1.5106
sp|P16104|H2AX_HUMAN	sp|P16104|H2AX_HUMAN;sp|Q71UI9-5|H2AV_HUMAN;REV__sp|Q8NB25-4|F184A_HUMAN;REV__sp|Q8NB25-2|F184A_HUMAN;REV__sp|Q8NB25-3|F184A_HUMAN;REV__sp|Q8NB25|F184A_HUMAN	H2AX	0.0907946	0.117586	1.08492	11	11	6	53.8	53.8	21.7	15.144	0	68.746	3.8979	5.14252	4.06653	5.44742	3.90876	4.93083	5.02185	4.22258
sp|P49591|SYSC_HUMAN	sp|P49591|SYSC_HUMAN	SYSC	1.67492	0.117473	1.08483	30	30	30	50.6	50.6	50.6	58.777	0	205.43	2.72882	2.84815	2.77901	2.72018	2.63355	2.7187	2.60652	2.64749
sp|Q9UFW8|CGBP1_HUMAN	sp|Q9UFW8|CGBP1_HUMAN	CGBP1	0.927326	0.117441	1.08481	11	11	11	68.9	68.9	68.9	18.82	0	93.549	0.491698	0.313694	0.569466	0.470045	0.35963	0.244588	0.41528	0.355641
sp|O15514|RPB4_HUMAN	sp|O15514|RPB4_HUMAN	RPB4	0.260722	0.117345	1.08474	4	4	4	35.9	35.9	35.9	16.311	0	32.299	-1.18848	-1.67592	-1.39586	-1.66482	-1.20223	-1.81348	-1.57771	-1.80103
sp|P82979|SARNP_HUMAN	sp|P82979|SARNP_HUMAN	SARNP	0.514019	0.117294	1.0847	18	18	18	58.1	58.1	58.1	23.671	0	226.7	2.68846	2.35704	2.68461	2.54939	2.6454	2.3173	2.45479	2.39283
sp|Q96EM0|T3HPD_HUMAN	sp|Q96EM0|T3HPD_HUMAN	T3HPD	0.913019	0.117258	1.08467	11	11	11	41.8	41.8	41.8	38.137	0	84.862	0.819003	1.00926	0.894566	0.929798	0.65056	0.895784	0.827045	0.810203
sp|Q13099-3|IFT88_HUMAN;sp|Q13099-2|IFT88_HUMAN;sp|Q13099|IFT88_HUMAN	sp|Q13099-3|IFT88_HUMAN;sp|Q13099-2|IFT88_HUMAN;sp|Q13099|IFT88_HUMAN	IFT88	1.10618	0.117197	1.08463	4	4	4	6	6	6	92.38	0	13.665	-2.53251	-2.50455	-2.67911	-2.62702	-2.7145	-2.62178	-2.7998	-2.6759
sp|Q9UMY1|NOL7_HUMAN;sp|Q9UMY1-2|NOL7_HUMAN	sp|Q9UMY1|NOL7_HUMAN;sp|Q9UMY1-2|NOL7_HUMAN	NOL7	1.70228	0.11713	1.08457	12	12	12	33.1	33.1	33.1	29.426	0	69.312	1.94187	1.93171	1.85918	1.88326	1.85291	1.81869	1.7079	1.76801
sp|P05388|RLA0_HUMAN;sp|P05388-2|RLA0_HUMAN;sp|Q8NHW5|RLA0L_HUMAN	sp|P05388|RLA0_HUMAN;sp|P05388-2|RLA0_HUMAN;sp|Q8NHW5|RLA0L_HUMAN	RLA0	1.12232	0.117117	1.08457	17	17	17	50.8	50.8	50.8	34.273	0	256.09	3.60582	3.74288	3.68393	3.74876	3.49291	3.65691	3.64852	3.51458
sp|Q9NRH1|YAED1_HUMAN	sp|Q9NRH1|YAED1_HUMAN;sp|Q9NRH1-2|YAED1_HUMAN	YAED1	0.431696	0.117054	1.08452	3	3	3	9.7	9.7	9.7	25.299	0	7.721	-3.18585	-3.5293	-3.30028	-3.4768	-3.26489	-3.68025	-3.42958	-3.58573
sp|Q8NEC7|GSTCD_HUMAN;sp|Q8NEC7-3|GSTCD_HUMAN	sp|Q8NEC7|GSTCD_HUMAN;sp|Q8NEC7-3|GSTCD_HUMAN	GSTCD	1.48598	0.117024	1.0845	8	8	8	15.5	15.5	15.5	71.078	0	29.732	-1.084	-1.00722	-1.09137	-0.960441	-1.20317	-1.0846	-1.19522	-1.12814
sp|Q9BWS9-3|CHID1_HUMAN;sp|Q9BWS9|CHID1_HUMAN;sp|Q9BWS9-2|CHID1_HUMAN	sp|Q9BWS9-3|CHID1_HUMAN;sp|Q9BWS9|CHID1_HUMAN;sp|Q9BWS9-2|CHID1_HUMAN	CHID1	1.46437	0.117007	1.08448	9	9	9	31.5	31.5	31.5	41.677	0	62.546	0.660662	0.717171	0.562477	0.639825	0.469833	0.605642	0.50823	0.528402
sp|P08134|RHOC_HUMAN	sp|P08134|RHOC_HUMAN	RHOC	0.820493	0.116985	1.08447	13	13	5	63.7	63.7	21.2	22.006	0	74.853	1.7681	1.90159	1.69323	1.72883	1.57476	1.77869	1.71682	1.55353
sp|Q15172|2A5A_HUMAN;sp|Q15172-2|2A5A_HUMAN	sp|Q15172|2A5A_HUMAN;sp|Q15172-2|2A5A_HUMAN	2A5A	1.15074	0.116828	1.08435	7	7	7	14.2	14.2	14.2	56.193	0	27.684	-0.906848	-0.760121	-0.815356	-0.68142	-0.973664	-0.869408	-0.873332	-0.914652
sp|Q7Z4R8|CF120_HUMAN	sp|Q7Z4R8|CF120_HUMAN	CF120	0.294814	0.11682	1.08434	1	1	1	14.1	14.1	14.1	20.772	0	9.363	-4.64254	-5.04524	-4.99715	-4.9146	-4.88322	-4.83434	-4.91827	-5.43099
sp|P62837|UB2D2_HUMAN;sp|P62837-2|UB2D2_HUMAN	sp|P62837|UB2D2_HUMAN;sp|P62837-2|UB2D2_HUMAN	UB2D2	0.573206	0.116078	1.08378	5	2	2	42.9	6.8	6.8	16.735	0	5.3722	-1.54914	-1.76881	-1.6666	-1.93688	-1.72048	-1.8446	-1.94925	-1.87141
sp|Q9P2J5|SYLC_HUMAN;sp|Q9P2J5-2|SYLC_HUMAN	sp|Q9P2J5|SYLC_HUMAN;sp|Q9P2J5-2|SYLC_HUMAN;sp|Q9P2J5-3|SYLC_HUMAN	SYLC	0.958957	0.116071	1.08378	75	75	75	58.8	58.8	58.8	134.46	0	323.31	4.46854	4.69867	4.53665	4.57682	4.3644	4.55316	4.44334	4.4555
sp|O94925-3|GLSK_HUMAN;sp|O94925|GLSK_HUMAN	sp|O94925-3|GLSK_HUMAN;sp|O94925|GLSK_HUMAN;sp|O94925-2|GLSK_HUMAN	GLSK	2.04884	0.116043	1.08376	22	22	22	39.5	39.5	39.5	65.459	0	323.31	2.22273	2.20756	2.1429	2.18845	2.05458	2.14946	2.04944	2.04399
sp|Q86Y13|DZIP3_HUMAN	sp|Q86Y13|DZIP3_HUMAN	DZIP3	0.292245	0.115988	1.08372	3	3	3	2.5	2.5	2.5	138.6	0	10.264	-2.40031	-2.27282	-2.23998	-1.79145	-2.11688	-2.40849	-2.51122	-2.13191
sp|P62750|RL23A_HUMAN	sp|P62750|RL23A_HUMAN;REV__sp|Q969S3|ZN622_HUMAN	RL23A	1.90486	0.115831	1.0836	15	15	15	61.5	61.5	61.5	17.695	0	106.53	3.56527	3.54844	3.48143	3.5006	3.43995	3.44559	3.33174	3.41513
sp|Q9NR46|SHLB2_HUMAN;sp|Q9NR46-2|SHLB2_HUMAN	sp|Q9NR46|SHLB2_HUMAN;sp|Q9NR46-2|SHLB2_HUMAN	SHLB2	0.779162	0.115807	1.08358	16	15	15	38.7	36.7	36.7	43.973	0	123.1	1.7055	1.50956	1.64549	1.45849	1.54187	1.4747	1.50616	1.33308
sp|P24666-2|PPAC_HUMAN	sp|P24666-2|PPAC_HUMAN	PPAC	0.817025	0.115778	1.08356	10	2	2	72.8	22.2	22.2	17.977	0	15.76	-4.19193	-4.02699	-4.00056	-4.02078	-4.34026	-4.11823	-4.13424	-4.11064
sp|Q9H444|CHM4B_HUMAN	sp|Q9H444|CHM4B_HUMAN;sp|P59074|CHM4P_HUMAN	CHM4B	0.145066	0.115755	1.08354	12	12	11	41.5	41.5	38.4	24.95	0	115.43	2.30821	1.32419	2.26357	1.83634	2.22898	1.33709	2.04234	1.66088
sp|Q9H9H4|VP37B_HUMAN	sp|Q9H9H4|VP37B_HUMAN	VP37B	0.381745	0.115708	1.08351	3	3	3	12.6	12.6	12.6	31.307	0	19.567	-1.9767	-2.28354	-1.88018	-1.96623	-1.93103	-2.32509	-2.01926	-2.29409
sp|Q9BRT9|SLD5_HUMAN	sp|Q9BRT9|SLD5_HUMAN;sp|Q9BRT9-2|SLD5_HUMAN	SLD5	0.22303	0.115577	1.08341	9	9	9	38.1	38.1	38.1	26.047	0	85.336	0.367658	-0.180033	0.221153	-0.101565	0.368569	-0.281024	0.075183	-0.317822
sp|P23396|RS3_HUMAN;sp|P23396-2|RS3_HUMAN	sp|P23396|RS3_HUMAN;sp|P23396-2|RS3_HUMAN	RS3	1.00896	0.115525	1.08337	25	25	25	79	79	79	26.688	0	269.81	4.32172	4.51433	4.34897	4.37395	4.20512	4.38962	4.2676	4.23455
sp|O75475|PSIP1_HUMAN;sp|O75475-2|PSIP1_HUMAN	sp|O75475|PSIP1_HUMAN;sp|O75475-2|PSIP1_HUMAN	PSIP1	1.79041	0.115459	1.08332	39	39	13	57	57	21.3	60.103	0	314.95	3.70285	3.79088	3.79004	3.82604	3.63332	3.64678	3.63747	3.7304
sp|O75503|CLN5_HUMAN	sp|O75503|CLN5_HUMAN	CLN5	0.925835	0.115434	1.0833	3	3	3	7	7	7	41.496	0	5.3419	-1.32907	-1.4856	-1.29533	-1.49425	-1.42202	-1.57403	-1.4952	-1.57474
sp|Q9H1K0|RBNS5_HUMAN	sp|Q9H1K0|RBNS5_HUMAN;sp|Q9H1K0-2|RBNS5_HUMAN	RBNS5	1.13355	0.115327	1.08322	17	17	17	19.4	19.4	19.4	88.869	0	74.216	0.555273	0.556005	0.432874	0.612232	0.477803	0.490308	0.329995	0.396973
sp|O00189|AP4M1_HUMAN	sp|O00189|AP4M1_HUMAN	AP4M1	1.33453	0.115216	1.08314	4	4	4	9.3	9.3	9.3	49.976	0	9.062	-2.70665	-2.65865	-2.75059	-2.71748	-2.83703	-2.72731	-2.80093	-2.92897
sp|O15231-9|ZN185_HUMAN;sp|O15231-2|ZN185_HUMAN;sp|O15231-5|ZN185_HUMAN;sp|O15231-4|ZN185_HUMAN;sp|O15231-7|ZN185_HUMAN;sp|O15231|ZN185_HUMAN;sp|O15231-3|ZN185_HUMAN;sp|O15231-8|ZN185_HUMAN;sp|O15231-6|ZN185_HUMAN	sp|O15231-9|ZN185_HUMAN;sp|O15231-2|ZN185_HUMAN;sp|O15231-5|ZN185_HUMAN;sp|O15231-4|ZN185_HUMAN;sp|O15231-7|ZN185_HUMAN;sp|O15231|ZN185_HUMAN;sp|O15231-3|ZN185_HUMAN;sp|O15231-8|ZN185_HUMAN;sp|O15231-6|ZN185_HUMAN	ZN185	0.763029	0.115156	1.08309	2	2	2	7.3	7.3	7.3	34.954	0	6.796	-3.92548	-4.22103	-4.05521	-4.01038	-4.15815	-4.26843	-4.1772	-4.06894
sp|P23610|F8I2_HUMAN	sp|P23610|F8I2_HUMAN	F8I2	0.937209	0.115036	1.083	4	4	4	14.8	14.8	14.8	39.103	0	31.847	-0.549367	-0.55317	-0.545359	-0.528726	-0.63749	-0.654465	-0.521127	-0.823685
sp|Q01082-2|SPTB2_HUMAN	sp|Q01082-2|SPTB2_HUMAN	SPTB2	0.678111	0.114999	1.08297	139	1	0	62	0.4	0	253.09	0.0028785	2.2158	-1.22249	-1.09615	-1.01541	-0.859402	-1.12721	-1.25116	-1.11837	-1.1567
sp|P52272-2|HNRPM_HUMAN;sp|P52272|HNRPM_HUMAN	sp|P52272-2|HNRPM_HUMAN;sp|P52272|HNRPM_HUMAN	HNRPM	1.47135	0.114988	1.08297	67	67	67	79.9	79.9	79.9	73.62	0	323.31	5.59519	5.58338	5.51218	5.45423	5.45384	5.47289	5.35824	5.40006
sp|O75937|DNJC8_HUMAN	sp|O75937|DNJC8_HUMAN	DNJC8	0.475606	0.114958	1.08294	20	20	20	68.4	68.4	68.4	29.841	0	122.5	3.41374	3.05792	3.37728	3.10312	3.27597	3.05499	3.1566	3.00468
sp|Q8WUW1|BRK1_HUMAN;sp|Q8WUW1-2|BRK1_HUMAN	sp|Q8WUW1|BRK1_HUMAN;sp|Q8WUW1-2|BRK1_HUMAN	BRK1	0.389523	0.114921	1.08292	6	6	6	65.3	65.3	65.3	8.7448	0	16.254	-0.647392	-0.826167	-0.626094	-0.944831	-0.655339	-0.933701	-0.776328	-1.1388
sp|Q96EK4|THA11_HUMAN	sp|Q96EK4|THA11_HUMAN	THA11	0.621987	0.114881	1.08289	2	2	2	5.4	5.4	5.4	34.455	0.00014451	4.839	-2.08449	-1.93754	-2.0466	-2.17135	-2.27571	-1.97355	-2.1593	-2.29094
sp|Q12974|TP4A2_HUMAN;sp|Q12974-4|TP4A2_HUMAN;sp|Q12974-2|TP4A2_HUMAN;sp|Q12974-3|TP4A2_HUMAN	sp|Q12974|TP4A2_HUMAN;sp|Q12974-4|TP4A2_HUMAN;sp|Q12974-2|TP4A2_HUMAN;sp|Q12974-3|TP4A2_HUMAN	TP4A2	1.56607	0.114878	1.08288	7	4	4	41.3	23.4	23.4	19.127	0	16.909	-0.77429	-0.725187	-0.624988	-0.6987	-0.820323	-0.846334	-0.752604	-0.863417
sp|P38117|ETFB_HUMAN;sp|P38117-2|ETFB_HUMAN	sp|P38117|ETFB_HUMAN;sp|P38117-2|ETFB_HUMAN	ETFB	1.11461	0.114744	1.08278	17	17	17	63.1	63.1	63.1	27.843	0	103.15	2.51405	2.3695	2.48484	2.3037	2.34069	2.30941	2.32152	2.24148
sp|Q6IPR1|LYRM5_HUMAN	sp|Q6IPR1|LYRM5_HUMAN	LYRM5	0.260736	0.114709	1.08276	2	2	2	20	20	20	10.864	0	5.4406	-2.80974	-2.21764	-2.42339	-2.30819	-2.87179	-2.35268	-2.35669	-2.63662
sp|P62995|TRA2B_HUMAN;sp|P62995-3|TRA2B_HUMAN	sp|P62995|TRA2B_HUMAN;sp|P62995-3|TRA2B_HUMAN	TRA2B	1.30061	0.114675	1.08273	19	19	18	47.9	47.9	47.9	33.665	0	241.31	3.14401	3.03603	3.01921	2.97476	2.91819	3.01086	2.92058	2.86569
sp|Q9Y5N5|HEMK2_HUMAN;sp|Q9Y5N5-2|HEMK2_HUMAN	sp|Q9Y5N5|HEMK2_HUMAN;sp|Q9Y5N5-2|HEMK2_HUMAN	HEMK2	0.500817	0.114638	1.0827	4	4	4	19.6	19.6	19.6	22.9	0	13.984	-0.407625	-0.644717	-0.483295	-0.610886	-0.491715	-0.773357	-0.505915	-0.83409
sp|Q86V97|KBTB6_HUMAN;sp|Q8WVZ9|KBTB7_HUMAN	sp|Q86V97|KBTB6_HUMAN;sp|Q8WVZ9|KBTB7_HUMAN	KBTB6	1.50472	0.114613	1.08268	6	6	6	11.9	11.9	11.9	76.137	0	38.079	-1.27134	-1.17368	-1.23106	-1.29908	-1.43787	-1.29162	-1.33796	-1.36616
sp|Q7Z5H3-3|RHG22_HUMAN;sp|Q7Z5H3|RHG22_HUMAN;sp|Q7Z5H3-5|RHG22_HUMAN;sp|Q7Z5H3-2|RHG22_HUMAN	sp|Q7Z5H3-3|RHG22_HUMAN;sp|Q7Z5H3|RHG22_HUMAN;sp|Q7Z5H3-5|RHG22_HUMAN;sp|Q7Z5H3-2|RHG22_HUMAN	RHG22	1.17432	0.114506	1.0826	2	2	2	3.6	3.6	3.6	66.61	0.0015886	2.5116	-4.26824	-4.19169	-4.27135	-4.09626	-4.3707	-4.30072	-4.2443	-4.36984
sp|Q9Y651|SOX21_HUMAN;sp|O00570|SOX1_HUMAN	sp|Q9Y651|SOX21_HUMAN;sp|O00570|SOX1_HUMAN	SOX21	0.366589	0.114489	1.08259	2	1	1	6.5	4	4	28.58	0.00014013	3.9042	-1.97567	-2.28349	-2.48052	-2.318	-2.16179	-2.3274	-2.52956	-2.49688
sp|Q9BU70|NAP1_HUMAN	sp|Q9BU70|NAP1_HUMAN	NAP1	0.553353	0.114235	1.0824	2	2	2	5.7	5.7	5.7	48.586	0.00027712	3.5864	-3.68674	-3.90218	-3.96968	-3.94254	-3.93249	-4.03995	-4.15926	-3.82639
sp|P49736|MCM2_HUMAN	sp|P49736|MCM2_HUMAN	MCM2	1.08525	0.11402	1.08224	45	45	45	53	53	53	101.89	0	323.31	3.88056	4.01314	3.87451	3.8371	3.73864	3.89989	3.77797	3.73272
sp|P10746|HEM4_HUMAN	sp|P10746|HEM4_HUMAN	HEM4	0.923903	0.114013	1.08223	3	3	3	13.6	13.6	13.6	28.627	0	10.211	-1.84071	-2.07168	-1.89689	-1.98838	-1.96593	-2.09868	-2.05253	-2.13656
sp|A6NKD9|CC85C_HUMAN	sp|A6NKD9|CC85C_HUMAN	CC85C	0.441445	0.113927	1.08217	5	5	5	13.8	13.8	13.8	45.209	0	40.139	-0.914591	-1.25261	-0.970958	-1.19541	-1.02683	-1.30481	-1.09646	-1.36119
sp|Q7Z6V5|ADAT2_HUMAN;sp|Q7Z6V5-2|ADAT2_HUMAN	sp|Q7Z6V5|ADAT2_HUMAN;sp|Q7Z6V5-2|ADAT2_HUMAN	ADAT2	0.395204	0.11392	1.08216	9	9	9	57.1	57.1	57.1	21.046	0	38.825	0.265953	0.00722098	0.270945	0.0734589	0.330046	-0.146115	0.0721151	-0.0941501
sp|Q96TC7|RMD3_HUMAN;sp|Q96TC7-2|RMD3_HUMAN	sp|Q96TC7|RMD3_HUMAN;sp|Q96TC7-2|RMD3_HUMAN	RMD3	1.24444	0.113836	1.0821	9	9	9	23	23	23	52.118	0	36.795	-0.254516	-0.142541	-0.219186	-0.120378	-0.405646	-0.249017	-0.253812	-0.283489
sp|Q9BYC9|RM20_HUMAN	sp|Q9BYC9|RM20_HUMAN;sp|Q9BYC9-2|RM20_HUMAN	RM20	1.65181	0.113828	1.0821	7	7	7	38.3	38.3	38.3	17.442	0	19.181	0.472017	0.49155	0.401042	0.371846	0.272132	0.385621	0.321428	0.301962
sp|Q96PU8-9|QKI_HUMAN;sp|Q96PU8-8|QKI_HUMAN;sp|Q96PU8-6|QKI_HUMAN;sp|Q96PU8|QKI_HUMAN	sp|Q96PU8-9|QKI_HUMAN;sp|Q96PU8-8|QKI_HUMAN;sp|Q96PU8-6|QKI_HUMAN;sp|Q96PU8|QKI_HUMAN	QKI	0.690035	0.113817	1.08209	19	19	2	62.1	62.1	6.9	35.13	0	175.91	1.74931	1.58331	1.79897	1.66653	1.69203	1.54331	1.68509	1.42243
sp|P25205|MCM3_HUMAN;sp|P25205-2|MCM3_HUMAN	sp|P25205|MCM3_HUMAN;sp|P25205-2|MCM3_HUMAN	MCM3	1.1743	0.113795	1.08207	58	58	58	62.6	62.6	62.6	90.98	0	323.31	3.97384	4.15045	3.9981	4.05949	3.88618	4.02208	3.88364	3.93479
sp|P09496-2|CLCA_HUMAN;sp|P09496-4|CLCA_HUMAN;sp|P09496-3|CLCA_HUMAN;sp|P09496|CLCA_HUMAN;sp|P09496-5|CLCA_HUMAN	sp|P09496-2|CLCA_HUMAN;sp|P09496-4|CLCA_HUMAN;sp|P09496-3|CLCA_HUMAN;sp|P09496|CLCA_HUMAN;sp|P09496-5|CLCA_HUMAN	CLCA	0.141085	0.113765	1.08205	11	11	11	39.9	39.9	39.9	23.662	0	29.867	2.0791	1.09112	1.7577	0.988274	1.73877	0.993122	1.45077	1.27847
sp|O15350-12|P73_HUMAN;sp|O15350-4|P73_HUMAN;sp|O15350-10|P73_HUMAN;sp|O15350-9|P73_HUMAN;sp|O15350-3|P73_HUMAN;sp|O15350-2|P73_HUMAN;sp|O15350-6|P73_HUMAN;sp|O15350-5|P73_HUMAN;sp|O15350-13|P73_HUMAN;sp|O15350-11|P73_HUMAN;sp|O15350-8|P73_HUMAN;sp|O15350|P73_HUMAN	sp|O15350-12|P73_HUMAN;sp|O15350-4|P73_HUMAN;sp|O15350-10|P73_HUMAN;sp|O15350-9|P73_HUMAN;sp|O15350-3|P73_HUMAN;sp|O15350-2|P73_HUMAN;sp|O15350-6|P73_HUMAN;sp|O15350-5|P73_HUMAN;sp|O15350-13|P73_HUMAN;sp|O15350-11|P73_HUMAN;sp|O15350-8|P73_HUMAN;sp|O15350|P73_HUMAN	P73	0.722631	0.113712	1.08201	2	2	2	6.9	6.9	6.9	38.874	0	7.3393	-2.72989	-2.87811	-2.7989	-3.00683	-2.95122	-3.03247	-3.04905	-2.83583
sp|P51665|PSMD7_HUMAN	sp|P51665|PSMD7_HUMAN	PSMD7	1.1565	0.11368	1.08198	17	17	17	49.7	49.7	49.7	37.025	0	124.57	1.40483	1.3785	1.50492	1.55273	1.42861	1.27889	1.32897	1.3498
sp|Q9BV68-2|RN126_HUMAN;sp|Q9BV68|RN126_HUMAN	sp|Q9BV68-2|RN126_HUMAN;sp|Q9BV68|RN126_HUMAN	RN126	0.206353	0.113666	1.08197	3	3	3	11.3	11.3	11.3	33.861	0	23.397	-0.643	-1.27974	-0.648749	-1.13518	-0.703095	-1.34218	-0.91238	-1.20368
sp|P09874|PARP1_HUMAN	sp|P09874|PARP1_HUMAN	PARP1	1.86729	0.113638	1.08195	84	84	84	60.5	60.5	60.5	113.08	0	323.31	5.55863	5.58447	5.5123	5.46686	5.3905	5.46837	5.37942	5.42942
sp|Q13442|HAP28_HUMAN	sp|Q13442|HAP28_HUMAN	HAP28	0.271501	0.113627	1.08195	22	22	22	61.3	61.3	61.3	20.63	0	168.78	2.76281	2.24183	2.78814	2.77292	2.73672	2.22141	2.61366	2.53941
sp|Q9Y2S6|TMA7_HUMAN	sp|Q9Y2S6|TMA7_HUMAN	TMA7	0.213851	0.113627	1.08194	5	5	5	37.5	37.5	37.5	7.0662	0	16.589	1.36957	0.734792	1.40071	1.19635	1.37644	0.669934	1.11538	1.08515
sp|O60318|GANP_HUMAN	sp|O60318|GANP_HUMAN;sp|O60318-2|GANP_HUMAN	GANP	1.4192	0.113599	1.08192	29	29	29	20.6	20.6	20.6	218.4	0	148.06	1.04383	0.942185	0.913407	0.864959	0.817027	0.880564	0.782544	0.829851
sp|P19623|SPEE_HUMAN	sp|P19623|SPEE_HUMAN	SPEE	0.795366	0.113589	1.08192	15	15	15	61.3	61.3	61.3	33.824	0	241.31	1.86121	2.07602	1.95514	1.98925	1.75323	1.99654	1.89226	1.78523
sp|Q8N257|H2B3B_HUMAN	sp|Q8N257|H2B3B_HUMAN	H2B3B	1.18055	0.113302	1.0817	12	1	1	71.4	5.6	5.6	13.908	0.0072806	1.6767	-0.248033	-0.226414	-0.3036	-0.163028	-0.257839	-0.37649	-0.448824	-0.311132
sp|Q96A33|CCD47_HUMAN;sp|Q96A33-2|CCD47_HUMAN	sp|Q96A33|CCD47_HUMAN;sp|Q96A33-2|CCD47_HUMAN	CCD47	1.28175	0.113257	1.08167	21	21	21	41.6	41.6	41.6	55.873	0	170.32	2.19573	2.10644	2.17424	2.09253	2.0872	2.05991	2.05667	1.91212
sp|Q9NQT5|EXOS3_HUMAN	sp|Q9NQT5|EXOS3_HUMAN;sp|Q9NQT5-2|EXOS3_HUMAN	EXOS3	0.416841	0.113202	1.08163	8	8	8	33.8	33.8	33.8	29.572	0	180.66	-0.329414	-0.0303191	-0.382848	-0.0913551	-0.562278	-0.212882	-0.207215	-0.30437
sp|Q9BQ69|MACD1_HUMAN	sp|Q9BQ69|MACD1_HUMAN	MACD1	0.665352	0.113118	1.08156	13	13	13	39.1	39.1	39.1	35.505	0	141.54	1.86016	1.61276	1.75702	1.56613	1.71909	1.57515	1.54147	1.50788
sp|Q01415|GALK2_HUMAN;sp|Q01415-2|GALK2_HUMAN	sp|Q01415|GALK2_HUMAN;sp|Q01415-2|GALK2_HUMAN	GALK2	1.17266	0.113044	1.08151	6	6	6	13.5	13.5	13.5	50.378	0	6.9819	-1.05052	-0.95263	-1.08367	-1.00005	-1.14578	-1.09178	-1.24673	-1.05476
sp|Q96BP2|CHCH1_HUMAN	sp|Q96BP2|CHCH1_HUMAN	CHCH1	1.88562	0.112995	1.08147	4	4	4	34.7	34.7	34.7	13.475	0	38.06	-0.907167	-1.05498	-0.971629	-0.993665	-1.09006	-1.12381	-1.09439	-1.07116
sp|Q15631|TSN_HUMAN	sp|Q15631|TSN_HUMAN;sp|Q15631-2|TSN_HUMAN	TSN	0.792946	0.112989	1.08147	16	16	16	45.2	45.2	45.2	26.183	0	143.16	2.26774	2.1637	2.31473	2.16426	2.24329	2.08516	2.16582	1.96421
sp|O96033|MOC2A_HUMAN	sp|O96033|MOC2A_HUMAN	MOC2A	0.494412	0.112956	1.08144	2	2	2	21.6	21.6	21.6	9.7552	0.00014395	4.7547	-2.00109	-2.29513	-2.23169	-2.28034	-2.08261	-2.38651	-2.36108	-2.42987
sp|Q9ULR3|PPM1H_HUMAN	sp|Q9ULR3|PPM1H_HUMAN	PPM1H	0.940868	0.112889	1.08139	4	4	4	9.7	9.7	9.7	56.447	0	12.365	-2.01581	-2.02531	-2.14374	-1.98184	-2.03623	-2.20562	-2.26277	-2.11364
sp|P50579-2|MAP2_HUMAN	sp|P50579-2|MAP2_HUMAN	MAP2	2.04971	0.112872	1.08138	23	2	2	57.8	5.3	5.3	50.509	0	62.254	-2.05357	-2.10207	-2.00139	-1.96744	-2.13608	-2.14717	-2.14651	-2.14618
sp|Q96DE5|APC16_HUMAN	sp|Q96DE5|APC16_HUMAN	APC16	0.278021	0.11284	1.08135	2	2	2	24.5	24.5	24.5	11.667	0	13.289	-1.42178	-2.07076	-1.73466	-2.00325	-1.70625	-2.00423	-1.89549	-2.07584
sp|Q96F86|EDC3_HUMAN	sp|Q96F86|EDC3_HUMAN	EDC3	2.37504	0.112804	1.08133	17	17	17	44.5	44.5	44.5	56.077	0	105.25	1.82136	1.8056	1.74018	1.78274	1.69523	1.71246	1.63253	1.65845
sp|Q15653-2|IKBB_HUMAN;sp|Q15653|IKBB_HUMAN	sp|Q15653-2|IKBB_HUMAN;sp|Q15653|IKBB_HUMAN	IKBB	0.762254	0.112776	1.08131	5	5	5	18.3	18.3	18.3	35.53	0	37.285	-0.433363	-0.469815	-0.427855	-0.361435	-0.347605	-0.653612	-0.516962	-0.625394
sp|Q14669|TRIPC_HUMAN;sp|Q14669-2|TRIPC_HUMAN;sp|Q14669-3|TRIPC_HUMAN;sp|Q14669-4|TRIPC_HUMAN	sp|Q14669|TRIPC_HUMAN;sp|Q14669-2|TRIPC_HUMAN;sp|Q14669-3|TRIPC_HUMAN;sp|Q14669-4|TRIPC_HUMAN	TRIPC	1.52909	0.112667	1.08123	37	37	37	22.3	22.3	22.3	220.43	0	323.31	2.23221	2.37138	2.24504	2.30769	2.14827	2.19719	2.1284	2.23179
sp|P49754-2|VPS41_HUMAN;sp|P49754-3|VPS41_HUMAN;sp|P49754|VPS41_HUMAN	sp|P49754-2|VPS41_HUMAN;sp|P49754-3|VPS41_HUMAN;sp|P49754|VPS41_HUMAN	VPS41	4.23353	0.112576	1.08116	8	8	8	11.3	11.3	11.3	92.845	0	20.966	-0.484593	-0.470607	-0.471881	-0.506704	-0.587025	-0.580905	-0.614568	-0.601592
sp|P61981|1433G_HUMAN	sp|P61981|1433G_HUMAN	1433G	1.70523	0.112567	1.08115	22	17	15	73.3	65.6	59.1	28.302	0	172.19	3.1776	3.11829	3.21517	3.17808	3.1455	3.02746	3.05078	3.01512
sp|P42166|LAP2A_HUMAN	sp|P42166|LAP2A_HUMAN;sp|P42167-3|LAP2B_HUMAN	LAP2A	2.70192	0.112566	1.08115	48	48	31	68.7	68.7	47.4	75.491	0	323.31	3.71093	3.7336	3.69841	3.72534	3.55754	3.65569	3.60625	3.59853
sp|P30050|RL12_HUMAN;sp|P30050-2|RL12_HUMAN	sp|P30050|RL12_HUMAN;sp|P30050-2|RL12_HUMAN	RL12	0.115465	0.112485	1.08109	14	14	14	73.3	73.3	73.3	17.818	0	286.77	3.3332	4.16687	3.37605	4.36903	3.21349	4.13384	4.1056	3.34228
sp|Q9NRF8|PYRG2_HUMAN	sp|Q9NRF8|PYRG2_HUMAN	PYRG2	1.64637	0.112458	1.08107	27	24	24	48.8	42.8	42.8	65.677	0	161.28	2.06871	2.12287	2.03338	2.0264	1.88855	2.02974	1.9309	1.95234
sp|P60953|CDC42_HUMAN;sp|P60953-1|CDC42_HUMAN	sp|P60953|CDC42_HUMAN;sp|P60953-1|CDC42_HUMAN;sp|Q9H4E5-2|RHOJ_HUMAN;sp|P17081|RHOQ_HUMAN;sp|Q9H4E5|RHOJ_HUMAN	CDC42	0.705467	0.112423	1.08104	9	8	8	48.2	42.4	42.4	21.258	0	117.44	1.8826	2.14683	1.96116	2.00763	1.72624	1.95858	1.94076	1.92295
sp|O94819|KBTBB_HUMAN	sp|O94819|KBTBB_HUMAN	KBTBB	1.08463	0.112422	1.08104	5	5	5	13.2	13.2	13.2	65.719	0	29.742	-2.19786	-2.14351	-2.18361	-2.21208	-2.43346	-2.20708	-2.2259	-2.32031
sp|Q13404|UB2V1_HUMAN;sp|Q13404-7|UB2V1_HUMAN;sp|Q13404-2|UB2V1_HUMAN;sp|Q13404-1|UB2V1_HUMAN;sp|Q13404-8|UB2V1_HUMAN;sp|Q13404-6|UB2V1_HUMAN	sp|Q13404|UB2V1_HUMAN;sp|Q13404-7|UB2V1_HUMAN;sp|Q13404-2|UB2V1_HUMAN;sp|Q13404-1|UB2V1_HUMAN;sp|Q13404-8|UB2V1_HUMAN;sp|Q13404-6|UB2V1_HUMAN	UB2V1	0.298729	0.112377	1.08101	12	5	5	72.8	34	34	16.495	0	36.657	1.05013	0.497904	0.850886	0.49269	0.833139	0.539406	0.584667	0.484895
sp|Q92747|ARC1A_HUMAN;sp|Q92747-2|ARC1A_HUMAN	sp|Q92747|ARC1A_HUMAN;sp|Q92747-2|ARC1A_HUMAN	ARC1A	1.23244	0.112245	1.08091	15	14	14	40.3	34.1	34.1	41.569	0	75.499	2.25959	2.45352	2.31941	2.31637	2.1593	2.2801	2.22286	2.23766
sp|O95232|LC7L3_HUMAN	sp|O95232|LC7L3_HUMAN;sp|O95232-2|LC7L3_HUMAN	LC7L3	0.599748	0.112168	1.08085	27	27	27	50	50	50	51.466	0	323.31	2.33811	2.57195	2.476	2.69867	2.3423	2.41234	2.3469	2.53451
sp|Q96P70|IPO9_HUMAN	sp|Q96P70|IPO9_HUMAN	IPO9	0.789401	0.112146	1.08083	26	26	26	30.7	30.7	30.7	115.96	0	186.18	2.55987	2.82656	2.61733	2.6971	2.4832	2.66519	2.58677	2.51713
sp|Q9HBU6|EKI1_HUMAN;sp|Q9HBU6-2|EKI1_HUMAN	sp|Q9HBU6|EKI1_HUMAN;sp|Q9HBU6-2|EKI1_HUMAN	EKI1	0.978266	0.112104	1.0808	8	8	8	28.3	28.3	28.3	50.968	0	53.474	-0.824236	-0.816288	-1.0095	-0.842574	-1.05972	-0.883614	-0.993042	-1.00464
sp|P30153|2AAA_HUMAN	sp|P30153|2AAA_HUMAN	2AAA	1.42251	0.112086	1.08079	35	35	26	54.8	54.8	37.7	65.308	0	282.81	3.61	3.74757	3.68375	3.69078	3.55035	3.63287	3.60824	3.49229
sp|Q15366-2|PCBP2_HUMAN;sp|Q15366-5|PCBP2_HUMAN	sp|Q15366-2|PCBP2_HUMAN;sp|Q15366-5|PCBP2_HUMAN	PCBP2	0.456813	0.111993	1.08072	19	1	0	66.1	4.4	0	38.651	0	11.194	-4.30684	-4.57255	-4.48222	-4.23021	-4.32796	-4.6629	-4.43745	-4.6115
sp|P51991|ROA3_HUMAN;sp|P51991-2|ROA3_HUMAN	sp|P51991|ROA3_HUMAN;sp|P51991-2|ROA3_HUMAN	ROA3	0.973075	0.111891	1.08064	37	34	34	59.8	56.9	56.9	39.594	0	323.31	3.87703	4.02038	3.85336	3.9806	3.71676	3.92698	3.80981	3.83025
sp|P55884|EIF3B_HUMAN;sp|P55884-2|EIF3B_HUMAN	sp|P55884|EIF3B_HUMAN;sp|P55884-2|EIF3B_HUMAN	EIF3B	1.02058	0.111788	1.08057	49	49	49	55.3	55.3	55.3	92.48	0	323.31	3.8075	3.98821	3.83194	3.87039	3.66271	3.85791	3.76128	3.76899
sp|P39019|RS19_HUMAN	sp|P39019|RS19_HUMAN	RS19	1.55965	0.111762	1.08055	19	19	19	77.2	77.2	77.2	16.06	0	128.78	4.01184	3.89813	3.95359	3.86455	3.86675	3.84465	3.79185	3.77781
sp|P41229-5|KDM5C_HUMAN;sp|P41229|KDM5C_HUMAN;sp|P41229-2|KDM5C_HUMAN;sp|P41229-3|KDM5C_HUMAN;sp|P41229-4|KDM5C_HUMAN	sp|P41229-5|KDM5C_HUMAN;sp|P41229|KDM5C_HUMAN;sp|P41229-2|KDM5C_HUMAN;sp|P41229-3|KDM5C_HUMAN;sp|P41229-4|KDM5C_HUMAN;sp|Q9BY66-2|KDM5D_HUMAN;sp|Q9BY66|KDM5D_HUMAN;sp|Q9BY66-3|KDM5D_HUMAN	KDM5C	1.97944	0.111686	1.08049	40	40	35	33.5	33.5	30.5	175.59	0	232.99	1.5874	1.628	1.54685	1.56163	1.40724	1.52718	1.46338	1.47933
sp|Q9BTY7|HGH1_HUMAN	sp|Q9BTY7|HGH1_HUMAN	HGH1	0.305305	0.111674	1.08048	7	7	7	21.3	21.3	21.3	42.129	0	13.724	-0.345218	-0.762235	-0.352656	-0.585123	-0.323549	-0.83429	-0.556426	-0.777664
sp|P83731|RL24_HUMAN	sp|P83731|RL24_HUMAN	RL24	1.85274	0.111654	1.08047	17	17	17	54.1	54.1	54.1	17.779	0	76.465	3.90967	3.97216	3.88651	3.82276	3.76951	3.81634	3.77526	3.78336
sp|Q99797|MIPEP_HUMAN	sp|Q99797|MIPEP_HUMAN	MIPEP	1.30601	0.111581	1.08041	25	25	25	34.5	34.5	34.5	80.64	0	92.357	1.98202	1.9364	1.93253	1.84074	1.87642	1.86538	1.74946	1.7541
sp|Q96CN7|ISOC1_HUMAN	sp|Q96CN7|ISOC1_HUMAN	ISOC1	3.08587	0.111505	1.08035	6	6	6	20.8	20.8	20.8	32.236	0	53.006	1.37539	1.36089	1.31486	1.36199	1.23035	1.26885	1.21379	1.25412
sp|P84103-2|SRSF3_HUMAN;sp|P84103|SRSF3_HUMAN	sp|P84103-2|SRSF3_HUMAN;sp|P84103|SRSF3_HUMAN	SRSF3	0.465971	0.111387	1.08027	14	14	13	69.4	69.4	69.4	14.203	0	155.58	2.97855	2.49236	2.79859	2.67726	2.72192	2.56594	2.6264	2.58696
sp|O43776|SYNC_HUMAN	sp|O43776|SYNC_HUMAN;sp|O43776-2|SYNC_HUMAN	SYNC	0.784706	0.111063	1.08002	33	33	31	55.1	55.1	55.1	62.942	0	323.31	2.92835	3.1254	2.94416	3.14455	2.82402	3.01523	2.90977	2.9492
sp|P49459|UBE2A_HUMAN;sp|P49459-3|UBE2A_HUMAN;sp|P49459-2|UBE2A_HUMAN	sp|P49459|UBE2A_HUMAN;sp|P49459-3|UBE2A_HUMAN;sp|P49459-2|UBE2A_HUMAN	UBE2A	0.717315	0.110988	1.07997	4	4	3	32.2	32.2	19.1	17.315	0	73.414	-0.298631	-0.598744	-0.532063	-0.509035	-0.522867	-0.559322	-0.598589	-0.701648
sp|Q9BW61|DDA1_HUMAN	sp|Q9BW61|DDA1_HUMAN	DDA1	0.488945	0.11092	1.07992	4	4	4	25.5	25.5	25.5	11.835	0	30.884	-1.84394	-2.15017	-1.90199	-2.08144	-1.9414	-2.25515	-2.02368	-2.201
sp|Q9NYF8-2|BCLF1_HUMAN;sp|Q9NYF8|BCLF1_HUMAN;sp|Q9NYF8-4|BCLF1_HUMAN	sp|Q9NYF8-2|BCLF1_HUMAN;sp|Q9NYF8|BCLF1_HUMAN;sp|Q9NYF8-4|BCLF1_HUMAN	BCLF1	1.60683	0.110844	1.07986	50	49	3	44.1	44.1	3.4	105.95	0	237.27	3.68006	3.76827	3.74219	3.81956	3.61762	3.65769	3.59246	3.69892
sp|Q9NTJ4-2|MA2C1_HUMAN;sp|Q9NTJ4|MA2C1_HUMAN;sp|Q9NTJ4-4|MA2C1_HUMAN;sp|Q9NTJ4-3|MA2C1_HUMAN	sp|Q9NTJ4-2|MA2C1_HUMAN;sp|Q9NTJ4|MA2C1_HUMAN;sp|Q9NTJ4-4|MA2C1_HUMAN;sp|Q9NTJ4-3|MA2C1_HUMAN	MA2C1	1.62419	0.110818	1.07984	6	6	6	7.3	7.3	7.3	113.46	0	21.144	-1.11454	-1.04298	-1.12269	-1.16413	-1.21837	-1.25037	-1.27089	-1.14798
sp|Q9BU89|DOHH_HUMAN	sp|Q9BU89|DOHH_HUMAN	DOHH	0.14063	0.110781	1.07981	5	5	5	28.8	28.8	28.8	32.904	0	42.609	-1.03166	-1.95553	-1.50071	-1.96295	-1.13471	-1.98852	-1.8137	-1.95705
sp|P09651|ROA1_HUMAN;sp|P09651-2|ROA1_HUMAN;sp|P09651-3|ROA1_HUMAN	sp|P09651|ROA1_HUMAN;sp|P09651-2|ROA1_HUMAN;sp|P09651-3|ROA1_HUMAN	ROA1	0.596238	0.110772	1.07981	42	42	19	78.8	78.8	45.2	38.746	0	323.31	4.5223	4.74629	4.48984	4.67823	4.36447	4.66618	4.49272	4.4702
sp|Q99547|MPH6_HUMAN	sp|Q99547|MPH6_HUMAN	MPH6	0.594898	0.11077	1.0798	9	9	9	45.6	45.6	45.6	19.024	0	32.861	1.07385	0.836276	0.994338	0.867225	0.999053	0.76964	0.876164	0.683757
sp|Q9P253|VPS18_HUMAN	sp|Q9P253|VPS18_HUMAN	VPS18	1.52554	0.110756	1.07979	21	21	21	26.2	26.2	26.2	110.18	0	110.24	1.30749	1.41793	1.31927	1.41676	1.22419	1.29576	1.20036	1.29812
sp|P06753-2|TPM3_HUMAN	sp|P06753-2|TPM3_HUMAN	TPM3	0.0624443	0.11044	1.07956	44	44	0	84.3	84.3	0	29.032	0	323.31	4.82424	2.95335	4.22034	3.04086	4.79286	2.74628	3.70203	3.35584
sp|Q9ULE3-2|DEN2A_HUMAN;sp|Q9ULE3|DEN2A_HUMAN	sp|Q9ULE3-2|DEN2A_HUMAN;sp|Q9ULE3|DEN2A_HUMAN;sp|Q9H6A0-2|DEN2D_HUMAN;sp|Q9H6A0|DEN2D_HUMAN;sp|Q68D51-2|DEN2C_HUMAN;sp|Q68D51-3|DEN2C_HUMAN;sp|Q68D51|DEN2C_HUMAN	DEN2A	0.812089	0.110318	1.07947	3	3	3	4.3	4.3	4.3	89.513	0.0032561	2.146	-1.93508	-1.84669	-1.98003	-1.97899	-1.96861	-1.93186	-2.08518	-2.19642
sp|Q9Y285|SYFA_HUMAN;sp|Q9Y285-2|SYFA_HUMAN	sp|Q9Y285|SYFA_HUMAN;sp|Q9Y285-2|SYFA_HUMAN	SYFA	1.95549	0.110311	1.07946	22	22	22	41.9	41.9	41.9	57.563	0	212.43	2.26471	2.2898	2.22567	2.20119	2.14925	2.19388	2.10593	2.09106
sp|P14618|KPYM_HUMAN;sp|P14618-3|KPYM_HUMAN	sp|P14618|KPYM_HUMAN;sp|P14618-3|KPYM_HUMAN;sp|P30613-2|KPYR_HUMAN;sp|P30613|KPYR_HUMAN	KPYM	0.909677	0.110196	1.07937	49	49	5	80.8	80.8	9.4	57.936	0	323.31	4.71281	4.89442	4.74883	4.77043	4.55748	4.78059	4.7034	4.64425
sp|Q9H081|MIS12_HUMAN	sp|Q9H081|MIS12_HUMAN	MIS12	0.16136	0.110123	1.07932	5	5	5	27.8	27.8	27.8	24.14	0	11.434	-1.46494	-1.57886	-0.692325	-1.24131	-1.14121	-1.79072	-1.01694	-1.46907
sp|P63104|1433Z_HUMAN	sp|P63104|1433Z_HUMAN;sp|P63104-2|1433Z_HUMAN	1433Z	0.66958	0.110065	1.07928	25	22	18	68.2	64.1	57.6	27.745	0	323.31	4.29049	4.06999	4.25731	4.17179	4.24422	4.01483	4.12484	3.96543
sp|Q16795|NDUA9_HUMAN	sp|Q16795|NDUA9_HUMAN	NDUA9	0.583622	0.109676	1.07899	13	13	13	35.3	35.3	35.3	42.509	0	113.58	1.74716	2.0427	1.89054	1.9733	1.62562	1.90471	1.8551	1.82956
sp|P35240-8|MERL_HUMAN;sp|P35240-3|MERL_HUMAN;sp|P35240|MERL_HUMAN;sp|P35240-2|MERL_HUMAN;sp|P35240-6|MERL_HUMAN;sp|P35240-5|MERL_HUMAN;sp|P35240-4|MERL_HUMAN	sp|P35240-8|MERL_HUMAN;sp|P35240-3|MERL_HUMAN;sp|P35240|MERL_HUMAN;sp|P35240-2|MERL_HUMAN;sp|P35240-6|MERL_HUMAN;sp|P35240-5|MERL_HUMAN;sp|P35240-4|MERL_HUMAN;sp|P35240-7|MERL_HUMAN;sp|P35240-9|MERL_HUMAN;sp|P35240-10|MERL_HUMAN	MERL	0.905306	0.109653	1.07897	16	15	15	28.7	27.5	27.5	65.35	0	57.848	1.19944	1.12592	1.03611	0.971196	0.948484	1.07931	0.93861	0.927656
sp|Q9H7P6-2|MB12B_HUMAN;sp|Q9H7P6|MB12B_HUMAN	sp|Q9H7P6-2|MB12B_HUMAN;sp|Q9H7P6|MB12B_HUMAN	MB12B	0.209931	0.109644	1.07896	2	2	2	20.8	20.8	20.8	24.516	0.00014499	4.9322	-6.42356	-6.10244	-6.56247	-6.3212	-6.97757	-6.27765	-6.45616	-6.13685
sp|P23588|IF4B_HUMAN;sp|P23588-2|IF4B_HUMAN	sp|P23588|IF4B_HUMAN;sp|P23588-2|IF4B_HUMAN;REV__sp|P23588-2|IF4B_HUMAN;REV__sp|P23588|IF4B_HUMAN	IF4B	1.52157	0.109593	1.07892	50	50	50	61.9	61.9	61.9	69.15	0	278.48	3.3938	3.32886	3.37068	3.44954	3.34196	3.25541	3.30185	3.2053
sp|O94986-3|CE152_HUMAN;sp|O94986|CE152_HUMAN	sp|O94986-3|CE152_HUMAN;sp|O94986|CE152_HUMAN;sp|O94986-1|CE152_HUMAN;sp|O94986-2|CE152_HUMAN	CE152	1.91067	0.109544	1.07889	4	4	4	2.4	2.4	2.4	189.07	0	9.701	-2.1794	-2.12582	-2.21161	-2.15861	-2.32215	-2.23984	-2.32169	-2.22994
sp|P62277|RS13_HUMAN	sp|P62277|RS13_HUMAN	RS13	1.68948	0.109478	1.07884	12	12	12	60.9	60.9	60.9	17.222	0	69.592	3.21785	3.21316	3.13082	3.13441	3.06045	3.13518	3.01368	3.04902
sp|P62424|RL7A_HUMAN	sp|P62424|RL7A_HUMAN	RL7A	1.81398	0.109379	1.07876	22	22	22	54.5	54.5	54.5	29.995	0	294.72	3.64593	3.64151	3.58745	3.52165	3.47508	3.53157	3.46382	3.48856
sp|Q8TC07-2|TBC15_HUMAN;sp|Q8TC07-3|TBC15_HUMAN;sp|Q8TC07|TBC15_HUMAN	sp|Q8TC07-2|TBC15_HUMAN;sp|Q8TC07-3|TBC15_HUMAN;sp|Q8TC07|TBC15_HUMAN	TBC15	0.903754	0.109373	1.07876	25	25	25	36.5	36.5	36.5	77.394	0	200.84	2.15834	2.36937	2.24866	2.25213	2.03286	2.24274	2.14617	2.16925
sp|Q02878|RL6_HUMAN	sp|Q02878|RL6_HUMAN	RL6	1.15111	0.109357	1.07875	25	25	25	53.8	53.8	53.8	32.728	0	182.63	3.82999	3.82488	3.67262	3.79393	3.70386	3.72007	3.57211	3.68795
sp|Q9GZU7-3|CTDS1_HUMAN;sp|Q9GZU7-2|CTDS1_HUMAN;sp|Q9GZU7|CTDS1_HUMAN;sp|O15194-2|CTDSL_HUMAN;sp|O15194|CTDSL_HUMAN	sp|Q9GZU7-3|CTDS1_HUMAN;sp|Q9GZU7-2|CTDS1_HUMAN;sp|Q9GZU7|CTDS1_HUMAN;sp|O15194-2|CTDSL_HUMAN;sp|O15194|CTDSL_HUMAN	CTDS1	0.461141	0.10934	1.07873	1	1	1	3.8	3.8	3.8	29.128	0.0013305	2.6465	-3.95975	-4.2024	-4.34657	-4.19462	-4.24167	-4.16886	-4.49163	-4.23854
sp|Q9Y5U2-2|TSSC4_HUMAN;sp|Q9Y5U2|TSSC4_HUMAN	sp|Q9Y5U2-2|TSSC4_HUMAN;sp|Q9Y5U2|TSSC4_HUMAN	TSSC4	0.497244	0.109024	1.0785	7	7	7	24.2	24.2	24.2	27.935	0	29.646	-0.712692	-1.10127	-0.922198	-0.971279	-0.948236	-1.07127	-0.935817	-1.18821
sp|Q15021|CND1_HUMAN	sp|Q15021|CND1_HUMAN;REV__sp|Q02790|FKBP4_HUMAN	CND1	1.61545	0.108948	1.07844	55	55	55	44.3	44.3	44.3	157.18	0	323.31	3.56426	3.65102	3.57995	3.55772	3.45596	3.56423	3.46762	3.42935
sp|P04040|CATA_HUMAN	sp|P04040|CATA_HUMAN	CATA	1.91724	0.10877	1.07831	20	20	20	39.7	39.7	39.7	59.755	0	103.8	1.62871	1.66478	1.57824	1.67654	1.48578	1.5871	1.52347	1.51683
sp|Q6V1X1-5|DPP8_HUMAN;sp|Q6V1X1-3|DPP8_HUMAN;sp|Q6V1X1|DPP8_HUMAN;sp|Q6V1X1-6|DPP8_HUMAN;sp|Q6V1X1-4|DPP8_HUMAN;sp|Q6V1X1-2|DPP8_HUMAN	sp|Q6V1X1-5|DPP8_HUMAN;sp|Q6V1X1-3|DPP8_HUMAN;sp|Q6V1X1|DPP8_HUMAN;sp|Q6V1X1-6|DPP8_HUMAN;sp|Q6V1X1-4|DPP8_HUMAN;sp|Q6V1X1-2|DPP8_HUMAN	DPP8	2.70923	0.108678	1.07824	7	7	7	10.2	10.2	10.2	97.738	0	33.442	-1.673	-1.70833	-1.6723	-1.6771	-1.81452	-1.78809	-1.82349	-1.73933
sp|P52435|RPB11_HUMAN;sp|Q9H1A7|RPB1C_HUMAN;sp|Q9GZM3|RPB1B_HUMAN	sp|P52435|RPB11_HUMAN;sp|Q9H1A7|RPB1C_HUMAN;sp|Q9GZM3|RPB1B_HUMAN;sp|Q9GZM3-2|RPB1B_HUMAN	RPB11	0.305414	0.108647	1.07822	3	3	3	30.8	30.8	30.8	13.293	0	9.7205	-0.744701	-1.18609	-0.764174	-1.15755	-0.847424	-1.17441	-1.0199	-1.24537
sp|P54274-2|TERF1_HUMAN;sp|P54274|TERF1_HUMAN	sp|P54274-2|TERF1_HUMAN;sp|P54274|TERF1_HUMAN	TERF1	2.16344	0.108616	1.07819	6	6	6	13.6	13.6	13.6	48.239	0	19.796	-0.0472261	-0.015995	0.00659108	-0.0424271	-0.202848	-0.126466	-0.101405	-0.102801
sp|Q6PL18|ATAD2_HUMAN	sp|Q6PL18|ATAD2_HUMAN;sp|Q6PL18-2|ATAD2_HUMAN	ATAD2	0.991916	0.108616	1.07819	43	43	37	28.1	28.1	24.8	158.55	0	280.36	2.63905	2.8201	2.72863	2.84417	2.60449	2.63993	2.61273	2.74034
sp|Q6ZMS4|ZN852_HUMAN;sp|Q96I27|ZN625_HUMAN;sp|Q96I27-2|ZN625_HUMAN	sp|Q6ZMS4|ZN852_HUMAN;sp|Q96I27|ZN625_HUMAN;sp|Q96I27-2|ZN625_HUMAN;sp|P52742-2|ZN135_HUMAN;sp|P51786|ZN157_HUMAN;sp|Q2M3X9-2|ZN674_HUMAN;sp|Q2M3X9|ZN674_HUMAN;sp|Q86T29|ZN605_HUMAN;sp|P52742|ZN135_HUMAN;sp|P52742-3|ZN135_HUMAN;sp|Q86T29-2|ZN605_HUMAN;sp|P52742-4|ZN135_HUMAN;sp|P51523|ZNF84_HUMAN	ZN852	1.43346	0.108564	1.07815	3	1	0	8.1	2.8	0	62.083	0	10.883	-4.65984	-4.80673	-4.7101	-4.64208	-4.78524	-4.80585	-4.79974	-4.86219
sp|Q9H2W6|RM46_HUMAN	sp|Q9H2W6|RM46_HUMAN	RM46	0.750223	0.10856	1.07815	9	9	9	33.3	33.3	33.3	31.705	0	63.818	0.447516	0.302153	0.527733	0.375232	0.422916	0.230958	0.360371	0.20415
sp|P50539-4|MXI1_HUMAN;sp|P50539-2|MXI1_HUMAN;sp|P50539|MXI1_HUMAN;sp|P50539-3|MXI1_HUMAN	sp|P50539-4|MXI1_HUMAN;sp|P50539-2|MXI1_HUMAN;sp|P50539|MXI1_HUMAN;sp|P50539-3|MXI1_HUMAN	MXI1	0.68689	0.108552	1.07815	1	1	1	6.6	6.6	6.6	20.558	0.00054622	3.2391	-5.66223	-5.79045	-5.6827	-5.77706	-5.73066	-5.78822	-5.78735	-6.0404
sp|P63098|CANB1_HUMAN	sp|P63098|CANB1_HUMAN;sp|Q96LZ3|CANB2_HUMAN	CANB1	0.503879	0.108547	1.07814	10	10	10	72.9	72.9	72.9	19.3	0	65.172	-0.740004	-0.810229	-0.692582	-0.685399	-0.653413	-0.986913	-0.703531	-1.01854
sp|Q9GZU8|F192A_HUMAN	sp|Q9GZU8|F192A_HUMAN	F192A	0.449809	0.108497	1.0781	17	17	17	44.5	44.5	44.5	28.912	0	57.915	0.933611	0.636879	0.900888	0.734305	0.918903	0.568374	0.712887	0.57153
sp|O96006|ZBED1_HUMAN	sp|O96006|ZBED1_HUMAN	ZBED1	1.06004	0.108486	1.0781	4	4	4	7.1	7.1	7.1	78.155	0	16.301	-1.58845	-1.61791	-1.71331	-1.72258	-1.77496	-1.69816	-1.88222	-1.72086
sp|Q9NY64|GTR8_HUMAN	sp|Q9NY64|GTR8_HUMAN	GTR8	0.950487	0.108447	1.07807	2	2	2	4	4	4	50.818	0	6.0917	-2.68252	-2.62371	-2.71253	-2.61503	-2.65669	-2.74487	-2.91296	-2.75306
sp|Q8N6L1|KTAP2_HUMAN;sp|Q8N6L1-2|KTAP2_HUMAN	sp|Q8N6L1|KTAP2_HUMAN;sp|Q8N6L1-2|KTAP2_HUMAN	KTAP2	0.231605	0.108375	1.07801	1	1	1	12.5	12.5	12.5	14.678	0	5.5702	-4.68516	-4.15587	-4.67176	-4.21686	-4.86842	-4.34938	-4.3501	-4.59524
sp|O60784|TOM1_HUMAN;sp|O60784-4|TOM1_HUMAN;sp|O60784-2|TOM1_HUMAN;sp|O60784-3|TOM1_HUMAN	sp|O60784|TOM1_HUMAN;sp|O60784-4|TOM1_HUMAN;sp|O60784-2|TOM1_HUMAN;sp|O60784-3|TOM1_HUMAN	TOM1	0.634485	0.108267	1.07793	11	11	11	26.6	26.6	26.6	53.818	0	133.01	-0.0260171	-0.25716	-0.099496	-0.129242	-0.045597	-0.32378	-0.253427	-0.322178
sp|Q15428|SF3A2_HUMAN	sp|Q15428|SF3A2_HUMAN	SF3A2	1.82645	0.108259	1.07793	15	15	15	33	33	33	49.255	0	102.76	1.95552	2.02392	1.91448	1.93558	1.80236	1.90563	1.83533	1.85315
sp|P46109|CRKL_HUMAN	sp|P46109|CRKL_HUMAN	CRKL	1.57193	0.108062	1.07778	18	18	18	66	66	66	33.777	0	166.48	1.565	1.59493	1.61884	1.55717	1.4208	1.55193	1.51568	1.41528
sp|Q9H9A5|CNO10_HUMAN;sp|Q9H9A5-6|CNO10_HUMAN;sp|Q9H9A5-2|CNO10_HUMAN;sp|Q9H9A5-4|CNO10_HUMAN;sp|Q9H9A5-3|CNO10_HUMAN;sp|Q9H9A5-5|CNO10_HUMAN	sp|Q9H9A5|CNO10_HUMAN;sp|Q9H9A5-6|CNO10_HUMAN;sp|Q9H9A5-2|CNO10_HUMAN;sp|Q9H9A5-4|CNO10_HUMAN;sp|Q9H9A5-3|CNO10_HUMAN;sp|Q9H9A5-5|CNO10_HUMAN	CNO10	1.23816	0.108048	1.07777	17	17	17	25.1	25.1	25.1	82.309	0	74.571	0.794829	0.923425	0.801739	0.883824	0.657501	0.817817	0.72939	0.766916
sp|Q9NR28-2|DBLOH_HUMAN;sp|Q9NR28|DBLOH_HUMAN;sp|Q9NR28-3|DBLOH_HUMAN	sp|Q9NR28-2|DBLOH_HUMAN;sp|Q9NR28|DBLOH_HUMAN;sp|Q9NR28-3|DBLOH_HUMAN	DBLOH	0.464038	0.107937	1.07769	9	9	9	45.7	45.7	45.7	21.232	0	115.03	0.54452	0.507383	0.832635	0.675327	0.583238	0.403548	0.720794	0.420536
sp|P30519|HMOX2_HUMAN;sp|P30519-2|HMOX2_HUMAN	sp|P30519|HMOX2_HUMAN;sp|P30519-2|HMOX2_HUMAN	HMOX2	0.403549	0.107808	1.07759	20	20	20	63	63	63	36.032	0	163.76	2.08667	1.80159	2.1731	1.95468	2.07218	1.74693	2.01264	1.75306
sp|Q96G74-2|OTUD5_HUMAN;sp|Q96G74-3|OTUD5_HUMAN;sp|Q96G74-5|OTUD5_HUMAN;sp|Q96G74|OTUD5_HUMAN;sp|Q96G74-4|OTUD5_HUMAN	sp|Q96G74-2|OTUD5_HUMAN;sp|Q96G74-3|OTUD5_HUMAN;sp|Q96G74-5|OTUD5_HUMAN;sp|Q96G74|OTUD5_HUMAN;sp|Q96G74-4|OTUD5_HUMAN	OTUD5	1.77275	0.10779	1.07758	4	4	4	9.8	9.8	9.8	58.006	0	34.649	-1.83259	-1.91919	-1.93692	-1.8523	-2.015	-1.93137	-2.02352	-2.00227
sp|Q7Z7K0|COXM1_HUMAN	sp|Q7Z7K0|COXM1_HUMAN	COXM1	0.611639	0.107639	1.07746	3	3	3	24.5	24.5	24.5	12.49	0	7.8303	-0.319398	-0.526995	-0.226803	-0.395182	-0.40341	-0.631902	-0.402098	-0.461524
sp|O43236|SEPT4_HUMAN;sp|O43236-5|SEPT4_HUMAN;sp|O43236-2|SEPT4_HUMAN;sp|O43236-3|SEPT4_HUMAN;sp|O43236-4|SEPT4_HUMAN	sp|O43236|SEPT4_HUMAN;sp|O43236-5|SEPT4_HUMAN;sp|O43236-2|SEPT4_HUMAN;sp|O43236-3|SEPT4_HUMAN;sp|O43236-4|SEPT4_HUMAN;sp|O43236-6|SEPT4_HUMAN	2019-09-04	1.17215	0.107599	1.07743	4	3	3	5.9	4.4	4.4	55.098	0.0041408	1.9832	-1.73989	-1.54228	-1.64583	-1.69091	-1.73185	-1.77654	-1.82238	-1.71854
sp|P51572|BAP31_HUMAN;sp|P51572-2|BAP31_HUMAN	sp|P51572|BAP31_HUMAN;sp|P51572-2|BAP31_HUMAN	BAP31	1.8245	0.107592	1.07743	28	28	28	52	52	52	27.991	0	129.17	3.99444	4.08129	4.10084	4.11751	3.97832	3.92472	3.95861	4.00206
sp|Q6ZRI6-2|CO039_HUMAN;sp|Q6ZRI6|CO039_HUMAN	sp|Q6ZRI6-2|CO039_HUMAN;sp|Q6ZRI6|CO039_HUMAN	CO039	1.10537	0.107556	1.0774	8	8	8	11	11	11	99.212	0	26.787	-1.12406	-0.993386	-1.03387	-0.9225	-1.19078	-1.09619	-1.06374	-1.15333
sp|Q8IYB9|ZN595_HUMAN	sp|Q8IYB9|ZN595_HUMAN	ZN595	0.264387	0.107475	1.07734	4	1	0	9.4	1.7	0	74.289	0.00013912	3.6612	-3.20393	-3.80539	-3.38688	-3.66125	-3.34844	-3.76597	-3.60737	-3.76557
sp|O95168|NDUB4_HUMAN;sp|O95168-2|NDUB4_HUMAN	sp|O95168|NDUB4_HUMAN;sp|O95168-2|NDUB4_HUMAN	NDUB4	0.838434	0.107473	1.07734	8	8	8	54.3	54.3	54.3	15.208	0	40.749	0.942228	0.928539	1.16632	1.035	0.904194	0.903142	0.998708	0.836148
sp|Q86VU5|CMTD1_HUMAN	sp|Q86VU5|CMTD1_HUMAN	CMTD1	0.952303	0.107457	1.07733	4	4	4	20.2	20.2	20.2	28.808	0	22.529	-0.564012	-0.64952	-0.500757	-0.471191	-0.626612	-0.722769	-0.546842	-0.719083
sp|Q99436|PSB7_HUMAN	sp|Q99436|PSB7_HUMAN;sp|Q99436-2|PSB7_HUMAN	PSB7	1.14944	0.107456	1.07733	9	9	9	31.8	31.8	31.8	29.965	0	52.522	2.29229	2.2394	2.12825	2.13909	2.11551	2.16224	2.05423	2.03722
sp|Q9UKV8|AGO2_HUMAN;sp|Q9UKV8-2|AGO2_HUMAN	sp|Q9UKV8|AGO2_HUMAN;sp|Q9UKV8-2|AGO2_HUMAN	AGO2	1.1507	0.107284	1.0772	24	24	20	33.6	33.6	27.5	97.207	0	101.21	1.32322	1.27773	1.1677	1.20242	1.17137	1.20527	1.05107	1.11423
sp|Q96CW6|S7A6O_HUMAN	sp|Q96CW6|S7A6O_HUMAN	S7A6O	1.39864	0.107224	1.07715	2	2	2	13.3	13.3	13.3	35.027	0	28.176	-4.3463	-4.4015	-4.42998	-4.51964	-4.5668	-4.55638	-4.52176	-4.48137
sp|P58005|SESN3_HUMAN;sp|P58005-4|SESN3_HUMAN	sp|P58005|SESN3_HUMAN;sp|P58005-4|SESN3_HUMAN;sp|P58005-2|SESN3_HUMAN;sp|P58005-3|SESN3_HUMAN	SESN3	1.93562	0.107183	1.07712	5	4	4	15.9	12.8	12.8	57.29	0	9.08	-3.61763	-3.61774	-3.63637	-3.58969	-3.79916	-3.6631	-3.72009	-3.70782
sp|P62861|RS30_HUMAN	sp|P62861|RS30_HUMAN	RS30	0.829092	0.107068	1.07704	5	5	5	45.8	45.8	45.8	6.6478	0	12.133	1.27086	1.36048	1.14002	1.13926	1.09114	1.19863	1.03777	1.15481
sp|Q9NV56|MRGBP_HUMAN	sp|Q9NV56|MRGBP_HUMAN	MRGBP	0.402462	0.106929	1.07693	6	6	6	30.9	30.9	30.9	22.417	0	42.267	-0.188154	-0.439145	-0.104792	-0.314334	-0.165668	-0.516716	-0.263083	-0.528674
sp|O15511|ARPC5_HUMAN;sp|O15511-2|ARPC5_HUMAN	sp|O15511|ARPC5_HUMAN;sp|O15511-2|ARPC5_HUMAN	ARPC5	0.730203	0.106911	1.07692	10	10	9	76.2	76.2	70.9	16.32	0	112.69	1.53239	1.48938	1.66668	1.5493	1.56996	1.34696	1.54485	1.34833
sp|P62304|RUXE_HUMAN	sp|P62304|RUXE_HUMAN	RUXE	0.716738	0.106664	1.07674	4	4	4	42.4	42.4	42.4	10.803	0	20.085	0.168771	0.252327	0.22572	0.0912529	-0.036024	0.184519	0.190029	-0.02711
sp|Q9Y5Y0|FLVC1_HUMAN;sp|Q9Y5Y0-2|FLVC1_HUMAN	sp|Q9Y5Y0|FLVC1_HUMAN;sp|Q9Y5Y0-2|FLVC1_HUMAN	FLVC1	1.67414	0.106619	1.0767	4	4	4	9.9	9.9	9.9	59.862	0	16.191	-1.73853	-1.80503	-1.7655	-1.70674	-1.86939	-1.78719	-1.86583	-1.91987
sp|O95347|SMC2_HUMAN;sp|O95347-2|SMC2_HUMAN	sp|O95347|SMC2_HUMAN;sp|O95347-2|SMC2_HUMAN	SMC2	1.26371	0.106581	1.07667	82	82	82	58.2	58.2	58.2	135.65	0	323.31	4.42293	4.60483	4.4998	4.5434	4.37504	4.4431	4.36797	4.45853
sp|O14562|UBFD1_HUMAN	sp|O14562|UBFD1_HUMAN	UBFD1	0.779439	0.106566	1.07666	10	10	10	33.7	33.7	33.7	33.382	0	46.267	1.13991	1.24326	1.21985	1.43468	1.12452	1.10615	1.15674	1.22403
sp|Q02487|DSC2_HUMAN	sp|Q02487|DSC2_HUMAN	DSC2	1.25901	0.106429	1.07656	8	7	2	11.4	10.3	2.8	99.961	0	15.248	1.21727	1.1986	1.12947	1.09137	0.972729	1.08307	1.02703	1.12817
sp|Q9C0G0-3|ZN407_HUMAN;sp|Q9C0G0-2|ZN407_HUMAN;sp|Q9C0G0|ZN407_HUMAN	sp|Q9C0G0-3|ZN407_HUMAN;sp|Q9C0G0-2|ZN407_HUMAN;sp|Q9C0G0|ZN407_HUMAN	ZN407	0.887632	0.10627	1.07644	1	1	1	0.7	0.7	0.7	184.08	0.00014067	4.0288	-6.0014	-5.90986	-6.03071	-6.09434	-6.06451	-6.09683	-6.04766	-6.25238
sp|Q9NP58-4|ABCB6_HUMAN;sp|Q9NP58|ABCB6_HUMAN	sp|Q9NP58-4|ABCB6_HUMAN;sp|Q9NP58|ABCB6_HUMAN	ABCB6	0.986239	0.106177	1.07637	7	7	7	14.7	14.7	14.7	88.598	0	84.496	-1.27077	-1.2103	-1.37754	-1.28627	-1.41894	-1.26681	-1.42	-1.46384
sp|P62318-2|SMD3_HUMAN;sp|P62318|SMD3_HUMAN	sp|P62318-2|SMD3_HUMAN;sp|P62318|SMD3_HUMAN	SMD3	0.98851	0.106131	1.07634	7	7	7	60	60	60	13.291	0	84.484	1.33915	1.45748	1.34534	1.28629	1.15132	1.34859	1.27928	1.22456
sp|P61247|RS3A_HUMAN	sp|P61247|RS3A_HUMAN	RS3A	1.66159	0.106027	1.07626	34	34	34	78.8	78.8	78.8	29.945	0	323.31	4.44892	4.42427	4.33386	4.39459	4.28781	4.35945	4.24402	4.28624
sp|P68363|TBA1B_HUMAN;sp|P68363-2|TBA1B_HUMAN	sp|P68363|TBA1B_HUMAN;sp|P68363-2|TBA1B_HUMAN	TBA1B	0.835525	0.10602	1.07625	34	2	0	67	3.1	0	50.151	0	16.325	0.869758	0.716766	0.784839	0.680651	0.595048	0.760129	0.714708	0.55805
sp|Q6PJP8|DCR1A_HUMAN	sp|Q6PJP8|DCR1A_HUMAN	DCR1A	0.238725	0.105795	1.07609	4	4	4	3.5	3.5	3.5	116.4	0.00013918	3.6761	-2.21736	-1.76644	-1.97536	-1.52397	-1.81089	-2.14338	-2.16204	-1.79
sp|Q93073-2|SBP2L_HUMAN;sp|Q93073|SBP2L_HUMAN	sp|Q93073-2|SBP2L_HUMAN;sp|Q93073|SBP2L_HUMAN	SBP2L	0.769757	0.10579	1.07608	4	3	3	4	3	3	116.55	0	5.9712	-3.34855	-3.58754	-3.54371	-3.4912	-3.60921	-3.49691	-3.70832	-3.57971
sp|P20290-2|BTF3_HUMAN	sp|P20290-2|BTF3_HUMAN	BTF3	1.47964	0.105772	1.07607	12	1	1	67.3	6.2	6.2	17.699	0	6.0155	0.503331	0.375791	0.380219	0.338046	0.32993	0.284648	0.265038	0.294682
sp|P62753|RS6_HUMAN	sp|P62753|RS6_HUMAN	RS6	1.47435	0.105755	1.07606	25	25	25	51	51	51	28.68	0	322.16	3.68225	3.68667	3.64648	3.64705	3.6373	3.56224	3.45994	3.57994
sp|O95677-5|EYA4_HUMAN;sp|O95677-2|EYA4_HUMAN;sp|O95677-4|EYA4_HUMAN;sp|O95677|EYA4_HUMAN	sp|O95677-5|EYA4_HUMAN;sp|O95677-2|EYA4_HUMAN;sp|O95677-4|EYA4_HUMAN;sp|O95677|EYA4_HUMAN;sp|O95677-3|EYA4_HUMAN;sp|Q99502-3|EYA1_HUMAN;sp|Q99502-2|EYA1_HUMAN;sp|Q99502|EYA1_HUMAN	EYA4	1.67799	0.105598	1.07594	5	5	5	7.7	7.7	7.7	63.91	0	47.33	-1.36444	-1.35773	-1.44652	-1.42894	-1.54935	-1.4321	-1.51088	-1.52769
sp|Q9BVQ7|SPA5L_HUMAN;sp|Q9BVQ7-2|SPA5L_HUMAN;sp|Q9BVQ7-3|SPA5L_HUMAN	sp|Q9BVQ7|SPA5L_HUMAN;sp|Q9BVQ7-2|SPA5L_HUMAN;sp|Q9BVQ7-3|SPA5L_HUMAN	SPA5L	0.972445	0.105497	1.07586	12	12	12	21.9	21.9	21.9	80.709	0	64.899	0.0601669	0.168199	0.0266531	0.11766	-0.118867	0.103636	-0.00104999	-0.033028
sp|Q8NEK5|ZN548_HUMAN;sp|Q8NEK5-2|ZN548_HUMAN	sp|Q8NEK5|ZN548_HUMAN;sp|Q8NEK5-2|ZN548_HUMAN;sp|Q6P9A1|ZN530_HUMAN	ZN548	0.346526	0.105396	1.07579	3	1	1	5.4	1.7	1.7	62.727	0.0092604	1.5423	-5.00311	-4.93496	-5.24755	-4.67989	-5.09236	-5.00038	-5.22797	-4.96638
sp|P35080-2|PROF2_HUMAN	sp|P35080-2|PROF2_HUMAN	PROF2	0.678701	0.105389	1.07578	13	13	6	57.1	57.1	20.7	15.088	0	119.21	1.25783	1.07371	1.09263	0.937028	1.04056	1.02648	0.991539	0.881049
sp|P53007|TXTP_HUMAN	sp|P53007|TXTP_HUMAN	TXTP	1.48319	0.105334	1.07574	12	12	12	31.8	31.8	31.8	34.012	0	52.354	1.62769	1.70332	1.61159	1.56595	1.45535	1.57136	1.5118	1.54871
sp|P49916-3|DNLI3_HUMAN;sp|P49916|DNLI3_HUMAN;sp|P49916-4|DNLI3_HUMAN;sp|P49916-2|DNLI3_HUMAN	sp|P49916-3|DNLI3_HUMAN;sp|P49916|DNLI3_HUMAN;sp|P49916-4|DNLI3_HUMAN;sp|P49916-2|DNLI3_HUMAN;sp|O14513|NCKP5_HUMAN	DNLI3	1.39855	0.105315	1.07573	36	36	36	37.4	37.4	37.4	102.69	0	220.68	3.06477	3.16268	3.04026	3.09213	2.93358	3.06527	2.94206	2.99767
sp|Q9NUM4|T106B_HUMAN	sp|Q9NUM4|T106B_HUMAN	T106B	0.700759	0.105246	1.07568	6	6	6	22.6	22.6	22.6	31.127	0	31.437	-1.46738	-1.23305	-1.28964	-1.22397	-1.48491	-1.35204	-1.48934	-1.30874
sp|P07910-2|HNRPC_HUMAN;sp|P07910|HNRPC_HUMAN;sp|P07910-4|HNRPC_HUMAN;sp|P07910-3|HNRPC_HUMAN	sp|P07910-2|HNRPC_HUMAN;sp|P07910|HNRPC_HUMAN;sp|P07910-4|HNRPC_HUMAN;sp|P07910-3|HNRPC_HUMAN;sp|O60812|HNRC1_HUMAN;sp|B2RXH8|HNRC2_HUMAN;sp|P0DMR1|HNRC4_HUMAN;sp|B7ZW38|HNRC3_HUMAN;sp|Q86SE5|RALYL_HUMAN;sp|Q86SE5-3|RALYL_HUMAN	HNRPC	1.45436	0.105218	1.07566	35	35	35	67.9	67.9	67.9	32.337	0	323.31	4.40926	4.44711	4.37652	4.49231	4.32149	4.31478	4.26205	4.406
sp|Q9NRR5|UBQL4_HUMAN	sp|Q9NRR5|UBQL4_HUMAN	UBQL4	0.205109	0.105197	1.07564	10	6	3	20.6	12.8	7.7	63.852	0	25.029	-0.736455	-1.02184	-0.539216	-1.07158	-0.564365	-1.23948	-0.802559	-1.18348
sp|Q9Y3D8-2|KAD6_HUMAN;sp|Q9Y3D8|KAD6_HUMAN	sp|Q9Y3D8-2|KAD6_HUMAN;sp|Q9Y3D8|KAD6_HUMAN	KAD6	1.43519	0.105152	1.07561	5	5	5	33.1	33.1	33.1	19.805	0	13.68	0.036633	0.00437498	0.085744	0.0305159	-0.00443399	-0.082016	-0.017707	-0.159183
sp|P20073-2|ANXA7_HUMAN;sp|P20073|ANXA7_HUMAN	sp|P20073-2|ANXA7_HUMAN;sp|P20073|ANXA7_HUMAN	ANXA7	0.685822	0.105003	1.0755	19	19	19	38.2	38.2	38.2	50.315	0	155.1	2.78878	2.67806	2.60587	2.64266	2.70359	2.6376	2.53839	2.41579
sp|Q9Y6X9|MORC2_HUMAN;sp|Q9Y6X9-2|MORC2_HUMAN	sp|Q9Y6X9|MORC2_HUMAN;sp|Q9Y6X9-2|MORC2_HUMAN	MORC2	1.69032	0.104878	1.0754	27	27	27	26.2	26.2	26.2	117.82	0	109.17	1.90119	1.96591	1.89491	1.95061	1.84438	1.80208	1.75683	1.88982
sp|Q92973-2|TNPO1_HUMAN;sp|Q92973|TNPO1_HUMAN;sp|Q92973-3|TNPO1_HUMAN	sp|Q92973-2|TNPO1_HUMAN;sp|Q92973|TNPO1_HUMAN;sp|Q92973-3|TNPO1_HUMAN	TNPO1	0.866216	0.104725	1.07529	35	35	26	39	39	31.9	101.31	0	323.31	3.29157	3.45547	3.34749	3.37526	3.19115	3.37494	3.31967	3.16513
sp|Q9UJK0|TSR3_HUMAN	sp|Q9UJK0|TSR3_HUMAN	TSR3	1.02175	0.104653	1.07524	3	3	3	9.9	9.9	9.9	33.596	0.00068009	3.1302	-1.67329	-1.62409	-1.68927	-1.48624	-1.77342	-1.65375	-1.74812	-1.71621
sp|O43521-6|B2L11_HUMAN;sp|O43521-9|B2L11_HUMAN;sp|O43521-7|B2L11_HUMAN;sp|O43521-3|B2L11_HUMAN;sp|O43521-5|B2L11_HUMAN;sp|O43521-2|B2L11_HUMAN;sp|O43521-4|B2L11_HUMAN;sp|O43521-8|B2L11_HUMAN;sp|O43521-12|B2L11_HUMAN;sp|O43521|B2L11_HUMAN;sp|O43521-13|B2L11_HUMAN;sp|O43521-20|B2L11_HUMAN;sp|O43521-15|B2L11_HUMAN;sp|O43521-16|B2L11_HUMAN;sp|O43521-18|B2L11_HUMAN;sp|O43521-17|B2L11_HUMAN;sp|O43521-…	sp|O43521-6|B2L11_HUMAN;sp|O43521-9|B2L11_HUMAN;sp|O43521-7|B2L11_HUMAN;sp|O43521-3|B2L11_HUMAN;sp|O43521-5|B2L11_HUMAN;sp|O43521-2|B2L11_HUMAN;sp|O43521-4|B2L11_HUMAN;sp|O43521-8|B2L11_HUMAN;sp|O43521-12|B2L11_HUMAN;sp|O43521|B2L11_HUMAN;sp|O43521-13|B2L11_HUMAN;sp|O43521-20|B2L11_HUMAN;sp|O43521-15|B2L11_HUMAN;sp|O43521-16|B2L11_HUMAN;sp|O43521-18|B2L11_HUMAN;sp|O43521-17|B2L11_HUMAN;sp|O43521-…	B2L11	0.380556	0.104635	1.07522	3	3	3	31.6	31.6	31.6	9.0811	0	23.831	-4.20349	-4.10159	-4.00336	-3.79146	-4.35709	-4.13789	-4.01995	-4.00352
sp|Q96S19|CP013_HUMAN;sp|Q96S19-3|CP013_HUMAN;sp|Q96S19-5|CP013_HUMAN	sp|Q96S19|CP013_HUMAN;sp|Q96S19-3|CP013_HUMAN;sp|Q96S19-5|CP013_HUMAN;sp|Q96S19-4|CP013_HUMAN;sp|Q96S19-6|CP013_HUMAN;sp|Q96S19-2|CP013_HUMAN	CP013	1.38105	0.104587	1.07519	9	9	9	51.5	51.5	51.5	22.578	0	60.855	0.170663	0.254564	0.355363	0.254839	0.138278	0.160969	0.19208	0.125754
sp|P13639|EF2_HUMAN	sp|P13639|EF2_HUMAN	EF2	1.65575	0.104512	1.07513	70	70	69	68.3	68.3	67.1	95.337	0	323.31	5.56541	5.65482	5.55057	5.55508	5.4336	5.54155	5.45242	5.48028
sp|P62906|RL10A_HUMAN	sp|P62906|RL10A_HUMAN	RL10A	1.42658	0.104465	1.0751	18	18	18	62.7	62.7	62.7	24.831	0	184.18	3.4349	3.43677	3.3795	3.32991	3.27454	3.3785	3.2642	3.24598
sp|Q7L1Q6|BZW1_HUMAN;sp|Q7L1Q6-2|BZW1_HUMAN;sp|Q7L1Q6-4|BZW1_HUMAN;sp|Q7L1Q6-3|BZW1_HUMAN	sp|Q7L1Q6|BZW1_HUMAN;sp|Q7L1Q6-2|BZW1_HUMAN;sp|Q7L1Q6-4|BZW1_HUMAN;sp|Q7L1Q6-3|BZW1_HUMAN	BZW1	1.3486	0.104431	1.07507	23	23	23	39.4	39.4	39.4	48.043	0	81.424	2.95427	2.9596	2.96968	2.92134	2.87957	2.91092	2.86648	2.7302
sp|Q5GLZ8-3|HERC4_HUMAN;sp|Q5GLZ8-2|HERC4_HUMAN;sp|Q5GLZ8|HERC4_HUMAN;sp|Q5GLZ8-6|HERC4_HUMAN	sp|Q5GLZ8-3|HERC4_HUMAN;sp|Q5GLZ8-2|HERC4_HUMAN;sp|Q5GLZ8|HERC4_HUMAN;sp|Q5GLZ8-6|HERC4_HUMAN;sp|Q5GLZ8-4|HERC4_HUMAN;sp|Q5GLZ8-5|HERC4_HUMAN	HERC4	1.21793	0.104398	1.07505	22	22	22	25.7	25.7	25.7	109.58	0	175.07	1.23906	1.33038	1.19567	1.23738	1.07795	1.24058	1.11098	1.15537
sp|O43447|PPIH_HUMAN;sp|O43447-2|PPIH_HUMAN	sp|O43447|PPIH_HUMAN;sp|O43447-2|PPIH_HUMAN	PPIH	0.72453	0.104367	1.07502	11	11	11	58.2	58.2	58.2	19.208	0	53.617	2.58065	2.42022	2.63564	2.44223	2.51288	2.38866	2.46242	2.29731
sp|Q96BN8|OTUL_HUMAN	sp|Q96BN8|OTUL_HUMAN	OTUL	1.67451	0.104308	1.07498	14	14	14	33	33	33	40.262	0	41.426	0.674643	0.774811	0.767037	0.795137	0.659439	0.670275	0.676477	0.588206
sp|P29401|TKT_HUMAN;sp|P29401-2|TKT_HUMAN	sp|P29401|TKT_HUMAN;sp|P29401-2|TKT_HUMAN	TKT	1.14829	0.104118	1.07484	34	34	34	62.4	62.4	62.4	67.877	0	323.31	3.84872	3.96358	3.81626	3.81837	3.70072	3.85105	3.74011	3.73858
sp|P35659|DEK_HUMAN;sp|P35659-2|DEK_HUMAN	sp|P35659|DEK_HUMAN;sp|P35659-2|DEK_HUMAN	DEK	1.98548	0.104088	1.07481	25	25	25	51.5	51.5	51.5	42.674	0	190.57	3.70154	3.6098	3.66999	3.65599	3.61442	3.54649	3.54408	3.51598
sp|Q8IUZ5|AT2L2_HUMAN;sp|Q8IUZ5-2|AT2L2_HUMAN;sp|Q8IUZ5-3|AT2L2_HUMAN	sp|Q8IUZ5|AT2L2_HUMAN;sp|Q8IUZ5-2|AT2L2_HUMAN;sp|Q8IUZ5-3|AT2L2_HUMAN	AT2L2	0.942733	0.104011	1.07476	2	2	2	4	4	4	49.71	0	5.3819	-3.08442	-2.96825	-2.94821	-2.86875	-3.11618	-2.99125	-3.03833	-3.13991
sp|Q9BWH6-2|RPAP1_HUMAN;sp|Q9BWH6|RPAP1_HUMAN	sp|Q9BWH6-2|RPAP1_HUMAN;sp|Q9BWH6|RPAP1_HUMAN;sp|Q9BWH6-3|RPAP1_HUMAN	RPAP1	1.60903	0.10399	1.07474	13	13	13	10.6	10.6	10.6	143.58	0	70.509	0.184881	0.211123	0.131798	0.162508	0.080778	0.149943	0.02719	0.016439
sp|Q9H496|IFG15_HUMAN	sp|Q9H496|IFG15_HUMAN	IFG15	0.125993	0.103868	1.07465	1	1	1	11.5	11.5	11.5	15.347	0.0019805	2.4121	-7.26811	-6.95412	-6.67247	-6.80175	-7.36156	-6.69224	-6.42739	-7.63073
sp|P50542-3|PEX5_HUMAN;sp|P50542|PEX5_HUMAN;sp|P50542-4|PEX5_HUMAN;sp|P50542-2|PEX5_HUMAN	sp|P50542-3|PEX5_HUMAN;sp|P50542|PEX5_HUMAN;sp|P50542-4|PEX5_HUMAN;sp|P50542-2|PEX5_HUMAN	PEX5	0.784252	0.103866	1.07465	14	14	14	29.6	29.6	29.6	69.871	0	96.946	0.139483	-0.021204	0.079957	-0.012962	0.047909	-0.134175	0.01837	-0.162294
sp|P18124|RL7_HUMAN	sp|P18124|RL7_HUMAN	RL7	1.14074	0.103844	1.07463	23	23	23	60.9	60.9	60.9	29.225	0	232.76	3.1362	3.27242	3.13978	3.13317	3.0077	3.16085	3.03452	3.06313
sp|Q8NBF6|AVL9_HUMAN;sp|Q8NBF6-2|AVL9_HUMAN	sp|Q8NBF6|AVL9_HUMAN;sp|Q8NBF6-2|AVL9_HUMAN	AVL9	1.03665	0.10381	1.07461	5	5	5	7.9	7.9	7.9	71.947	0	21.993	-0.901926	-0.861951	-0.950773	-0.775897	-0.912737	-0.946103	-1.07986	-0.967083
sp|P46934-4|NEDD4_HUMAN;sp|P46934-2|NEDD4_HUMAN;sp|P46934|NEDD4_HUMAN;sp|P46934-3|NEDD4_HUMAN	sp|P46934-4|NEDD4_HUMAN;sp|P46934-2|NEDD4_HUMAN;sp|P46934|NEDD4_HUMAN;sp|P46934-3|NEDD4_HUMAN	NEDD4	0.581603	0.103765	1.07457	12	12	8	15.4	15.4	11.6	104.22	0	53.765	-0.475809	-0.305779	-0.496596	-0.41533	-0.708868	-0.371575	-0.465225	-0.562907
sp|Q6PCB6-2|AB17C_HUMAN;sp|Q6PCB6|AB17C_HUMAN	sp|Q6PCB6-2|AB17C_HUMAN;sp|Q6PCB6|AB17C_HUMAN	AB17C	0.584457	0.103695	1.07452	1	1	1	3.7	3.7	3.7	31.972	0.00041283	3.3854	-5.27505	-5.40575	-5.33432	-5.45258	-5.49773	-5.26083	-5.60538	-5.51854
sp|P17029|ZKSC1_HUMAN	sp|P17029|ZKSC1_HUMAN	ZKSC1	2.22359	0.103651	1.07449	6	6	6	10.7	10.7	10.7	63.629	0	20.232	-0.778736	-0.718809	-0.812557	-0.7366	-0.899935	-0.838821	-0.851595	-0.870957
sp|P23526|SAHH_HUMAN;sp|P23526-2|SAHH_HUMAN	sp|P23526|SAHH_HUMAN;sp|P23526-2|SAHH_HUMAN	SAHH	0.939252	0.103565	1.07442	29	29	29	56.2	56.2	56.2	47.716	0	310.97	4.07808	4.24153	4.06163	4.09941	3.9697	4.12946	3.99861	3.96862
sp|P52597|HNRPF_HUMAN	sp|P52597|HNRPF_HUMAN	HNRPF	1.09013	0.103562	1.07442	17	15	15	60.5	54	54	45.671	0	314.18	3.2363	3.4078	3.32304	3.3885	3.16488	3.31487	3.22528	3.23638
sp|Q6UUV7-3|CRTC3_HUMAN;sp|Q6UUV7|CRTC3_HUMAN	sp|Q6UUV7-3|CRTC3_HUMAN;sp|Q6UUV7|CRTC3_HUMAN	CRTC3	0.777369	0.103482	1.07436	3	2	2	4.2	3.1	3.1	66.829	0	6.5294	-1.69374	-1.85332	-1.69745	-1.76713	-1.71928	-1.98188	-1.87824	-1.84617
sp|Q9Y5S9-2|RBM8A_HUMAN	sp|Q9Y5S9-2|RBM8A_HUMAN	RBM8A	0.429753	0.10345	1.07434	9	1	1	60.7	4.6	4.6	19.76	0.0015909	2.5499	-1.02959	-1.33658	-1.37197	-1.18199	-1.1545	-1.27437	-1.45518	-1.44987
sp|Q9BYJ9|YTHD1_HUMAN	sp|Q9BYJ9|YTHD1_HUMAN;sp|Q9BYJ9-2|YTHD1_HUMAN	YTHD1	2.26649	0.103316	1.07424	16	14	11	27.5	24.3	18.4	60.873	0	90.687	1.7594	1.80284	1.71749	1.77178	1.67658	1.6984	1.63018	1.63309
sp|Q7Z7K6-3|CENPV_HUMAN	sp|Q7Z7K6-3|CENPV_HUMAN	CENPV	1.91978	0.103291	1.07422	14	1	1	54.8	7.7	7.7	29.73	0	15.787	-3.51611	-3.53647	-3.5533	-3.47565	-3.68704	-3.63255	-3.59376	-3.58135
sp|Q562E7|WDR81_HUMAN;sp|Q562E7-4|WDR81_HUMAN	sp|Q562E7|WDR81_HUMAN;sp|Q562E7-4|WDR81_HUMAN;sp|Q562E7-2|WDR81_HUMAN;sp|Q562E7-6|WDR81_HUMAN;sp|Q562E7-5|WDR81_HUMAN;sp|Q562E7-3|WDR81_HUMAN	WDR81	0.716455	0.103239	1.07418	12	12	12	6.2	6.2	6.2	211.69	0	36.689	-0.226369	-0.373017	-0.485077	-0.468421	-0.487809	-0.393825	-0.576149	-0.508057
sp|P16333|NCK1_HUMAN;sp|P16333-2|NCK1_HUMAN	sp|P16333|NCK1_HUMAN;sp|P16333-2|NCK1_HUMAN	NCK1	2.64173	0.103047	1.07404	18	18	16	43.8	43.8	39.8	42.864	0	111.45	1.09041	1.14707	1.12514	1.11254	0.982933	1.06104	1.00395	1.01504
sp|P42167|LAP2B_HUMAN	sp|P42167|LAP2B_HUMAN	LAP2B	0.590199	0.103017	1.07402	32	15	8	65.6	33	21.1	50.67	0	153.46	2.76645	2.52427	2.57027	2.42657	2.56248	2.51146	2.40614	2.3954
sp|P35052|GPC1_HUMAN;sp|P35052-2|GPC1_HUMAN	sp|P35052|GPC1_HUMAN;sp|P35052-2|GPC1_HUMAN	GPC1	0.773013	0.103004	1.07401	8	8	8	16.3	16.3	16.3	61.68	0	32.178	-0.594267	-0.730582	-0.621433	-0.711829	-0.636856	-0.879489	-0.710515	-0.843265
sp|P55072|TERA_HUMAN	sp|P55072|TERA_HUMAN	TERA	1.7063	0.102867	1.07391	61	61	61	65.9	65.9	65.9	89.321	0	323.31	4.2054	4.21875	4.13136	4.15196	4.04979	4.14878	4.04468	4.05275
sp|Q969T4|UB2E3_HUMAN	sp|Q969T4|UB2E3_HUMAN	UB2E3	0.142006	0.102863	1.0739	6	1	1	33.8	3.9	3.9	22.912	0.0017207	2.5095	-2.30783	-1.8793	-1.92212	-1.31453	-1.69047	-2.40471	-2.11264	-1.62741
sp|P31483|TIA1_HUMAN;sp|P31483-2|TIA1_HUMAN;sp|P31483-3|TIA1_HUMAN	sp|P31483|TIA1_HUMAN;sp|P31483-2|TIA1_HUMAN;sp|P31483-3|TIA1_HUMAN	TIA1	0.560088	0.102607	1.07371	14	10	10	43	34.5	34.5	42.963	0	63.113	-0.111504	0.154572	-0.049302	0.16343	0.019312	-0.076673	-0.195519	-0.000354052
sp|Q9BX68|HINT2_HUMAN	sp|Q9BX68|HINT2_HUMAN	HINT2	1.81091	0.102593	1.0737	4	4	4	30.1	30.1	30.1	17.162	0	42.144	-0.900273	-0.909393	-0.971145	-0.980619	-1.01742	-0.997744	-1.05669	-1.09995
sp|Q86WT1|TT30A_HUMAN;sp|Q8N4P2|TT30B_HUMAN	sp|Q86WT1|TT30A_HUMAN;sp|Q8N4P2|TT30B_HUMAN	TT30A	0.850912	0.10255	1.07367	4	4	4	5.9	5.9	5.9	76.135	0	8.034	-2.61742	-2.77763	-2.79006	-2.86564	-2.84339	-2.78869	-2.91978	-2.90909
sp|Q9NRN7|ADPPT_HUMAN	sp|Q9NRN7|ADPPT_HUMAN;sp|Q9NRN7-2|ADPPT_HUMAN	ADPPT	0.576209	0.102498	1.07363	18	18	18	49.2	49.2	49.2	35.776	0	133.63	1.64948	1.84601	1.77894	1.7788	1.4948	1.82652	1.72522	1.59668
sp|P41227|NAA10_HUMAN;sp|P41227-2|NAA10_HUMAN	sp|P41227|NAA10_HUMAN;sp|P41227-2|NAA10_HUMAN;sp|Q9BSU3|NAA11_HUMAN	NAA10	2.46148	0.102248	1.07344	15	15	15	61.7	61.7	61.7	26.458	0	135.79	2.19395	2.14254	2.12326	2.18416	2.05462	2.08622	2.07288	2.0212
sp|P50151|GBG10_HUMAN	sp|P50151|GBG10_HUMAN	GBG10	0.548538	0.10216	1.07338	4	4	2	45.6	45.6	19.1	7.2053	0	9.2065	-1.31429	-1.11153	-0.916087	-1.14796	-1.21259	-1.23174	-1.15769	-1.29649
sp|Q9NR82-5|KCNQ5_HUMAN;sp|Q9NR82-2|KCNQ5_HUMAN;sp|Q9NR82|KCNQ5_HUMAN;sp|Q9NR82-7|KCNQ5_HUMAN;sp|Q9NR82-3|KCNQ5_HUMAN;sp|Q9NR82-6|KCNQ5_HUMAN	sp|Q9NR82-5|KCNQ5_HUMAN;sp|Q9NR82-2|KCNQ5_HUMAN;sp|Q9NR82|KCNQ5_HUMAN;sp|Q9NR82-7|KCNQ5_HUMAN;sp|Q9NR82-3|KCNQ5_HUMAN;sp|Q9NR82-6|KCNQ5_HUMAN	KCNQ5	0.279226	0.102117	1.07335	1	1	1	1.7	1.7	1.7	89.986	0.009264	1.5467	-7.34419	-7.68615	-7.24511	-7.24571	-7.77859	-7.43248	-7.46912	-7.24942
sp|Q9NUJ1|ABHDA_HUMAN;sp|Q9NUJ1-2|ABHDA_HUMAN	sp|Q9NUJ1|ABHDA_HUMAN;sp|Q9NUJ1-2|ABHDA_HUMAN;sp|Q9NUJ1-3|ABHDA_HUMAN	ABHDA	1.14607	0.102105	1.07334	10	10	10	41.5	41.5	41.5	33.932	0	100.07	0.881769	0.940846	0.882701	0.844336	0.70124	0.889998	0.814798	0.735199
sp|Q9GZN2-2|TGIF2_HUMAN;sp|Q9GZN2|TGIF2_HUMAN;sp|Q15583-4|TGIF1_HUMAN;sp|Q15583-2|TGIF1_HUMAN;sp|Q15583-3|TGIF1_HUMAN;sp|Q15583|TGIF1_HUMAN	sp|Q9GZN2-2|TGIF2_HUMAN;sp|Q9GZN2|TGIF2_HUMAN;sp|Q15583-4|TGIF1_HUMAN;sp|Q15583-2|TGIF1_HUMAN;sp|Q15583-3|TGIF1_HUMAN;sp|Q15583|TGIF1_HUMAN	TGIF2	0.242741	0.102015	1.07327	1	1	1	6.5	6.5	6.5	17.907	0.0010743	2.8637	-4.61277	-5.08397	-4.51949	-4.74816	-4.68822	-5.00742	-4.59838	-5.07842
sp|Q9BXC9|BBS2_HUMAN	sp|Q9BXC9|BBS2_HUMAN	BBS2	2.03345	0.101994	1.07326	5	5	5	8.2	8.2	8.2	79.87	0	10.161	-2.4409	-2.47222	-2.54065	-2.48646	-2.59767	-2.58594	-2.62355	-2.54104
sp|Q7Z4H3|HDDC2_HUMAN;sp|Q7Z4H3-2|HDDC2_HUMAN	sp|Q7Z4H3|HDDC2_HUMAN;sp|Q7Z4H3-2|HDDC2_HUMAN;sp|Q7Z4H3-3|HDDC2_HUMAN	HDDC2	0.652942	0.101962	1.07323	12	12	12	66.7	66.7	66.7	23.39	0	139.04	0.62248	0.56961	0.734592	0.626345	0.600149	0.501002	0.675669	0.36836
sp|Q13123|RED_HUMAN	sp|Q13123|RED_HUMAN	RED	0.798006	0.101893	1.07318	33	33	33	56.6	56.6	56.6	65.601	0	213.24	2.51256	2.313	2.43391	2.3887	2.43069	2.30174	2.31079	2.19737
sp|P12277|KCRB_HUMAN	sp|P12277|KCRB_HUMAN;sp|P06732|KCRM_HUMAN	KCRB	0.952374	0.101854	1.07315	27	27	27	78.2	78.2	78.2	42.644	0	323.31	4.12736	4.00106	3.9973	3.93534	3.88323	4.02035	3.89801	3.85206
sp|P22234|PUR6_HUMAN;sp|P22234-2|PUR6_HUMAN	sp|P22234|PUR6_HUMAN;sp|P22234-2|PUR6_HUMAN	PUR6	0.980694	0.101733	1.07306	34	34	34	61.2	61.2	61.2	47.079	0	323.31	3.79296	3.89455	3.74011	3.75928	3.63882	3.8157	3.66152	3.66392
sp|Q86XL3|ANKL2_HUMAN;sp|Q86XL3-2|ANKL2_HUMAN	sp|Q86XL3|ANKL2_HUMAN;sp|Q86XL3-2|ANKL2_HUMAN;sp|Q86XL3-3|ANKL2_HUMAN	ANKL2	2.58283	0.101724	1.07306	23	23	23	29.4	29.4	29.4	104.11	0	186.32	0.951278	1.00062	0.934549	0.938914	0.825188	0.879926	0.836479	0.87687
sp|Q9H269|VPS16_HUMAN;sp|Q9H269-2|VPS16_HUMAN	sp|Q9H269|VPS16_HUMAN;sp|Q9H269-2|VPS16_HUMAN	VPS16	1.3307	0.10169	1.07303	14	14	14	18.5	18.5	18.5	94.693	0	112.77	0.771589	0.883042	0.772638	0.813683	0.692075	0.746846	0.627989	0.767282
sp|O75665|OFD1_HUMAN;sp|O75665-3|OFD1_HUMAN	sp|O75665|OFD1_HUMAN;sp|O75665-3|OFD1_HUMAN;sp|O75665-2|OFD1_HUMAN	OFD1	3.49884	0.101665	1.07301	17	17	17	18.4	18.4	18.4	116.67	0	68.802	0.323595	0.290909	0.282115	0.291359	0.207766	0.217742	0.175235	0.180573
sp|Q9Y2Q5|LTOR2_HUMAN;sp|Q9Y2Q5-2|LTOR2_HUMAN;sp|Q9Y2Q5-3|LTOR2_HUMAN	sp|Q9Y2Q5|LTOR2_HUMAN;sp|Q9Y2Q5-2|LTOR2_HUMAN;sp|Q9Y2Q5-3|LTOR2_HUMAN	LTOR2	0.394713	0.101564	1.07294	6	6	6	83.2	83.2	83.2	13.507	0	47.536	-1.39323	-1.23484	-1.34821	-1.33099	-1.61345	-1.22244	-1.26173	-1.61591
sp|Q6FIF0-2|ZFAN6_HUMAN;sp|Q6FIF0|ZFAN6_HUMAN	sp|Q6FIF0-2|ZFAN6_HUMAN;sp|Q6FIF0|ZFAN6_HUMAN	ZFAN6	2.31146	0.101492	1.07288	5	5	4	32.1	32.1	27	21.396	0	22.422	-1.19262	-1.24429	-1.17771	-1.1434	-1.31246	-1.30396	-1.26791	-1.27965
sp|Q13595-4|TRA2A_HUMAN;sp|Q13595-3|TRA2A_HUMAN;sp|Q13595|TRA2A_HUMAN;sp|Q13595-2|TRA2A_HUMAN	sp|Q13595-4|TRA2A_HUMAN;sp|Q13595-3|TRA2A_HUMAN;sp|Q13595|TRA2A_HUMAN;sp|Q13595-2|TRA2A_HUMAN	TRA2A	1.05374	0.101185	1.07265	14	13	13	63.9	58.3	58.3	20.589	0	70.642	1.70461	1.68717	1.58631	1.60915	1.49418	1.66599	1.50152	1.52082
sp|P51610-4|HCFC1_HUMAN	sp|P51610-4|HCFC1_HUMAN	HCFC1	2.0488	0.101128	1.07261	49	49	3	28.1	28.1	1.9	213.4	0	323.31	3.95701	3.92114	3.88742	3.85754	3.81005	3.84478	3.76995	3.79382
sp|P62280|RS11_HUMAN	sp|P62280|RS11_HUMAN	RS11	1.20703	0.101029	1.07254	16	16	16	58.9	58.9	58.9	18.431	0	108.71	3.07197	3.06146	3.01774	2.90458	2.87658	2.97594	2.89117	2.90795
sp|Q8TF46-4|DI3L1_HUMAN;sp|Q8TF46|DI3L1_HUMAN;sp|Q8TF46-2|DI3L1_HUMAN	sp|Q8TF46-4|DI3L1_HUMAN;sp|Q8TF46|DI3L1_HUMAN;sp|Q8TF46-2|DI3L1_HUMAN;sp|Q8TF46-3|DI3L1_HUMAN	DI3L1	1.76842	0.100745	1.07233	13	13	13	17.2	17.2	17.2	111.12	0	52.441	-0.484236	-0.443801	-0.519003	-0.449795	-0.638057	-0.539764	-0.593829	-0.528165
sp|Q6QNY0|BL1S3_HUMAN	sp|Q6QNY0|BL1S3_HUMAN	BL1S3	0.521334	0.100703	1.0723	9	9	9	43.6	43.6	43.6	21.255	0	32.767	-0.319823	-0.573578	-0.371889	-0.421607	-0.34034	-0.649924	-0.48554	-0.613905
sp|Q9H8S9|MOB1A_HUMAN;sp|Q7L9L4|MOB1B_HUMAN;sp|Q7L9L4-2|MOB1B_HUMAN;sp|Q9H8S9-2|MOB1A_HUMAN	sp|Q9H8S9|MOB1A_HUMAN;sp|Q7L9L4|MOB1B_HUMAN;sp|Q7L9L4-2|MOB1B_HUMAN;sp|Q9H8S9-2|MOB1A_HUMAN	MOB1A	2.49138	0.100644	1.07225	6	6	6	25.9	25.9	25.9	25.079	0	44.604	0.832111	0.812557	0.859465	0.824726	0.742735	0.764228	0.742043	0.677277
sp|Q9NQ48-2|LZTL1_HUMAN;sp|Q9NQ48|LZTL1_HUMAN;sp|Q9NQ48-3|LZTL1_HUMAN	sp|Q9NQ48-2|LZTL1_HUMAN;sp|Q9NQ48|LZTL1_HUMAN;sp|Q9NQ48-3|LZTL1_HUMAN	LZTL1	0.381	0.100602	1.07222	19	19	19	57.1	57.1	57.1	32.599	0	179.85	1.992	1.79449	2.07821	1.84986	2.05441	1.70907	1.91103	1.63764
sp|Q96AJ9-1|VTI1A_HUMAN;sp|Q96AJ9|VTI1A_HUMAN	sp|Q96AJ9-1|VTI1A_HUMAN;sp|Q96AJ9|VTI1A_HUMAN	VTI1A	0.512369	0.100558	1.07219	6	6	6	32	32	32	23.435	0	50.899	-0.45583	-0.80099	-0.642027	-0.694183	-0.599195	-0.755214	-0.786178	-0.854676
sp|Q9Y5X3|SNX5_HUMAN	sp|Q9Y5X3|SNX5_HUMAN	SNX5	0.980269	0.100536	1.07217	23	22	22	57.2	57.2	57.2	46.816	0	152.28	2.04127	2.1792	2.18743	2.22023	1.96994	2.11625	2.10864	2.03114
sp|P62847-2|RS24_HUMAN;sp|P62847-3|RS24_HUMAN;sp|P62847|RS24_HUMAN;sp|P62847-4|RS24_HUMAN	sp|P62847-2|RS24_HUMAN;sp|P62847-3|RS24_HUMAN;sp|P62847|RS24_HUMAN;sp|P62847-4|RS24_HUMAN	RS24	1.03518	0.100423	1.07209	10	10	10	54.6	54.6	54.6	15.069	0	64.281	2.41192	2.57177	2.4332	2.53965	2.41001	2.33283	2.34453	2.46748
sp|Q8N5C6|SRBD1_HUMAN;sp|Q8N5C6-2|SRBD1_HUMAN	sp|Q8N5C6|SRBD1_HUMAN;sp|Q8N5C6-2|SRBD1_HUMAN	SRBD1	1.0046	0.100414	1.07208	18	18	17	17.7	17.7	17.7	111.77	0	74.608	0.53803	0.712704	0.578768	0.631436	0.440837	0.609612	0.49872	0.510113
sp|Q04637-8|IF4G1_HUMAN;sp|Q04637-7|IF4G1_HUMAN	sp|Q04637-8|IF4G1_HUMAN;sp|Q04637-7|IF4G1_HUMAN	IF4G1	1.1107	0.100409	1.07208	92	92	2	45.6	45.6	1.1	175.62	0	323.31	4.54759	4.71852	4.6268	4.73593	4.52224	4.59145	4.52993	4.5836
sp|O75528|TADA3_HUMAN;sp|O75528-2|TADA3_HUMAN	sp|O75528|TADA3_HUMAN;sp|O75528-2|TADA3_HUMAN	TADA3	0.520509	0.100383	1.07206	7	6	6	18.3	16.7	16.7	48.902	0	21.059	-1.22764	-1.50493	-1.31223	-1.46971	-1.35213	-1.51977	-1.41769	-1.62645
sp|O60907-2|TBL1X_HUMAN;sp|O60907|TBL1X_HUMAN;sp|Q9BQ87|TBL1Y_HUMAN	sp|O60907-2|TBL1X_HUMAN;sp|O60907|TBL1X_HUMAN;sp|Q9BQ87|TBL1Y_HUMAN	TBL1X	0.704329	0.100275	1.07198	10	4	4	24.3	9.1	9.1	57.048	0	16.661	-2.34206	-2.1743	-2.39506	-2.21005	-2.47918	-2.31697	-2.43376	-2.29267
sp|P63165|SUMO1_HUMAN;sp|P63165-2|SUMO1_HUMAN	sp|P63165|SUMO1_HUMAN;sp|P63165-2|SUMO1_HUMAN	SUMO1	0.808364	0.100234	1.07195	5	5	5	43.6	43.6	43.6	11.557	0	18.477	1.31278	1.18974	1.19076	1.13721	1.23246	1.1392	1.02112	1.03677
sp|O75449|KTNA1_HUMAN;sp|O75449-2|KTNA1_HUMAN	sp|O75449|KTNA1_HUMAN;sp|O75449-2|KTNA1_HUMAN	KTNA1	0.735743	0.100142	1.07188	14	14	10	33.2	33.2	26.3	55.964	0	36.85	0.958171	1.2281	1.13045	1.22274	1.00712	1.01951	1.0127	1.09957
sp|Q9BQI0-3|AIF1L_HUMAN;sp|Q9BQI0|AIF1L_HUMAN;sp|Q9BQI0-4|AIF1L_HUMAN;sp|Q9BQI0-2|AIF1L_HUMAN	sp|Q9BQI0-3|AIF1L_HUMAN;sp|Q9BQI0|AIF1L_HUMAN;sp|Q9BQI0-4|AIF1L_HUMAN;sp|Q9BQI0-2|AIF1L_HUMAN	AIF1L	0.233889	0.100134	1.07187	6	6	6	41.5	41.5	41.5	16.183	0	31.753	-0.244198	-0.322595	0.0199961	-0.112265	-0.042084	-0.572287	0.044749	-0.489975
sp|Q13423|NNTM_HUMAN	sp|Q13423|NNTM_HUMAN	NNTM	1.24914	0.0998771	1.07168	38	38	38	35.4	35.4	35.4	113.89	0	255.27	3.54113	3.66205	3.53603	3.52961	3.39511	3.52884	3.45869	3.48667
sp|O75438|NDUB1_HUMAN	sp|O75438|NDUB1_HUMAN;sp|O75438-2|NDUB1_HUMAN	NDUB1	0.272778	0.0998738	1.07168	3	3	3	34.5	34.5	34.5	6.9611	0	11.639	-1.40726	-0.943241	-0.98225	-1.02688	-1.4324	-1.05477	-0.971796	-1.30017
sp|P17844|DDX5_HUMAN;sp|P17844-2|DDX5_HUMAN	sp|P17844|DDX5_HUMAN;sp|P17844-2|DDX5_HUMAN	DDX5	1.35613	0.0998707	1.07168	60	60	49	74.1	74.1	61.6	69.147	0	323.31	4.84417	4.92657	4.8308	4.84336	4.74761	4.85682	4.71368	4.72729
sp|Q9Y450-4|HBS1L_HUMAN;sp|Q9Y450|HBS1L_HUMAN	sp|Q9Y450-4|HBS1L_HUMAN;sp|Q9Y450|HBS1L_HUMAN	HBS1L	1.11221	0.099866	1.07167	30	30	26	47	47	42.7	70.624	0	249.14	2.45166	2.63134	2.47471	2.56733	2.41135	2.48765	2.38769	2.43888
sp|Q8WVD3|RN138_HUMAN;sp|Q8WVD3-2|RN138_HUMAN	sp|Q8WVD3|RN138_HUMAN;sp|Q8WVD3-2|RN138_HUMAN	RN138	1.28349	0.0998373	1.07165	2	2	2	8.2	8.2	8.2	28.192	0	9.2077	-2.1898	-2.2815	-2.22807	-2.28253	-2.30061	-2.30867	-2.32375	-2.44823
sp|P06241|FYN_HUMAN;sp|P06241-3|FYN_HUMAN	sp|P06241|FYN_HUMAN;sp|P06241-3|FYN_HUMAN;sp|P09769|FGR_HUMAN	FYN	1.10097	0.0997727	1.0716	21	21	4	39.7	39.7	4.3	60.761	0	101.26	1.88751	1.99793	1.89681	1.8907	1.74747	1.9296	1.7915	1.80528
sp|A6NHQ2|FBLL1_HUMAN	sp|A6NHQ2|FBLL1_HUMAN	FBLL1	1.01793	0.0997423	1.07158	3	2	2	6.9	3.6	3.6	34.675	0	22.943	-0.361853	-0.209575	-0.243383	-0.349071	-0.468497	-0.308156	-0.408942	-0.377256
sp|P54725-2|RD23A_HUMAN;sp|P54725-3|RD23A_HUMAN;sp|P54725|RD23A_HUMAN	sp|P54725-2|RD23A_HUMAN;sp|P54725-3|RD23A_HUMAN;sp|P54725|RD23A_HUMAN	RD23A	0.348214	0.0997123	1.07156	15	12	12	40.6	32.1	32.1	33.433	0	40.519	1.51093	1.1428	1.20004	1.09162	1.35781	1.10825	1.09871	0.981773
sp|O95298|NDUC2_HUMAN;sp|O95298-2|NDUC2_HUMAN;sp|E9PQ53|NDUCR_HUMAN	sp|O95298|NDUC2_HUMAN;sp|O95298-2|NDUC2_HUMAN;sp|E9PQ53|NDUCR_HUMAN;sp|O95298-3|NDUC2_HUMAN	NDUC2	0.90045	0.0997109	1.07156	8	8	8	43.7	43.7	43.7	14.187	0	19.795	1.07369	1.23049	1.19817	1.18061	0.944706	1.14819	1.1155	1.07572
sp|Q9Y376|CAB39_HUMAN	sp|Q9Y376|CAB39_HUMAN;sp|Q9H9S4|CB39L_HUMAN	CAB39	0.913869	0.0996444	1.07151	22	22	22	55.7	55.7	55.7	39.869	0	105.96	2.28804	2.41493	2.44204	2.48206	2.25576	2.33671	2.39529	2.24073
sp|Q96PM5|ZN363_HUMAN;sp|Q96PM5-2|ZN363_HUMAN;sp|Q96PM5-3|ZN363_HUMAN;sp|Q96PM5-4|ZN363_HUMAN;sp|Q96PM5-6|ZN363_HUMAN;sp|Q96PM5-7|ZN363_HUMAN;sp|Q96PM5-8|ZN363_HUMAN	sp|Q96PM5|ZN363_HUMAN;sp|Q96PM5-2|ZN363_HUMAN;sp|Q96PM5-3|ZN363_HUMAN;sp|Q96PM5-4|ZN363_HUMAN;sp|Q96PM5-6|ZN363_HUMAN;sp|Q96PM5-7|ZN363_HUMAN;sp|Q96PM5-8|ZN363_HUMAN;sp|Q96PM5-5|ZN363_HUMAN	ZN363	0.607088	0.0996023	1.07148	11	11	11	35.6	35.6	35.6	30.11	0	44.245	0.392245	0.112375	0.317736	0.228096	0.305392	0.081705	0.13845	0.126496
sp|Q96MW1|CCD43_HUMAN;sp|Q96MW1-2|CCD43_HUMAN	sp|Q96MW1|CCD43_HUMAN;sp|Q96MW1-2|CCD43_HUMAN	CCD43	0.625754	0.0995375	1.07143	9	9	9	33.9	33.9	33.9	25.248	0	36.772	1.01835	0.853827	1.03813	0.899127	1.00618	0.784447	0.890213	0.730449
sp|Q8WUM4|PDC6I_HUMAN;sp|Q8WUM4-2|PDC6I_HUMAN	sp|Q8WUM4|PDC6I_HUMAN;sp|Q8WUM4-2|PDC6I_HUMAN;sp|Q8WUM4-3|PDC6I_HUMAN	PDC6I	1.58733	0.0995255	1.07142	67	67	67	59.9	59.9	59.9	96.022	0	323.31	4.38275	4.46753	4.41426	4.37669	4.26822	4.38565	4.31209	4.27716
sp|P55036|PSMD4_HUMAN;sp|P55036-2|PSMD4_HUMAN	sp|P55036|PSMD4_HUMAN;sp|P55036-2|PSMD4_HUMAN	PSMD4	1.03461	0.099466	1.07138	20	19	14	53.1	53.1	41.1	40.736	0	238.26	2.22048	2.10283	2.19785	2.09724	2.11631	2.04115	2.11036	1.95272
sp|Q9NXX6|NSE4A_HUMAN;sp|Q9NXX6-2|NSE4A_HUMAN	sp|Q9NXX6|NSE4A_HUMAN;sp|Q9NXX6-2|NSE4A_HUMAN	NSE4A	0.601861	0.0994605	1.07137	7	7	7	20	20	20	44.301	0	52.504	-0.213583	-0.31594	-0.159566	-0.432729	-0.310397	-0.304918	-0.385763	-0.518582
sp|O43813|LANC1_HUMAN	sp|O43813|LANC1_HUMAN	LANC1	1.65586	0.0993263	1.07127	13	13	13	37.3	37.3	37.3	45.283	0	81.409	2.13012	2.18264	2.08642	2.10422	2.0008	2.10059	1.99905	2.00566
sp|Q8IVW6-3|ARI3B_HUMAN;sp|Q8IVW6-4|ARI3B_HUMAN;sp|Q8IVW6|ARI3B_HUMAN	sp|Q8IVW6-3|ARI3B_HUMAN;sp|Q8IVW6-4|ARI3B_HUMAN;sp|Q8IVW6|ARI3B_HUMAN	ARI3B	0.789117	0.099318	1.07127	3	2	2	9.4	5.7	5.7	47.66	0	5.7774	-3.84086	-3.78556	-3.87194	-3.92874	-4.05463	-3.88338	-4.04478	-3.84158
sp|P25440-3|BRD2_HUMAN;sp|P25440|BRD2_HUMAN;sp|P25440-2|BRD2_HUMAN;sp|P25440-4|BRD2_HUMAN	sp|P25440-3|BRD2_HUMAN;sp|P25440|BRD2_HUMAN;sp|P25440-2|BRD2_HUMAN;sp|P25440-4|BRD2_HUMAN	BRD2	1.87379	0.099198	1.07118	30	30	27	38.2	38.2	34.2	83.15	0	188.6	2.59212	2.57248	2.50461	2.54163	2.46251	2.49642	2.39453	2.46059
sp|P09017|HXC4_HUMAN	sp|P09017|HXC4_HUMAN	HXC4	0.564452	0.0991783	1.07116	3	2	2	14.4	11.4	11.4	29.811	0.00014106	4.1214	-2.40174	-2.7253	-2.5376	-2.42842	-2.56026	-2.72874	-2.59874	-2.60203
sp|Q96EU6-2|RRP36_HUMAN;sp|Q96EU6|RRP36_HUMAN	sp|Q96EU6-2|RRP36_HUMAN;sp|Q96EU6|RRP36_HUMAN	RRP36	2.23875	0.0990914	1.0711	14	14	14	53.4	53.4	53.4	29.129	0	88.626	1.35017	1.28986	1.33743	1.37394	1.27406	1.21039	1.2142	1.25638
sp|P62899|RL31_HUMAN;sp|P62899-3|RL31_HUMAN;sp|P62899-2|RL31_HUMAN	sp|P62899|RL31_HUMAN;sp|P62899-3|RL31_HUMAN;sp|P62899-2|RL31_HUMAN	RL31	0.844458	0.099034	1.07106	12	12	12	56	56	56	14.463	0	64.226	2.61188	2.78585	2.59023	2.78424	2.5662	2.60689	2.54519	2.65779
sp|O43293|DAPK3_HUMAN	sp|O43293|DAPK3_HUMAN;sp|O43293-2|DAPK3_HUMAN	DAPK3	0.616304	0.0989498	1.07099	3	3	3	7.3	7.3	7.3	52.535	0	5.3326	-3.34604	-3.30536	-3.57401	-3.26376	-3.47903	-3.38429	-3.53671	-3.48492
sp|P15289-2|ARSA_HUMAN;sp|P15289|ARSA_HUMAN	sp|P15289-2|ARSA_HUMAN;sp|P15289|ARSA_HUMAN	ARSA	0.776402	0.0989352	1.07098	2	2	2	7.3	7.3	7.3	44.881	0	9.1042	-3.83211	-3.98315	-3.93884	-3.97785	-4.14555	-3.95243	-3.93403	-4.09568
sp|P98179|RBM3_HUMAN	sp|P98179|RBM3_HUMAN	RBM3	0.332021	0.0988382	1.07091	11	11	11	56.7	56.7	56.7	17.17	0	53.076	1.4176	1.85143	1.78869	1.84714	1.43142	1.7808	1.66949	1.62779
sp|Q13263|TIF1B_HUMAN;sp|Q13263-2|TIF1B_HUMAN	sp|Q13263|TIF1B_HUMAN;sp|Q13263-2|TIF1B_HUMAN	TIF1B	1.34949	0.0987067	1.07081	47	47	47	66.7	66.7	66.7	88.549	0	323.31	4.60519	4.53909	4.53559	4.45332	4.46483	4.46714	4.4401	4.36627
sp|Q8WXF1|PSPC1_HUMAN;sp|Q8WXF1-2|PSPC1_HUMAN	sp|Q8WXF1|PSPC1_HUMAN;sp|Q8WXF1-2|PSPC1_HUMAN	PSPC1	1.1656	0.0986975	1.07081	32	29	28	40.3	39	39	58.743	0	212.62	3.0744	2.94248	2.99446	2.90414	2.92693	2.9193	2.84259	2.83187
sp|P60891|PRPS1_HUMAN;sp|P60891-2|PRPS1_HUMAN	sp|P60891|PRPS1_HUMAN;sp|P60891-2|PRPS1_HUMAN	PRPS1	1.18258	0.0986717	1.07079	25	25	10	59.7	59.7	31.8	34.834	0	323.31	2.39912	2.56008	2.49518	2.45523	2.33871	2.45456	2.38696	2.33469
sp|Q9BTE6|AASD1_HUMAN;sp|Q9BTE6-2|AASD1_HUMAN;sp|Q9BTE6-3|AASD1_HUMAN	sp|Q9BTE6|AASD1_HUMAN;sp|Q9BTE6-2|AASD1_HUMAN;sp|Q9BTE6-3|AASD1_HUMAN	AASD1	1.61075	0.0986708	1.07079	13	13	13	43.2	43.2	43.2	45.479	0	134.4	1.25319	1.23948	1.21951	1.17639	1.13351	1.2002	1.07905	1.08113
sp|O60506|HNRPQ_HUMAN;sp|O60506-2|HNRPQ_HUMAN	sp|O60506|HNRPQ_HUMAN;sp|O60506-2|HNRPQ_HUMAN	HNRPQ	1.61388	0.0986447	1.07077	45	45	2	65	65	7.2	69.602	0	323.31	4.68605	4.738	4.67605	4.66614	4.52388	4.66469	4.58569	4.5974
sp|Q8IY82-2|CC135_HUMAN;sp|Q8IY82|CC135_HUMAN	sp|Q8IY82-2|CC135_HUMAN;sp|Q8IY82|CC135_HUMAN	CC135	0.266376	0.0986165	1.07075	1	1	1	1	1	1	96.299	0.008275	1.6188	-5.91985	-5.62648	-5.69287	-5.29412	-5.82452	-5.84014	-5.76857	-5.49456
sp|Q92844|TANK_HUMAN;sp|Q92844-2|TANK_HUMAN;sp|Q92844-3|TANK_HUMAN	sp|Q92844|TANK_HUMAN;sp|Q92844-2|TANK_HUMAN;sp|Q92844-3|TANK_HUMAN	TANK	0.207699	0.0985988	1.07073	3	3	3	7.1	7.1	7.1	47.815	0	9.7424	-1.30129	-1.63882	-1.00049	-1.44585	-1.23504	-1.79275	-1.24347	-1.50959
sp|Q8NE71-2|ABCF1_HUMAN;sp|Q8NE71|ABCF1_HUMAN	sp|Q8NE71-2|ABCF1_HUMAN;sp|Q8NE71|ABCF1_HUMAN	ABCF1	0.894957	0.098566	1.07071	47	47	46	49.1	49.1	49.1	91.679	0	323.31	3.20148	3.36278	3.16378	3.32335	3.10993	3.23819	3.1277	3.1813
sp|Q8NBF2|NHLC2_HUMAN;sp|Q8NBF2-2|NHLC2_HUMAN	sp|Q8NBF2|NHLC2_HUMAN;sp|Q8NBF2-2|NHLC2_HUMAN	NHLC2	1.66517	0.0985367	1.07069	23	23	23	32.2	32.2	32.2	79.443	0	190.36	1.8511	1.95069	1.84779	1.83973	1.74003	1.82347	1.75399	1.77768
sp|P62241|RS8_HUMAN	sp|P62241|RS8_HUMAN	RS8	1.27918	0.0983602	1.07056	17	17	17	58.2	58.2	58.2	24.205	0	320.24	3.69347	3.67224	3.59492	3.57308	3.51716	3.61824	3.51634	3.48854
sp|Q96NL8|CH037_HUMAN	sp|Q96NL8|CH037_HUMAN	CH037	0.227777	0.098334	1.07054	1	1	1	3.9	3.9	3.9	23.38	0.0027534	2.2525	-2.27204	-2.96238	-2.70467	-2.99259	-2.69023	-2.83942	-2.89327	-2.90209
sp|Q9H0R4|HDHD2_HUMAN;sp|Q9H0R4-2|HDHD2_HUMAN	sp|Q9H0R4|HDHD2_HUMAN;sp|Q9H0R4-2|HDHD2_HUMAN	HDHD2	0.735906	0.0982585	1.07048	8	8	8	46.7	46.7	46.7	28.536	0	53.533	0.198442	0.093931	0.0551231	0.0543239	0.092845	0.0460299	0.0306719	-0.160761
sp|Q00839|HNRPU_HUMAN	sp|Q00839|HNRPU_HUMAN	HNRPU	1.56131	0.0981777	1.07042	65	65	5	58.4	58.4	4.1	90.583	0	323.31	5.45421	5.52699	5.44359	5.49943	5.37198	5.38642	5.31926	5.45385
sp|P16219|ACADS_HUMAN	sp|P16219|ACADS_HUMAN	ACADS	1.01955	0.0981605	1.07041	9	9	9	26.5	26.5	26.5	44.297	0	106.96	0.636725	0.751069	0.662659	0.58169	0.540222	0.661282	0.537058	0.500939
sp|P26373|RL13_HUMAN;sp|P26373-2|RL13_HUMAN	sp|P26373|RL13_HUMAN;sp|P26373-2|RL13_HUMAN	RL13	1.41758	0.097851	1.07018	20	20	20	54	54	54	24.261	0	173.38	3.66027	3.70687	3.5895	3.60037	3.5415	3.59996	3.47845	3.54569
sp|Q15013|MD2BP_HUMAN;sp|Q15013-3|MD2BP_HUMAN	sp|Q15013|MD2BP_HUMAN;sp|Q15013-3|MD2BP_HUMAN	MD2BP	2.5668	0.097849	1.07018	3	3	3	11.7	11.7	11.7	31.051	0	8.5617	-2.0656	-2.06724	-2.02154	-2.05589	-2.19614	-2.12507	-2.1558	-2.12465
sp|Q8N5K1|CISD2_HUMAN	sp|Q8N5K1|CISD2_HUMAN	CISD2	2.1657	0.0978127	1.07015	10	10	10	61.5	61.5	61.5	15.278	0	55.092	1.91633	1.87719	1.8768	1.81082	1.77066	1.80185	1.75358	1.7638
sp|Q03252|LMNB2_HUMAN	sp|Q03252|LMNB2_HUMAN	LMNB2	1.56224	0.0977944	1.07014	66	59	59	77	71.8	71.8	67.688	0	323.31	4.19332	4.15537	4.11073	4.08069	4.06492	4.07189	3.97143	4.04069
sp|P08621|RU17_HUMAN;sp|P08621-2|RU17_HUMAN;sp|P08621-3|RU17_HUMAN	sp|P08621|RU17_HUMAN;sp|P08621-2|RU17_HUMAN;sp|P08621-3|RU17_HUMAN	RU17	1.55588	0.0977721	1.07012	28	28	17	57.4	57.4	26.5	51.556	0	233.27	3.51003	3.49394	3.42319	3.45214	3.39829	3.42413	3.29677	3.36901
sp|Q8TEV9|SMCR8_HUMAN;sp|Q8TEV9-2|SMCR8_HUMAN	sp|Q8TEV9|SMCR8_HUMAN;sp|Q8TEV9-2|SMCR8_HUMAN	SMCR8	0.574104	0.0977277	1.07009	8	8	8	8.3	8.3	8.3	105.02	0	18.257	-0.070806	-0.238499	-0.343437	-0.297457	-0.23286	-0.345872	-0.478661	-0.283717
sp|P55209-2|NP1L1_HUMAN;sp|P55209|NP1L1_HUMAN;sp|P55209-3|NP1L1_HUMAN	sp|P55209-2|NP1L1_HUMAN;sp|P55209|NP1L1_HUMAN;sp|P55209-3|NP1L1_HUMAN	NP1L1	0.443389	0.0974406	1.06987	13	11	11	44	41	41	42.761	0	192.58	2.43352	2.1749	2.51342	2.25097	2.37852	2.13296	2.31214	2.15943
sp|P14866|HNRPL_HUMAN;sp|P14866-2|HNRPL_HUMAN	sp|P14866|HNRPL_HUMAN;sp|P14866-2|HNRPL_HUMAN	HNRPL	1.2838	0.0974391	1.06987	31	31	30	53.8	53.8	52.6	64.132	0	323.31	3.95657	3.90635	3.85143	3.80911	3.77845	3.83848	3.72108	3.79569
sp|O75564|JERKY_HUMAN	sp|O75564|JERKY_HUMAN	JERKY	0.748252	0.0972972	1.06977	1	1	1	1.7	1.7	1.7	57.401	0.0035056	2.0643	-4.88142	-4.95621	-4.96445	-4.91873	-4.84999	-5.05481	-5.07949	-5.12571
sp|P18084|ITB5_HUMAN	sp|P18084|ITB5_HUMAN	ITB5	1.50853	0.0972403	1.06973	2	2	2	2.3	2.3	2.3	88.053	0	5.5274	-2.98945	-2.93008	-3.01663	-2.91423	-2.99769	-3.09251	-3.04272	-3.10645
sp|Q9NPB8|GPCP1_HUMAN	sp|Q9NPB8|GPCP1_HUMAN	GPCP1	0.872396	0.0971982	1.06969	6	6	6	8.9	8.9	8.9	76.034	0	20.312	-1.18132	-1.17228	-1.28426	-1.1438	-1.25436	-1.28265	-1.42585	-1.2076
sp|Q86VS8|HOOK3_HUMAN	sp|Q86VS8|HOOK3_HUMAN	HOOK3	0.860773	0.0971429	1.06965	28	28	27	39.3	39.3	38	83.125	0	176.84	1.5217	1.42159	1.46223	1.47915	1.48682	1.32708	1.43165	1.25055
sp|Q9P2G1|AKIB1_HUMAN	sp|Q9P2G1|AKIB1_HUMAN	AKIB1	0.345128	0.0971361	1.06965	1	1	1	1.6	1.6	1.6	122	0.00014049	3.994	-6.0454	-6.03668	-6.4347	-6.08844	-6.26092	-6.06614	-6.23732	-6.42939
sp|Q8WYH8-2|ING5_HUMAN;sp|Q8WYH8|ING5_HUMAN	sp|Q8WYH8-2|ING5_HUMAN;sp|Q8WYH8|ING5_HUMAN	ING5	0.400641	0.097131	1.06964	6	6	6	23.9	23.9	23.9	25.932	0	11.237	-0.213485	-0.556388	-0.308028	-0.352313	-0.235978	-0.60776	-0.499509	-0.475491
sp|Q8N4C6-7|NIN_HUMAN;sp|Q8N4C6-9|NIN_HUMAN;sp|Q8N4C6|NIN_HUMAN;sp|Q8N4C6-5|NIN_HUMAN;sp|Q8N4C6-10|NIN_HUMAN;sp|Q8N4C6-4|NIN_HUMAN;sp|Q8N4C6-2|NIN_HUMAN;sp|Q8N4C6-6|NIN_HUMAN;sp|Q8N4C6-11|NIN_HUMAN	sp|Q8N4C6-7|NIN_HUMAN;sp|Q8N4C6-9|NIN_HUMAN;sp|Q8N4C6|NIN_HUMAN;sp|Q8N4C6-5|NIN_HUMAN;sp|Q8N4C6-10|NIN_HUMAN;sp|Q8N4C6-4|NIN_HUMAN;sp|Q8N4C6-2|NIN_HUMAN;sp|Q8N4C6-6|NIN_HUMAN;sp|Q8N4C6-11|NIN_HUMAN	NIN	1.87757	0.0971175	1.06963	11	10	10	5.7	5.3	5.3	248.19	0	34.652	-0.985404	-1.01082	-1.01194	-0.904199	-1.0507	-1.10205	-1.08688	-1.0612
sp|Q9UI09|NDUAC_HUMAN	sp|Q9UI09|NDUAC_HUMAN;sp|Q9UI09-2|NDUAC_HUMAN	NDUAC	0.745021	0.0969878	1.06954	11	11	11	82.1	82.1	82.1	17.114	0	75.435	1.35091	1.56935	1.53245	1.46384	1.26106	1.4525	1.42244	1.3926
sp|P34897-3|GLYM_HUMAN;sp|P34897|GLYM_HUMAN;sp|P34897-2|GLYM_HUMAN	sp|P34897-3|GLYM_HUMAN;sp|P34897|GLYM_HUMAN;sp|P34897-2|GLYM_HUMAN	GLYM	1.34853	0.0969667	1.06952	37	37	35	73.3	73.3	70.4	53.454	0	323.31	4.02393	4.08629	3.99655	3.98565	3.89002	4.01902	3.89481	3.90071
sp|O00422|SAP18_HUMAN	sp|O00422|SAP18_HUMAN	SAP18	3.19834	0.0969135	1.06948	16	16	16	73.9	73.9	73.9	17.561	0	115.44	2.34083	2.36537	2.34395	2.39229	2.26464	2.2835	2.26688	2.23977
sp|Q07021|C1QBP_HUMAN	sp|Q07021|C1QBP_HUMAN	C1QBP	0.282598	0.0969046	1.06948	10	10	10	43.3	43.3	43.3	31.362	0	200.08	1.42564	1.66015	1.66612	1.94426	1.42183	1.62676	1.82534	1.43462
sp|Q9P0J0|NDUAD_HUMAN;sp|Q9P0J0-2|NDUAD_HUMAN	sp|Q9P0J0|NDUAD_HUMAN;sp|Q9P0J0-2|NDUAD_HUMAN	NDUAD	0.771955	0.0966172	1.06926	10	10	10	52.8	52.8	52.8	16.698	0	84.034	0.316916	0.18455	0.248945	0.0787229	0.140393	0.173032	0.119552	0.00968802
sp|Q9BVG9|PTSS2_HUMAN	sp|Q9BVG9|PTSS2_HUMAN	PTSS2	1.24782	0.0966019	1.06925	4	4	4	11.9	11.9	11.9	56.252	0	57.835	-1.134	-1.15904	-1.21796	-1.26332	-1.30233	-1.28936	-1.35432	-1.21472
sp|Q5F1R6|DJC21_HUMAN;sp|Q5F1R6-3|DJC21_HUMAN;sp|Q5F1R6-2|DJC21_HUMAN	sp|Q5F1R6|DJC21_HUMAN;sp|Q5F1R6-3|DJC21_HUMAN;sp|Q5F1R6-2|DJC21_HUMAN	DJC21	2.07362	0.0965739	1.06923	17	17	17	36.9	36.9	36.9	62.027	0	152.43	1.3138	1.38967	1.37994	1.37214	1.22432	1.30858	1.25252	1.28385
sp|Q9HD20-2|AT131_HUMAN;sp|Q9HD20|AT131_HUMAN	sp|Q9HD20-2|AT131_HUMAN;sp|Q9HD20|AT131_HUMAN;sp|Q9HD20-3|AT131_HUMAN	AT131	1.32745	0.0965314	1.0692	28	28	28	29.3	29.3	29.3	121.11	0	130.27	1.91919	2.00345	1.8906	1.89087	1.75314	1.8838	1.82543	1.85562
sp|Q02750|MP2K1_HUMAN;sp|Q02750-2|MP2K1_HUMAN	sp|Q02750|MP2K1_HUMAN;sp|Q02750-2|MP2K1_HUMAN	MP2K1	2.10514	0.0964367	1.06913	16	11	11	33.8	23.9	23.9	43.439	0	108.21	0.814655	0.874443	0.823849	0.831051	0.718867	0.800866	0.728367	0.710152
sp|Q9UNZ5|L10K_HUMAN	sp|Q9UNZ5|L10K_HUMAN;REV__sp|Q9Y5Y9|SCNAA_HUMAN	L10K	0.21579	0.0963528	1.06907	7	7	7	35.4	35.4	35.4	10.576	0	14.728	1.044	1.249	1.31291	1.59196	1.33865	0.943092	1.0062	1.52451
sp|Q9P209|CEP72_HUMAN;sp|Q9P209-2|CEP72_HUMAN	sp|Q9P209|CEP72_HUMAN;sp|Q9P209-2|CEP72_HUMAN	CEP72	0.640529	0.0961775	1.06894	2	2	2	2.9	2.9	2.9	71.717	0	5.5479	-2.86434	-3.13378	-3.03609	-3.09119	-3.02493	-3.10139	-3.20513	-3.17865
sp|P00156|CYB_HUMAN	sp|P00156|CYB_HUMAN	CYB	0.458135	0.0961104	1.06889	1	1	1	2.4	2.4	2.4	42.717	0.001073	2.839	-2.5406	-2.42583	-2.68126	-2.53357	-2.78934	-2.50899	-2.50209	-2.76529
sp|Q9UL45|BL1S6_HUMAN	sp|Q9UL45|BL1S6_HUMAN	BL1S6	0.228809	0.0961003	1.06888	2	2	2	11	11	11	19.743	0	5.4468	-1.96989	-2.35312	-1.7997	-2.11704	-1.87943	-2.47185	-2.11302	-2.15986
sp|Q9NX05|F120C_HUMAN	sp|Q9NX05|F120C_HUMAN;sp|Q9NX05-2|F120C_HUMAN	F120C	1.098	0.0960857	1.06887	7	5	5	6.8	4.8	4.8	120.59	0	13.598	-0.811202	-0.915093	-0.9738	-0.941085	-1.03134	-0.987449	-1.07102	-0.935714
sp|Q96EY9|ADAT3_HUMAN	sp|Q96EY9|ADAT3_HUMAN	ADAT3	1.52907	0.0960382	1.06883	7	7	7	25.9	25.9	25.9	38.07	0	33.429	-0.549616	-0.576984	-0.611428	-0.637519	-0.712729	-0.611479	-0.69488	-0.740612
sp|Q86UT8|CCD84_HUMAN	sp|Q86UT8|CCD84_HUMAN	CCD84	0.542632	0.0959907	1.0688	2	2	2	7.8	7.8	7.8	37.974	0.0018511	2.4736	-4.65053	-4.59332	-4.75775	-4.54024	-4.91081	-4.61953	-4.76052	-4.63494
sp|P08069|IGF1R_HUMAN	sp|P08069|IGF1R_HUMAN;sp|P14616|INSRR_HUMAN	IGF1R	2.28842	0.095868	1.06871	23	23	19	16.8	16.8	14.6	154.79	0	78.631	1.15722	1.19686	1.14841	1.17542	1.01823	1.09297	1.07545	1.10779
sp|Q2TAA2|IAH1_HUMAN;sp|Q2TAA2-2|IAH1_HUMAN	sp|Q2TAA2|IAH1_HUMAN;sp|Q2TAA2-2|IAH1_HUMAN	IAH1	0.351957	0.0957924	1.06865	5	5	5	27.4	27.4	27.4	27.598	0	35.274	-0.674842	-0.908552	-0.64526	-0.849022	-0.600939	-0.976517	-0.840147	-1.04324
sp|Q13885|TBB2A_HUMAN	sp|Q13885|TBB2A_HUMAN;sp|A6NNZ2|TBB8L_HUMAN	TBB2A	0.23746	0.0956615	1.06856	30	2	2	71.7	3.6	3.6	49.906	0	40.051	-1.11725	-1.55225	-1.2368	-1.70195	-1.25791	-1.46161	-1.61059	-1.66078
sp|P50995-2|ANX11_HUMAN;sp|P50995|ANX11_HUMAN	sp|P50995-2|ANX11_HUMAN;sp|P50995|ANX11_HUMAN;sp|P27216|ANX13_HUMAN;sp|P27216-2|ANX13_HUMAN	ANX11	1.15826	0.0955665	1.06848	24	24	24	43.6	43.6	43.6	51.242	0	295.87	2.32455	2.32746	2.31455	2.18924	2.18036	2.25622	2.21206	2.12489
sp|Q4VC44|FWCH1_HUMAN;sp|Q4VC44-3|FWCH1_HUMAN	sp|Q4VC44|FWCH1_HUMAN;sp|Q4VC44-3|FWCH1_HUMAN	FWCH1	0.32012	0.0955044	1.06844	2	1	1	3.8	1.8	1.8	80.107	0.001336	2.7353	-5.60002	-5.50858	-5.8283	-5.66878	-5.86418	-5.64381	-5.50258	-5.97714
sp|Q9BUM1|G6PC3_HUMAN	sp|Q9BUM1|G6PC3_HUMAN	G6PC3	0.249442	0.095458	1.0684	1	1	1	2.3	2.3	2.3	38.734	0.0023697	2.349	-1.17684	-0.579117	-0.965695	-0.693119	-1.17297	-0.870777	-0.935987	-0.816863
sp|Q7Z7F0|K0907_HUMAN;sp|Q7Z7F0-3|K0907_HUMAN;sp|Q7Z7F0-2|K0907_HUMAN;sp|Q7Z7F0-4|K0907_HUMAN	sp|Q7Z7F0|K0907_HUMAN;sp|Q7Z7F0-3|K0907_HUMAN;sp|Q7Z7F0-2|K0907_HUMAN;sp|Q7Z7F0-4|K0907_HUMAN	K0907	1.2338	0.0953772	1.06834	9	9	9	19.2	19.2	19.2	64.845	0	45.591	0.264891	0.163189	0.125027	0.242021	0.154593	0.133246	0.050451	0.075329
sp|P63220|RS21_HUMAN	sp|P63220|RS21_HUMAN	RS21	1.01127	0.0953672	1.06834	6	6	6	62.7	62.7	62.7	9.1113	0	45.493	2.2753	2.07651	2.11485	2.11623	2.10393	2.04068	2.00578	2.05102
sp|O15355|PPM1G_HUMAN	sp|O15355|PPM1G_HUMAN	PPM1G	0.734124	0.0953547	1.06833	29	29	29	61.9	61.9	61.9	59.271	0	294.54	2.98393	2.92227	2.98795	2.94603	3.01813	2.84647	2.8763	2.71787
sp|Q5T7V8|GORAB_HUMAN;sp|Q5T7V8-2|GORAB_HUMAN;sp|Q5T7V8-4|GORAB_HUMAN	sp|Q5T7V8|GORAB_HUMAN;sp|Q5T7V8-2|GORAB_HUMAN;sp|Q5T7V8-4|GORAB_HUMAN;sp|Q5T7V8-3|GORAB_HUMAN	GORAB	0.310249	0.0952007	1.06821	4	4	4	8.1	8.1	8.1	44.993	0	5.7239	-1.70651	-2.1665	-2.12082	-2.12501	-1.92853	-2.1863	-2.12614	-2.25868
sp|Q7LBR1|CHM1B_HUMAN	sp|Q7LBR1|CHM1B_HUMAN	CHM1B	1.01289	0.0951357	1.06817	6	6	6	24.1	24.1	24.1	22.109	0	12.461	-0.195541	-0.282075	-0.202697	-0.336551	-0.27416	-0.403824	-0.306551	-0.412872
sp|P19404|NDUV2_HUMAN	sp|P19404|NDUV2_HUMAN	NDUV2	0.817108	0.0949186	1.06801	12	12	12	59.8	59.8	59.8	27.391	0	81.628	1.31254	1.27887	1.46906	1.38801	1.26911	1.21222	1.37837	1.2091
sp|P27635|RL10_HUMAN	sp|P27635|RL10_HUMAN;sp|Q96L21|RL10L_HUMAN	RL10	0.923415	0.0948794	1.06798	16	16	16	56.5	56.5	56.5	24.604	0	179.92	3.25264	3.19694	3.15452	3.04588	3.09799	3.11937	2.98908	3.06402
sp|Q99627-2|CSN8_HUMAN;sp|Q99627|CSN8_HUMAN	sp|Q99627-2|CSN8_HUMAN;sp|Q99627|CSN8_HUMAN	CSN8	0.554121	0.0947583	1.06789	4	4	4	47.5	47.5	47.5	17.909	0	66.97	-0.158408	-0.377588	-0.103851	-0.218567	-0.202949	-0.368308	-0.237636	-0.428554
sp|O43819|SCO2_HUMAN	sp|O43819|SCO2_HUMAN	SCO2	2.31198	0.0947415	1.06787	8	8	8	38	38	38	29.81	0	37.745	0.317053	0.323546	0.283489	0.276201	0.203219	0.253856	0.16483	0.199418
sp|Q92733|PRCC_HUMAN	sp|Q92733|PRCC_HUMAN	PRCC	0.90653	0.0947174	1.06786	9	9	9	21	21	21	52.417	0	51.393	1.33089	1.26157	1.37065	1.34776	1.33306	1.10448	1.25479	1.23968
sp|Q9H270|VPS11_HUMAN	sp|Q9H270|VPS11_HUMAN	VPS11	1.41136	0.0946877	1.06783	15	15	15	18.4	18.4	18.4	107.84	0	87.505	0.533804	0.678357	0.596404	0.573995	0.445657	0.532618	0.509819	0.515717
sp|O95747|OXSR1_HUMAN	sp|O95747|OXSR1_HUMAN	OXSR1	0.679728	0.0946544	1.06781	19	19	15	39.5	39.5	33	58.022	0	275.46	1.38167	1.64018	1.53409	1.58844	1.34669	1.52755	1.46083	1.4307
sp|O75170-2|PP6R2_HUMAN;sp|O75170-4|PP6R2_HUMAN;sp|O75170-3|PP6R2_HUMAN;sp|O75170-5|PP6R2_HUMAN;sp|O75170|PP6R2_HUMAN;sp|O75170-6|PP6R2_HUMAN	sp|O75170-2|PP6R2_HUMAN;sp|O75170-4|PP6R2_HUMAN;sp|O75170-3|PP6R2_HUMAN;sp|O75170-5|PP6R2_HUMAN;sp|O75170|PP6R2_HUMAN;sp|O75170-6|PP6R2_HUMAN	PP6R2	0.656868	0.0944537	1.06766	10	10	10	14	14	14	101.01	0	28.119	-0.873663	-0.999238	-0.955148	-0.851697	-0.84648	-1.09472	-1.10512	-1.01124
sp|Q9NX62|IMPA3_HUMAN	sp|Q9NX62|IMPA3_HUMAN	IMPA3	1.97673	0.0944466	1.06766	9	9	9	24.5	24.5	24.5	38.681	0	38.235	0.718226	0.816781	0.787008	0.780863	0.687109	0.714746	0.682928	0.640308
sp|Q9NZM5|GSCR2_HUMAN	sp|Q9NZM5|GSCR2_HUMAN	GSCR2	1.63368	0.0943612	1.06759	15	15	15	29.1	29.1	29.1	54.389	0	92.408	1.15985	1.16523	1.0987	1.1632	1.1146	1.04987	0.984294	1.06077
sp|Q49A26-5|GLYR1_HUMAN	sp|Q49A26-5|GLYR1_HUMAN	GLYR1	0.427538	0.0942738	1.06753	15	1	1	39.8	3.2	3.2	51.508	0.0019815	2.433	-5.46246	-5.71602	-5.6548	-5.76452	-5.74856	-5.77313	-5.90172	-5.55148
sp|Q13363-2|CTBP1_HUMAN;sp|Q13363|CTBP1_HUMAN	sp|Q13363-2|CTBP1_HUMAN;sp|Q13363|CTBP1_HUMAN	CTBP1	0.661925	0.0942051	1.06748	16	8	8	31.9	19.3	19.3	46.404	0	63.282	0.292042	0.49642	0.436231	0.376625	0.198277	0.405867	0.386914	0.233439
sp|P61006|RAB8A_HUMAN;sp|P61006-2|RAB8A_HUMAN	sp|P61006|RAB8A_HUMAN;sp|P61006-2|RAB8A_HUMAN	RAB8A	0.760141	0.0942026	1.06748	14	11	9	51.2	44.9	37.7	23.668	0	110.15	2.0088	2.25433	2.10689	2.15806	1.95315	2.10275	2.01865	2.07671
sp|Q02386|ZNF45_HUMAN	sp|Q02386|ZNF45_HUMAN;sp|Q13360-3|ZN177_HUMAN;sp|Q9UK12|ZN222_HUMAN;sp|Q9UK11|ZN223_HUMAN;sp|Q12901|ZN155_HUMAN;sp|Q12901-2|ZN155_HUMAN;sp|Q9NZL3|ZN224_HUMAN;sp|Q14590-2|ZN235_HUMAN;sp|Q14590|ZN235_HUMAN;sp|Q9UJU3-2|ZN112_HUMAN;sp|Q9UJU3|ZN112_HUMAN	ZNF45	0.647123	0.0941771	1.06746	3	1	0	4.7	1.2	0	78.241	0.0035101	2.0911	-3.91825	-4.044	-4.0834	-4.18147	-4.18177	-4.04634	-4.12435	-4.25138
sp|P13804|ETFA_HUMAN;sp|P13804-2|ETFA_HUMAN	sp|P13804|ETFA_HUMAN;sp|P13804-2|ETFA_HUMAN	ETFA	2.56614	0.0941166	1.06741	16	16	16	51.7	51.7	51.7	35.079	0	203.15	2.99913	3.03196	3.00004	2.95887	2.90223	2.93308	2.8741	2.90413
sp|Q8TDB4|HUMMR_HUMAN	sp|Q8TDB4|HUMMR_HUMAN	HUMMR	0.534134	0.0939415	1.06728	4	4	4	24.2	24.2	24.2	25.389	0	12.944	-0.34511	-0.293237	-0.100776	-0.210885	-0.220183	-0.505648	-0.281215	-0.318728
sp|Q5VZ89-6|DEN4C_HUMAN;sp|Q5VZ89|DEN4C_HUMAN;sp|Q5VZ89-5|DEN4C_HUMAN	sp|Q5VZ89-6|DEN4C_HUMAN;sp|Q5VZ89|DEN4C_HUMAN;sp|Q5VZ89-5|DEN4C_HUMAN;sp|Q5VZ89-2|DEN4C_HUMAN;sp|Q5VZ89-3|DEN4C_HUMAN;sp|Q5VZ89-4|DEN4C_HUMAN	DEN4C	1.07607	0.093894	1.06725	8	8	8	6.2	6.2	6.2	179.41	0	26.476	-0.896086	-0.921123	-0.996772	-1.01614	-1.14128	-0.972667	-1.03393	-1.05783
sp|Q499Z4|ZN672_HUMAN	sp|Q499Z4|ZN672_HUMAN	ZN672	0.292656	0.0938815	1.06724	2	1	1	5.3	3.3	3.3	50.224	0.0028837	2.2482	-6.98206	-7.46302	-7.34043	-7.19474	-7.25315	-7.14056	-7.48397	-7.47809
sp|Q9GZS3|WDR61_HUMAN	sp|Q9GZS3|WDR61_HUMAN	WDR61	0.642886	0.0938517	1.06722	13	13	13	54.1	54.1	54.1	33.58	0	159.62	1.33227	1.5604	1.49456	1.62321	1.33744	1.42788	1.38614	1.48357
sp|P58340-5|MLF1_HUMAN;sp|P58340-4|MLF1_HUMAN;sp|P58340|MLF1_HUMAN;sp|P58340-3|MLF1_HUMAN;sp|P58340-2|MLF1_HUMAN	sp|P58340-5|MLF1_HUMAN;sp|P58340-4|MLF1_HUMAN;sp|P58340|MLF1_HUMAN;sp|P58340-3|MLF1_HUMAN;sp|P58340-2|MLF1_HUMAN	MLF1	0.241515	0.0938488	1.06721	2	2	2	10.3	10.3	10.3	27.625	0.0015907	2.5475	-3.17182	-3.7895	-3.61379	-3.86802	-3.66583	-3.69912	-3.77671	-3.67686
sp|P60604-2|UB2G2_HUMAN;sp|P60604|UB2G2_HUMAN	sp|P60604-2|UB2G2_HUMAN;sp|P60604|UB2G2_HUMAN	UB2G2	0.229126	0.0938348	1.0672	4	4	4	39.4	39.4	39.4	15.614	0	14.835	-0.12601	-0.55289	-0.154862	-0.512454	-0.138226	-0.612583	-0.332542	-0.638204
sp|A6NKF1|SAC31_HUMAN;sp|A6NKF1-2|SAC31_HUMAN	sp|A6NKF1|SAC31_HUMAN;sp|A6NKF1-2|SAC31_HUMAN	SAC31	0.966481	0.093788	1.06717	10	10	10	28.2	28.2	28.2	43.553	0	36.288	0.064811	0.022211	-0.071293	-0.048954	-0.029484	-0.0510031	-0.130802	-0.197088
sp|Q9Y2R5|RT17_HUMAN	sp|Q9Y2R5|RT17_HUMAN	RT17	0.85042	0.0937795	1.06716	4	4	4	37.7	37.7	37.7	14.502	0	57.698	-0.086532	0.0299749	-0.0755639	-0.082993	-0.208727	-0.012787	-0.147426	-0.221292
sp|Q9Y2Z9-3|COQ6_HUMAN;sp|Q9Y2Z9|COQ6_HUMAN;sp|Q9Y2Z9-2|COQ6_HUMAN	sp|Q9Y2Z9-3|COQ6_HUMAN;sp|Q9Y2Z9|COQ6_HUMAN;sp|Q9Y2Z9-2|COQ6_HUMAN	COQ6	1.15595	0.0937663	1.06715	6	6	6	14.9	14.9	14.9	48.593	0	18.923	-0.328773	-0.292653	-0.438817	-0.3617	-0.517333	-0.390507	-0.475964	-0.413204
sp|Q92804-2|RBP56_HUMAN;sp|Q92804|RBP56_HUMAN	sp|Q92804-2|RBP56_HUMAN;sp|Q92804|RBP56_HUMAN	RBP56	1.03349	0.0937423	1.06713	20	20	18	46.9	46.9	44.5	61.557	0	104.47	2.55639	2.53645	2.52688	2.7048	2.4266	2.48754	2.52049	2.51491
sp|Q15181|IPYR_HUMAN	sp|Q15181|IPYR_HUMAN	IPYR	1.20601	0.093721	1.06712	28	28	28	85.8	85.8	85.8	32.66	0	323.31	3.52614	3.45642	3.55329	3.4782	3.4205	3.44559	3.46346	3.30962
sp|Q9P2H3|IFT80_HUMAN;sp|Q9P2H3-2|IFT80_HUMAN	sp|Q9P2H3|IFT80_HUMAN;sp|Q9P2H3-2|IFT80_HUMAN	IFT80	0.630598	0.0937151	1.06711	7	7	7	9.7	9.7	9.7	88.034	0	27.081	-1.65581	-1.46066	-1.71057	-1.60455	-1.78672	-1.5753	-1.69342	-1.75103
sp|Q96BF6|NACC2_HUMAN	sp|Q96BF6|NACC2_HUMAN	NACC2	0.282365	0.0937024	1.06711	3	2	2	7	4.9	4.9	62.836	0.00014512	4.9652	-3.85114	-4.02695	-4.34586	-3.96439	-4.0375	-3.96831	-4.36418	-4.19315
sp|Q04726-7|TLE3_HUMAN;sp|Q04726-3|TLE3_HUMAN;sp|Q04726-5|TLE3_HUMAN;sp|Q04726-2|TLE3_HUMAN;sp|Q04726-6|TLE3_HUMAN;sp|Q04726-4|TLE3_HUMAN;sp|Q04726|TLE3_HUMAN	sp|Q04726-7|TLE3_HUMAN;sp|Q04726-3|TLE3_HUMAN;sp|Q04726-5|TLE3_HUMAN;sp|Q04726-2|TLE3_HUMAN;sp|Q04726-6|TLE3_HUMAN;sp|Q04726-4|TLE3_HUMAN;sp|Q04726|TLE3_HUMAN	TLE3	1.1705	0.0936103	1.06704	27	27	19	39.4	39.4	28.6	82.278	0	185.96	2.20698	2.36474	2.24485	2.2811	2.1154	2.21597	2.1676	2.22425
sp|Q9UPR0|PLCL2_HUMAN;sp|Q9UPR0-3|PLCL2_HUMAN;sp|Q9UPR0-2|PLCL2_HUMAN	sp|Q9UPR0|PLCL2_HUMAN;sp|Q9UPR0-3|PLCL2_HUMAN;sp|Q9UPR0-2|PLCL2_HUMAN	PLCL2	1.28384	0.0935893	1.06702	10	10	10	10.7	10.7	10.7	125.86	0	28.209	-0.850356	-0.79237	-0.853819	-0.745529	-0.936092	-0.887868	-0.961636	-0.830835
sp|O75925|PIAS1_HUMAN;sp|O75925-2|PIAS1_HUMAN	sp|O75925|PIAS1_HUMAN;sp|O75925-2|PIAS1_HUMAN;sp|O75925-3|PIAS1_HUMAN	PIAS1	0.869302	0.0935822	1.06702	9	9	6	15.4	15.4	11.4	71.835	0	40.317	-1.44989	-1.32041	-1.43257	-1.42682	-1.62684	-1.40993	-1.49266	-1.4746
sp|Q53H47-3|SETMR_HUMAN;sp|Q53H47|SETMR_HUMAN	sp|Q53H47-3|SETMR_HUMAN;sp|Q53H47|SETMR_HUMAN	SETMR	2.96407	0.0935514	1.06699	7	7	7	15.2	15.2	15.2	62.123	0	38.182	-0.830124	-0.859875	-0.833537	-0.841163	-0.919525	-0.972596	-0.940721	-0.906063
sp|Q8IYX8-2|CE57L_HUMAN;sp|Q8IYX8|CE57L_HUMAN	sp|Q8IYX8-2|CE57L_HUMAN;sp|Q8IYX8|CE57L_HUMAN	CE57L	1.02205	0.0934955	1.06695	2	2	2	5.4	5.4	5.4	45.628	0.00014011	3.8998	-2.99067	-3.11435	-3.0924	-3.10301	-3.06886	-3.17198	-3.2515	-3.18206
sp|P20340-2|RAB6A_HUMAN;sp|P20340-4|RAB6A_HUMAN	sp|P20340-2|RAB6A_HUMAN;sp|P20340-4|RAB6A_HUMAN;sp|Q9H0N0|RAB6C_HUMAN	RAB6A	0.352225	0.093492	1.06695	15	1	1	63.9	10.6	10.6	23.548	0	19.083	-4.43196	-4.23907	-4.22364	-4.12896	-4.62883	-4.29442	-4.20659	-4.26777
sp|P62191|PRS4_HUMAN;sp|P62191-2|PRS4_HUMAN	sp|P62191|PRS4_HUMAN;sp|P62191-2|PRS4_HUMAN	PRS4	1.4324	0.0933228	1.06682	38	38	38	71.6	71.6	71.6	49.184	0	323.31	3.51443	3.58239	3.49793	3.49157	3.43363	3.50502	3.37884	3.39554
sp|P42677|RS27_HUMAN;sp|Q71UM5|RS27L_HUMAN	sp|P42677|RS27_HUMAN;sp|Q71UM5|RS27L_HUMAN	RS27	1.03287	0.0932761	1.06679	7	7	7	44	44	44	9.461	0	33.298	1.76717	1.7044	1.61396	1.59832	1.58576	1.63913	1.52055	1.5653
sp|P28340|DPOD1_HUMAN	sp|P28340|DPOD1_HUMAN	DPOD1	1.01475	0.0932013	1.06673	51	51	51	54.2	54.2	54.2	123.63	0	323.31	3.38373	3.47067	3.33492	3.32077	3.23247	3.38154	3.26294	3.26033
sp|Q92925-3|SMRD2_HUMAN;sp|Q92925|SMRD2_HUMAN;sp|Q92925-2|SMRD2_HUMAN	sp|Q92925-3|SMRD2_HUMAN;sp|Q92925|SMRD2_HUMAN;sp|Q92925-2|SMRD2_HUMAN	SMRD2	1.18929	0.0931381	1.06669	23	23	18	42.4	42.4	35.2	55.238	0	146.26	1.74767	1.68717	1.64773	1.61615	1.6133	1.64924	1.52103	1.54259
sp|O15400-2|STX7_HUMAN;sp|O15400|STX7_HUMAN	sp|O15400-2|STX7_HUMAN;sp|O15400|STX7_HUMAN	STX7	0.277102	0.093095	1.06666	9	9	9	48.1	48.1	48.1	27.4	0	107.17	1.89118	1.60533	1.96145	1.6263	1.91578	1.51816	1.794	1.48395
sp|Q9H425-3|CA198_HUMAN;sp|Q9H425|CA198_HUMAN;sp|Q9H425-2|CA198_HUMAN	sp|Q9H425-3|CA198_HUMAN;sp|Q9H425|CA198_HUMAN;sp|Q9H425-2|CA198_HUMAN	CA198	1.04354	0.0929848	1.06657	8	8	8	34.9	34.9	34.9	32.214	0	39.204	-0.413166	-0.630949	-0.564064	-0.542023	-0.621091	-0.636106	-0.648207	-0.616737
sp|O43824|GTPB6_HUMAN	sp|O43824|GTPB6_HUMAN	GTPB6	1.30765	0.0928573	1.06648	12	12	12	27.9	27.9	27.9	56.883	0	56.26	0.641697	0.674902	0.537361	0.575988	0.50217	0.574451	0.473011	0.508887
sp|O00560|SDCB1_HUMAN;sp|O00560-3|SDCB1_HUMAN	sp|O00560|SDCB1_HUMAN;sp|O00560-3|SDCB1_HUMAN	SDCB1	0.714261	0.0928	1.06644	9	9	1	50.7	50.7	6	32.444	0	105.17	0.139097	0.00930393	-0.022378	-0.149567	-0.059993	-0.061424	-0.127535	-0.145792
sp|P11940|PABP1_HUMAN;sp|P11940-2|PABP1_HUMAN;sp|Q9H361|PABP3_HUMAN	sp|P11940|PABP1_HUMAN;sp|P11940-2|PABP1_HUMAN;sp|Q9H361|PABP3_HUMAN;sp|Q4VXU2|PAP1L_HUMAN;sp|Q4VXU2-2|PAP1L_HUMAN;sp|Q96DU9-2|PABP5_HUMAN;sp|Q96DU9|PABP5_HUMAN	PABP1	1.43755	0.0927414	1.06639	42	42	30	48.7	48.7	32.9	70.67	0	323.31	4.25148	4.3215	4.22801	4.2503	4.12392	4.25091	4.14382	4.16168
sp|Q6P499-2|NPAL3_HUMAN;sp|Q6P499|NPAL3_HUMAN	sp|Q6P499-2|NPAL3_HUMAN;sp|Q6P499|NPAL3_HUMAN	NPAL3	0.506998	0.0926461	1.06632	1	1	1	2.8	2.8	2.8	35.764	0.0054019	1.828	-4.12006	-4.11077	-4.27586	-4.32632	-4.48316	-4.26895	-4.26387	-4.18761
sp|Q07820|MCL1_HUMAN;sp|Q07820-2|MCL1_HUMAN	sp|Q07820|MCL1_HUMAN;sp|Q07820-2|MCL1_HUMAN	MCL1	0.388001	0.0925148	1.06623	5	5	5	19.1	19.1	19.1	37.337	0	66.937	-1.22645	-1.45776	-1.36281	-1.4809	-1.24951	-1.46164	-1.51789	-1.66895
sp|Q9UNS2|CSN3_HUMAN;sp|Q9UNS2-2|CSN3_HUMAN	sp|Q9UNS2|CSN3_HUMAN;sp|Q9UNS2-2|CSN3_HUMAN	CSN3	1.4536	0.0924871	1.06621	17	17	17	48.7	48.7	48.7	47.873	0	165.75	2.03692	2.09393	2.06716	2.13163	1.98091	2.01799	2.04399	1.91681
sp|Q99941-2|ATF6B_HUMAN;sp|Q99941|ATF6B_HUMAN	sp|Q99941-2|ATF6B_HUMAN;sp|Q99941|ATF6B_HUMAN	ATF6B	0.72509	0.0924401	1.06617	3	3	3	4.9	4.9	4.9	76.411	0	12.039	-3.41	-3.49873	-3.48238	-3.48242	-3.70632	-3.48331	-3.6054	-3.44825
sp|Q9UKX7|NUP50_HUMAN;sp|Q9UKX7-2|NUP50_HUMAN	sp|Q9UKX7|NUP50_HUMAN;sp|Q9UKX7-2|NUP50_HUMAN	NUP50	2.8878	0.0924348	1.06617	26	26	26	61.3	61.3	61.3	50.144	0	293.13	2.03437	2.06534	2.05528	2.06633	1.92432	1.98844	1.95709	1.98172
sp|Q9Y6G9|DC1L1_HUMAN	sp|Q9Y6G9|DC1L1_HUMAN	DC1L1	1.78214	0.0923539	1.06611	29	29	28	59.7	59.7	57.2	56.578	0	179.61	2.58831	2.65836	2.66693	2.67136	2.52548	2.59464	2.58178	2.51364
sp|P61254|RL26_HUMAN	sp|P61254|RL26_HUMAN	RL26	1.68434	0.0922037	1.066	13	13	2	57.2	57.2	11.7	17.258	0	56.961	3.07258	3.08758	2.98554	3.01857	2.94473	2.99226	2.9059	2.95258
sp|P12956|XRCC6_HUMAN;sp|P12956-2|XRCC6_HUMAN	sp|P12956|XRCC6_HUMAN;sp|P12956-2|XRCC6_HUMAN	XRCC6	1.00029	0.0921749	1.06598	53	53	53	67	67	67	69.842	0	323.31	4.70745	4.8622	4.73826	4.74597	4.59773	4.75741	4.65375	4.67629
sp|Q9GZZ9|UBA5_HUMAN;sp|Q9GZZ9-2|UBA5_HUMAN	sp|Q9GZZ9|UBA5_HUMAN;sp|Q9GZZ9-2|UBA5_HUMAN	UBA5	1.32901	0.092165	1.06597	9	9	9	37.4	37.4	37.4	44.863	0	152.79	0.522593	0.620803	0.513251	0.629936	0.517206	0.476681	0.498835	0.4252
sp|Q06330-7|SUH_HUMAN;sp|Q06330-4|SUH_HUMAN;sp|Q06330-6|SUH_HUMAN;sp|Q06330|SUH_HUMAN;sp|Q06330-5|SUH_HUMAN;sp|Q06330-3|SUH_HUMAN;sp|Q06330-2|SUH_HUMAN	sp|Q06330-7|SUH_HUMAN;sp|Q06330-4|SUH_HUMAN;sp|Q06330-6|SUH_HUMAN;sp|Q06330|SUH_HUMAN;sp|Q06330-5|SUH_HUMAN;sp|Q06330-3|SUH_HUMAN;sp|Q06330-2|SUH_HUMAN;sp|Q9UBG7|RBPJL_HUMAN;sp|Q9UBG7-2|RBPJL_HUMAN	SUH	1.38173	0.0921348	1.06595	18	18	18	38.4	38.4	38.4	54.296	0	85.63	1.47588	1.55354	1.44876	1.44869	1.33519	1.44947	1.36112	1.41255
sp|P61803|DAD1_HUMAN	sp|P61803|DAD1_HUMAN	DAD1	0.215513	0.0920451	1.06588	4	4	4	35.4	35.4	35.4	12.497	0	19.388	0.256439	0.751918	0.345625	0.659974	0.0769171	0.657337	0.472313	0.439208
sp|P09429|HMGB1_HUMAN;sp|B2RPK0|HGB1A_HUMAN	sp|P09429|HMGB1_HUMAN;sp|B2RPK0|HGB1A_HUMAN	HMGB1	0.491163	0.0920408	1.06588	21	16	12	55.8	42.3	33.5	24.893	0	247.2	3.79352	3.52926	3.7886	3.79579	3.77633	3.51105	3.62973	3.6219
sp|Q9NYI0-2|PSD3_HUMAN;sp|Q9NYI0|PSD3_HUMAN;sp|Q9NYI0-3|PSD3_HUMAN	sp|Q9NYI0-2|PSD3_HUMAN;sp|Q9NYI0|PSD3_HUMAN;sp|Q9NYI0-3|PSD3_HUMAN	PSD3	1.21686	0.092012	1.06586	6	6	6	4.6	4.6	4.6	115.93	0	8.8187	0.066031	0.167605	0.0220361	0.0444729	-0.0303611	0.02533	-0.078038	0.0151659
sp|Q9Y4G6|TLN2_HUMAN	sp|Q9Y4G6|TLN2_HUMAN	TLN2	1.20757	0.0918105	1.06571	21	4	4	7.4	1.6	1.6	271.61	0	9.5297	1.36591	1.34987	1.25829	1.2223	1.24099	1.20327	1.15304	1.23183
sp|Q9UG63|ABCF2_HUMAN;sp|Q9UG63-2|ABCF2_HUMAN	sp|Q9UG63|ABCF2_HUMAN;sp|Q9UG63-2|ABCF2_HUMAN	ABCF2	1.0534	0.0917897	1.06569	31	31	31	44.8	44.8	44.8	71.289	0	199.19	2.1783	2.31109	2.17875	2.22131	2.07211	2.22382	2.10804	2.1183
sp|Q99638|RAD9A_HUMAN	sp|Q99638|RAD9A_HUMAN	RAD9A	0.384584	0.0917378	1.06565	6	6	6	15.3	15.3	15.3	42.547	0	15.588	-0.6332	-0.993841	-0.898103	-1.0868	-1.05872	-0.895726	-0.990762	-1.03369
sp|Q6ZSZ6-2|TSH1_HUMAN;sp|Q6ZSZ6|TSH1_HUMAN	sp|Q6ZSZ6-2|TSH1_HUMAN;sp|Q6ZSZ6|TSH1_HUMAN	TSH1	0.653954	0.0917148	1.06564	2	2	1	1.6	1.6	1	112.7	0.0073961	1.6516	-0.69978	-0.429235	-0.521628	-0.478005	-0.699614	-0.542391	-0.637116	-0.616386
sp|P03923|NU6M_HUMAN	sp|P03923|NU6M_HUMAN	NU6M	0.400213	0.0916899	1.06562	1	1	1	8	8	8	18.622	0	10.381	-5.48965	-5.47096	-5.53048	-5.35255	-5.8037	-5.3987	-5.42382	-5.58419
sp|P40337-3|VHL_HUMAN;sp|P40337-2|VHL_HUMAN;sp|P40337|VHL_HUMAN	sp|P40337-3|VHL_HUMAN;sp|P40337-2|VHL_HUMAN;sp|P40337|VHL_HUMAN	VHL	0.45006	0.091576	1.06553	4	4	4	23.8	23.8	23.8	18.532	0	33.863	-1.27478	-1.57281	-1.29923	-1.51034	-1.37938	-1.63014	-1.53535	-1.47859
sp|P06748|NPM_HUMAN;sp|P06748-3|NPM_HUMAN	sp|P06748|NPM_HUMAN;sp|P06748-3|NPM_HUMAN	NPM	0.409181	0.0915196	1.06549	30	30	6	60.9	60.9	11.9	32.575	0	323.31	5.20153	4.80499	5.07979	4.98415	5.05808	4.80424	4.93933	4.90272
sp|P49711|CTCF_HUMAN;sp|P49711-2|CTCF_HUMAN	sp|P49711|CTCF_HUMAN;sp|P49711-2|CTCF_HUMAN;sp|Q8NI51-11|CTCFL_HUMAN;sp|Q8NI51-6|CTCFL_HUMAN;sp|Q8NI51-5|CTCFL_HUMAN;sp|Q8NI51-10|CTCFL_HUMAN;sp|Q8NI51-2|CTCFL_HUMAN;sp|Q8NI51|CTCFL_HUMAN;sp|Q8NI51-3|CTCFL_HUMAN;sp|Q8NI51-7|CTCFL_HUMAN;sp|Q8NI51-8|CTCFL_HUMAN;sp|Q8NI51-9|CTCFL_HUMAN;sp|Q8NI51-4|CTCFL_HUMAN	CTCF	2.59205	0.0914152	1.06541	24	24	24	37.3	37.3	37.3	82.785	0	220.86	2.14477	2.17053	2.15114	2.14683	2.08542	2.05392	2.01588	2.09238
sp|O00308-2|WWP2_HUMAN;sp|O00308|WWP2_HUMAN;sp|O00308-3|WWP2_HUMAN	sp|O00308-2|WWP2_HUMAN;sp|O00308|WWP2_HUMAN;sp|O00308-3|WWP2_HUMAN;sp|O00308-4|WWP2_HUMAN	WWP2	0.75519	0.0913602	1.06537	6	4	4	7.4	5.2	5.2	86.307	0	13.634	-1.53485	-1.57832	-1.59778	-1.54999	-1.50263	-1.69716	-1.77791	-1.64868
sp|P56134-4|ATPK_HUMAN;sp|P56134-3|ATPK_HUMAN;sp|P56134-2|ATPK_HUMAN;sp|P56134|ATPK_HUMAN	sp|P56134-4|ATPK_HUMAN;sp|P56134-3|ATPK_HUMAN;sp|P56134-2|ATPK_HUMAN;sp|P56134|ATPK_HUMAN	ATPK	0.38358	0.0912195	1.06527	2	2	2	49	49	49	5.7407	0	16.452	-0.77512	-0.613065	-0.771764	-0.801331	-0.988787	-0.612722	-0.734357	-0.990292
sp|O60716-5|CTND1_HUMAN;sp|O60716-3|CTND1_HUMAN;sp|O60716-13|CTND1_HUMAN;sp|O60716-11|CTND1_HUMAN;sp|O60716-2|CTND1_HUMAN;sp|O60716|CTND1_HUMAN;sp|O60716-21|CTND1_HUMAN;sp|O60716-19|CTND1_HUMAN;sp|O60716-10|CTND1_HUMAN;sp|O60716-9|CTND1_HUMAN;sp|O60716-18|CTND1_HUMAN;sp|O60716-17|CTND1_HUMAN;sp|O60716-29|CTND1_HUMAN;sp|O60716-27|CTND1_HUMAN;sp|O60716-26|CTND1_HUMAN;sp|O60716-25|CTND1_HUMAN	sp|O60716-5|CTND1_HUMAN;sp|O60716-3|CTND1_HUMAN;sp|O60716-13|CTND1_HUMAN;sp|O60716-11|CTND1_HUMAN;sp|O60716-2|CTND1_HUMAN;sp|O60716|CTND1_HUMAN;sp|O60716-21|CTND1_HUMAN;sp|O60716-19|CTND1_HUMAN;sp|O60716-10|CTND1_HUMAN;sp|O60716-9|CTND1_HUMAN;sp|O60716-18|CTND1_HUMAN;sp|O60716-17|CTND1_HUMAN;sp|O60716-29|CTND1_HUMAN;sp|O60716-27|CTND1_HUMAN;sp|O60716-26|CTND1_HUMAN;sp|O60716-25|CTND1_HUMAN	CTND1	2.32628	0.0911039	1.06518	49	49	1	54.2	54.2	1.3	104.15	0	323.31	2.86831	2.89359	2.84141	2.89825	2.79348	2.81269	2.73757	2.7934
sp|Q96IY1|NSL1_HUMAN	sp|Q96IY1|NSL1_HUMAN;sp|Q96IY1-2|NSL1_HUMAN	NSL1	0.771944	0.0910185	1.06512	9	9	9	40.2	40.2	40.2	32.162	0	42.992	-0.30083	-0.473381	-0.335683	-0.439293	-0.371088	-0.488319	-0.481589	-0.572265
sp|Q9Y6H3|ATP23_HUMAN	sp|Q9Y6H3|ATP23_HUMAN	ATP23	0.13732	0.0910021	1.06511	2	2	2	11	11	11	28.08	0.00067833	3.0678	-4.41413	-3.93705	-3.87287	-4.20322	-4.8277	-3.84149	-4.11103	-4.01106
sp|Q6NXE6-2|ARMC6_HUMAN;sp|Q6NXE6|ARMC6_HUMAN	sp|Q6NXE6-2|ARMC6_HUMAN;sp|Q6NXE6|ARMC6_HUMAN	ARMC6	1.60027	0.0909207	1.06505	17	17	17	37.8	37.8	37.8	51.547	0	113.37	2.06966	2.12843	2.09912	2.08619	2.00433	2.0657	2.01915	1.93055
sp|O60869|EDF1_HUMAN;sp|O60869-2|EDF1_HUMAN;sp|O60869-3|EDF1_HUMAN	sp|O60869|EDF1_HUMAN;sp|O60869-2|EDF1_HUMAN;sp|O60869-3|EDF1_HUMAN	EDF1	1.04717	0.0908937	1.06503	18	18	18	62.8	62.8	62.8	16.368	0	64.85	2.5258	2.41119	2.52964	2.54773	2.43939	2.33102	2.39714	2.48324
sp|P58107|EPIPL_HUMAN	sp|P58107|EPIPL_HUMAN	EPIPL	1.68388	0.090884	1.06502	123	115	115	59.5	53.7	53.7	555.61	0	323.31	4.29505	4.35433	4.27694	4.28706	4.19759	4.28215	4.18572	4.18436
sp|Q96AY4|TTC28_HUMAN	sp|Q96AY4|TTC28_HUMAN	TTC28	2.04029	0.0908757	1.06502	22	22	22	11.9	11.9	11.9	270.88	0	122.46	0.645347	0.696221	0.609139	0.640322	0.543024	0.598444	0.524204	0.561854
sp|P51530-3|DNA2_HUMAN;sp|P51530-4|DNA2_HUMAN;sp|P51530|DNA2_HUMAN;sp|P51530-2|DNA2_HUMAN	sp|P51530-3|DNA2_HUMAN;sp|P51530-4|DNA2_HUMAN;sp|P51530|DNA2_HUMAN;sp|P51530-2|DNA2_HUMAN	DNA2	0.721976	0.0907953	1.06496	7	7	7	8.4	8.4	8.4	93.346	0	22.082	-1.76775	-1.668	-1.79995	-1.77193	-1.96878	-1.70464	-1.83846	-1.85893
sp|Q9Y6M9|NDUB9_HUMAN	sp|Q9Y6M9|NDUB9_HUMAN	NDUB9	0.354798	0.090689	1.06488	11	11	11	63.7	63.7	63.7	21.831	0	94.464	0.937527	0.790039	1.18541	1.11337	0.946672	0.790932	1.0845	0.84149
sp|Q86UD0|SAPC2_HUMAN	sp|Q86UD0|SAPC2_HUMAN	SAPC2	0.960621	0.0906243	1.06483	3	3	3	6.1	6.1	6.1	42.636	0.0001438	4.7041	-2.39954	-2.50574	-2.28853	-2.41569	-2.43985	-2.52599	-2.502	-2.50416
sp|Q9H7J1|PPR3E_HUMAN	sp|Q9H7J1|PPR3E_HUMAN	PPR3E	0.25126	0.0905979	1.06481	1	1	1	4.7	4.7	4.7	30.643	0.0010727	2.8284	-4.42776	-4.22977	-4.43324	-4.35247	-4.52496	-4.10825	-4.39471	-4.77771
sp|Q4KMP7|TB10B_HUMAN	sp|Q4KMP7|TB10B_HUMAN;sp|Q4KMP7-2|TB10B_HUMAN	TB10B	1.305	0.0905714	1.06479	14	14	14	20	20	20	87.198	0	96.955	0.998425	1.07936	0.967401	0.998128	0.896313	1.00329	0.879766	0.901653
sp|P35527|K1C9_HUMAN;CON__P35527	sp|P35527|K1C9_HUMAN;CON__P35527	K1C9	0.0784345	0.0905157	1.06475	9	9	9	16.7	16.7	16.7	62.064	0	68.583	-0.622549	-0.062283	-1.43787	-0.411703	-0.695221	-0.863054	-1.38424	0.046054
sp|Q06609-3|RAD51_HUMAN;sp|Q06609|RAD51_HUMAN;sp|Q06609-4|RAD51_HUMAN;sp|Q06609-2|RAD51_HUMAN	sp|Q06609-3|RAD51_HUMAN;sp|Q06609|RAD51_HUMAN;sp|Q06609-4|RAD51_HUMAN;sp|Q06609-2|RAD51_HUMAN	RAD51	1.60379	0.0904932	1.06473	6	6	6	20.4	20.4	20.4	31.001	0	21.701	-0.898781	-0.833786	-0.903691	-0.927449	-0.987602	-0.914801	-1.01237	-1.0109
sp|Q86TG7|PEG10_HUMAN	sp|Q86TG7|PEG10_HUMAN	PEG10	1.54254	0.0904459	1.0647	19	19	5	28.1	28.1	12.3	80.172	0	122.31	0.927719	0.866577	0.844384	0.837925	0.808488	0.830769	0.737499	0.738066
sp|P46779|RL28_HUMAN;sp|P46779-2|RL28_HUMAN;sp|P46779-3|RL28_HUMAN;sp|P46779-4|RL28_HUMAN;sp|P46779-5|RL28_HUMAN	sp|P46779|RL28_HUMAN;sp|P46779-2|RL28_HUMAN;sp|P46779-3|RL28_HUMAN;sp|P46779-4|RL28_HUMAN;sp|P46779-5|RL28_HUMAN	RL28	1.28664	0.090406	1.06467	13	13	13	65	65	65	15.747	0	73.37	3.01658	3.14017	3.00649	3.06059	2.93003	3.01623	2.92919	2.98676
sp|Q9Y4Z0|LSM4_HUMAN	sp|Q9Y4Z0|LSM4_HUMAN	LSM4	0.920132	0.0903603	1.06464	8	8	8	54	54	54	15.35	0	27.771	1.3237	1.20634	1.3572	1.1682	1.19535	1.21751	1.15725	1.12389
sp|P31040|SDHA_HUMAN;sp|P31040-2|SDHA_HUMAN;sp|P31040-3|SDHA_HUMAN	sp|P31040|SDHA_HUMAN;sp|P31040-2|SDHA_HUMAN;sp|P31040-3|SDHA_HUMAN	SDHA	0.983312	0.0903183	1.06461	27	27	27	50.6	50.6	50.6	72.691	0	285.06	2.69781	2.8625	2.72742	2.76012	2.60236	2.74843	2.65154	2.68424
sp|Q96EY4|TMA16_HUMAN	sp|Q96EY4|TMA16_HUMAN	TMA16	2.05978	0.0902955	1.06459	14	14	14	38.9	38.9	38.9	23.864	0	78.339	1.76311	1.75042	1.79237	1.78116	1.6468	1.72273	1.71505	1.64131
sp|P15882-3|CHIN_HUMAN;sp|P15882|CHIN_HUMAN;sp|P15882-2|CHIN_HUMAN	sp|P15882-3|CHIN_HUMAN;sp|P15882|CHIN_HUMAN;sp|P15882-2|CHIN_HUMAN	CHIN	1.10911	0.090275	1.06457	4	4	4	10.9	10.9	10.9	50.033	0	11.606	-1.87807	-1.7971	-1.95408	-1.87243	-2.00773	-1.88655	-2.00166	-1.96684
sp|Q8IWV7|UBR1_HUMAN;sp|Q8IWV7-2|UBR1_HUMAN	sp|Q8IWV7|UBR1_HUMAN;sp|Q8IWV7-2|UBR1_HUMAN	UBR1	1.23081	0.0902681	1.06457	22	22	22	15	15	15	200.21	0	106.61	0.720139	0.824277	0.718769	0.771595	0.583141	0.708295	0.673899	0.708373
sp|P60842|IF4A1_HUMAN;sp|P60842-2|IF4A1_HUMAN	sp|P60842|IF4A1_HUMAN;sp|P60842-2|IF4A1_HUMAN	IF4A1	0.630777	0.0902427	1.06455	29	24	13	60.8	54.7	30.8	46.153	0	323.31	3.96199	4.19653	4.02078	4.09012	3.86255	4.08408	4.00037	3.96144
sp|Q8NCN2|ZBT34_HUMAN	sp|Q8NCN2|ZBT34_HUMAN	ZBT34	0.281428	0.0901052	1.06445	2	2	2	5.6	5.6	5.6	55.533	0.0028766	2.2124	-2.04	-2.27572	-2.54627	-2.26481	-2.28349	-2.18979	-2.45317	-2.56076
sp|P33897|ABCD1_HUMAN	sp|P33897|ABCD1_HUMAN;sp|Q9UBJ2|ABCD2_HUMAN	ABCD1	1.76248	0.089962	1.06434	10	10	10	14.9	14.9	14.9	82.936	0	29.27	-0.141508	-0.099964	-0.177726	-0.156311	-0.251688	-0.237261	-0.27495	-0.171458
sp|Q9ULE0-2|WWC3_HUMAN;sp|Q9ULE0|WWC3_HUMAN	sp|Q9ULE0-2|WWC3_HUMAN;sp|Q9ULE0|WWC3_HUMAN	WWC3	0.493398	0.0899528	1.06434	3	2	2	5	3.8	3.8	65.048	0.0013339	2.7127	-4.45679	-4.69833	-4.59599	-4.67883	-4.64324	-4.67761	-4.59165	-4.87725
sp|Q96AG4|LRC59_HUMAN	sp|Q96AG4|LRC59_HUMAN	LRC59	0.182016	0.0898964	1.06429	19	19	19	51.5	51.5	51.5	34.93	0	107.54	2.8661	2.27724	2.85995	2.83029	2.92831	2.32012	2.69295	2.53261
sp|Q8IUX1-4|T126B_HUMAN;sp|Q8IUX1|T126B_HUMAN	sp|Q8IUX1-4|T126B_HUMAN;sp|Q8IUX1|T126B_HUMAN	T126B	0.564461	0.0898176	1.06424	1	1	1	8.2	8.2	8.2	18.89	0	10.31	-4.4718	-4.26964	-4.33607	-4.30957	-4.54243	-4.45114	-4.48737	-4.26541
sp|P22626|ROA2_HUMAN;sp|P22626-2|ROA2_HUMAN	sp|P22626|ROA2_HUMAN;sp|P22626-2|ROA2_HUMAN	ROA2	0.636783	0.0897956	1.06422	37	36	36	79.6	79.6	79.6	37.429	0	323.31	4.67693	4.8129	4.69094	4.77854	4.4876	4.76762	4.66929	4.67564
sp|Q13884-2|SNTB1_HUMAN;sp|Q13884|SNTB1_HUMAN	sp|Q13884-2|SNTB1_HUMAN;sp|Q13884|SNTB1_HUMAN	SNTB1	0.779955	0.0896647	1.06412	8	6	6	25.1	21.5	21.5	40.805	0	18.183	-1.92696	-1.80619	-1.95276	-1.83848	-2.0241	-1.84181	-2.03873	-1.97842
sp|P34741|SDC2_HUMAN	sp|P34741|SDC2_HUMAN	SDC2	0.04823	0.0895749	1.06406	2	2	2	11.9	11.9	11.9	22.16	0	7.3331	-0.294137	-2.35473	-1.34251	-2.20314	-0.388502	-2.48044	-1.74079	-1.94308
sp|A6NHL2-2|TBAL3_HUMAN;sp|A6NHL2|TBAL3_HUMAN	sp|A6NHL2-2|TBAL3_HUMAN;sp|A6NHL2|TBAL3_HUMAN	TBAL3	0.19826	0.0893779	1.06391	8	1	1	13.1	4.2	4.2	45.517	0	12.107	-3.99229	-3.63396	-3.91463	-3.5266	-4.26293	-3.71078	-3.6497	-3.80158
sp|Q13158|FADD_HUMAN	sp|Q13158|FADD_HUMAN	FADD	0.299023	0.0893332	1.06388	6	6	6	43.3	43.3	43.3	23.279	0	31.342	-0.956944	-1.18247	-0.890308	-1.1602	-0.901104	-1.2972	-1.03279	-1.31617
sp|Q16181-2|SEPT7_HUMAN	sp|Q16181-2|SEPT7_HUMAN	2019-09-07	1.13285	0.089331	1.06388	37	1	1	63.3	2.5	2.5	50.58	0.00014386	4.7119	-4.48513	-4.53097	-4.6125	-4.57058	-4.57029	-4.64386	-4.62256	-4.71981
sp|P53803|RPAB4_HUMAN	sp|P53803|RPAB4_HUMAN	RPAB4	2.07705	0.0893196	1.06387	4	4	4	56.9	56.9	56.9	7.0041	0	63.266	-1.75245	-1.7611	-1.73877	-1.6932	-1.83953	-1.80655	-1.78888	-1.86784
sp|Q8NFH4|NUP37_HUMAN	sp|Q8NFH4|NUP37_HUMAN	NUP37	0.888222	0.0893114	1.06386	12	12	12	40.2	40.2	40.2	36.707	0	76.562	1.27744	1.48442	1.33013	1.44016	1.25759	1.32985	1.27264	1.31483
sp|Q9UMX0|UBQL1_HUMAN;sp|Q9UMX0-2|UBQL1_HUMAN	sp|Q9UMX0|UBQL1_HUMAN;sp|Q9UMX0-2|UBQL1_HUMAN	UBQL1	0.132119	0.0892962	1.06385	11	7	5	26	15.4	12.6	62.518	0	55.628	0.251301	-0.271575	0.266585	-0.398308	0.350636	-0.506161	-0.035965	-0.317692
sp|Q9BQ15|SOSB1_HUMAN;sp|Q96AH0-2|SOSB2_HUMAN;sp|Q96AH0-3|SOSB2_HUMAN;sp|Q96AH0|SOSB2_HUMAN	sp|Q9BQ15|SOSB1_HUMAN;sp|Q96AH0-2|SOSB2_HUMAN;sp|Q96AH0-3|SOSB2_HUMAN;sp|Q96AH0|SOSB2_HUMAN	SOSB1	0.543916	0.0892628	1.06383	2	2	2	7.6	7.6	7.6	22.338	0.0001418	4.2853	-1.09552	-1.41149	-1.38063	-1.35604	-1.39899	-1.45551	-1.34364	-1.40259
sp|Q9P000|COMD9_HUMAN;sp|Q9P000-2|COMD9_HUMAN	sp|Q9P000|COMD9_HUMAN;sp|Q9P000-2|COMD9_HUMAN	COMD9	0.380979	0.0892294	1.0638	5	5	5	29.3	29.3	29.3	21.819	0	32.609	-1.45284	-1.63624	-1.3641	-1.45339	-1.44996	-1.68564	-1.39342	-1.73448
sp|Q9BPX3|CND3_HUMAN	sp|Q9BPX3|CND3_HUMAN	CND3	0.672833	0.0892213	1.0638	33	33	33	36.5	36.5	36.5	114.33	0	236.09	2.47496	2.73539	2.58785	2.64485	2.43328	2.59428	2.51909	2.53952
sp|Q13907|IDI1_HUMAN	sp|Q13907|IDI1_HUMAN;sp|Q9BXS1|IDI2_HUMAN	IDI1	0.615114	0.0891829	1.06377	13	13	1	59.5	59.5	4.4	26.319	0	91.522	1.55142	1.82285	1.69313	1.80178	1.54197	1.67517	1.65259	1.64271
sp|P07311|ACYP1_HUMAN	sp|P07311|ACYP1_HUMAN;sp|P07311-2|ACYP1_HUMAN	ACYP1	1.02084	0.0891379	1.06373	7	7	7	62.6	62.6	62.6	11.261	0	62.038	1.58352	1.66202	1.52809	1.63817	1.41606	1.56536	1.55076	1.52306
sp|Q8IXI1|MIRO2_HUMAN	sp|Q8IXI1|MIRO2_HUMAN;sp|Q8IXI1-2|MIRO2_HUMAN	MIRO2	0.95159	0.0891149	1.06372	14	14	13	27.2	27.2	25.4	68.117	0	161.21	0.713823	0.752879	0.704871	0.598151	0.594566	0.701815	0.574294	0.542589
sp|Q9BYT8|NEUL_HUMAN	sp|Q9BYT8|NEUL_HUMAN	NEUL	0.870645	0.088871	1.06354	21	21	21	31.5	31.5	31.5	80.651	0	102.62	1.80952	2.00784	1.89399	1.95767	1.76004	1.88712	1.80508	1.86129
sp|Q9UIM3|FKBPL_HUMAN	sp|Q9UIM3|FKBPL_HUMAN	FKBPL	0.300413	0.0888378	1.06351	5	5	5	14.6	14.6	14.6	38.176	0	21.571	-0.811441	-1.11237	-0.857852	-1.02717	-0.753418	-1.16707	-1.0415	-1.20219
sp|Q8IZL8|PELP1_HUMAN	sp|Q8IZL8|PELP1_HUMAN	PELP1	1.91415	0.0886989	1.06341	20	20	20	24.2	24.2	24.2	119.7	0	173.48	1.76914	1.80886	1.76755	1.81834	1.73637	1.69659	1.73185	1.6443
sp|Q8TEQ6|GEMI5_HUMAN	sp|Q8TEQ6|GEMI5_HUMAN	GEMI5	0.800314	0.0884847	1.06325	53	53	53	39.3	39.3	39.3	168.59	0	323.31	3.15418	3.36564	3.23601	3.29877	3.0982	3.25181	3.17941	3.17126
sp|Q9HD42|CHM1A_HUMAN	sp|Q9HD42|CHM1A_HUMAN;sp|Q9HD42-2|CHM1A_HUMAN	CHM1A	0.401911	0.088402	1.06319	12	12	12	33.2	33.2	33.2	21.703	0	25.304	1.61664	1.30045	1.56315	1.43949	1.56618	1.28676	1.42397	1.28922
sp|P46776|RL27A_HUMAN	sp|P46776|RL27A_HUMAN	RL27A	0.309413	0.0883774	1.06317	12	12	12	52.7	52.7	52.7	16.561	0	185.63	1.84185	2.24792	2.06528	2.20958	1.77079	2.09375	2.08661	2.05997
sp|Q9ULD5-2|ZN777_HUMAN;sp|Q9ULD5-3|ZN777_HUMAN;sp|Q9ULD5|ZN777_HUMAN	sp|Q9ULD5-2|ZN777_HUMAN;sp|Q9ULD5-3|ZN777_HUMAN;sp|Q9ULD5|ZN777_HUMAN	ZN777	0.463266	0.0882897	1.06311	2	2	2	2.2	2.2	2.2	93.761	0.00041243	3.3698	-3.18291	-3.52546	-3.48755	-3.4846	-3.46468	-3.57643	-3.55027	-3.4423
sp|O14530-2|TXND9_HUMAN;sp|O14530|TXND9_HUMAN	sp|O14530-2|TXND9_HUMAN;sp|O14530|TXND9_HUMAN	TXND9	1.22934	0.088236	1.06307	5	5	5	22.3	22.3	22.3	22.199	0	19.229	-0.034271	-0.107128	0.018033	-0.0913551	-0.075101	-0.166745	-0.135406	-0.190413
sp|O43684-2|BUB3_HUMAN;sp|O43684|BUB3_HUMAN	sp|O43684-2|BUB3_HUMAN;sp|O43684|BUB3_HUMAN	BUB3	1.27738	0.0882121	1.06305	19	19	19	62.9	62.9	62.9	36.954	0	274.53	3.04902	3.13551	3.02802	3.01567	2.92442	3.0397	2.95544	2.95582
sp|P12235|ADT1_HUMAN	sp|P12235|ADT1_HUMAN	ADT1	0.934401	0.0881755	1.06303	21	4	4	53.7	12.4	12.4	33.064	0	12.346	0.186602	0.374102	0.229323	0.284065	0.111568	0.212452	0.169863	0.227507
sp|P42766|RL35_HUMAN	sp|P42766|RL35_HUMAN	RL35	0.424899	0.0881122	1.06298	6	6	6	36.6	36.6	36.6	14.551	0	69.342	2.57323	2.6396	2.63499	2.79115	2.69214	2.43621	2.43218	2.726
sp|P31431-2|SDC4_HUMAN;sp|P31431|SDC4_HUMAN	sp|P31431-2|SDC4_HUMAN;sp|P31431|SDC4_HUMAN	SDC4	0.0684427	0.087949	1.06286	1	1	1	7.8	7.8	7.8	16.545	0.0051613	1.8967	-4.79094	-6.22918	-5.47477	-6.07316	-4.88472	-6.44393	-5.8521	-5.73909
sp|Q8WUN7|UBTD2_HUMAN	sp|Q8WUN7|UBTD2_HUMAN;sp|Q9HAC8|UBTD1_HUMAN	UBTD2	0.343577	0.0878879	1.06281	3	3	3	12	12	12	26.189	0	6.2228	-2.3048	-2.57818	-2.34807	-2.46336	-2.29195	-2.5815	-2.45459	-2.71792
sp|Q9Y450-2|HBS1L_HUMAN	sp|Q9Y450-2|HBS1L_HUMAN	HBS1L	0.455905	0.0877791	1.06273	6	2	2	7.4	3	3	70.127	0	6.0271	-1.69694	-1.98716	-2.0561	-2.00724	-1.99757	-1.95404	-2.08566	-2.06129
sp|P61604|CH10_HUMAN	sp|P61604|CH10_HUMAN	CH10	0.357688	0.0877745	1.06273	13	13	13	91.2	91.2	91.2	10.932	0	65.307	4.25723	3.85659	4.13572	3.89774	4.06431	3.90888	3.96907	3.85393
sp|O14662|STX16_HUMAN;sp|O14662-2|STX16_HUMAN;sp|O14662-4|STX16_HUMAN;sp|O14662-5|STX16_HUMAN;sp|O14662-6|STX16_HUMAN	sp|O14662|STX16_HUMAN;sp|O14662-2|STX16_HUMAN;sp|O14662-4|STX16_HUMAN;sp|O14662-5|STX16_HUMAN;sp|O14662-6|STX16_HUMAN;sp|O14662-3|STX16_HUMAN	STX16	1.03802	0.0876859	1.06266	7	7	7	24.9	24.9	24.9	37.031	0	22.452	-0.010933	-0.051681	-0.024238	-0.0493541	-0.0833319	-0.067088	-0.087785	-0.248745
sp|Q96T37-4|RBM15_HUMAN;sp|Q96T37-2|RBM15_HUMAN;sp|Q96T37-3|RBM15_HUMAN;sp|Q96T37|RBM15_HUMAN	sp|Q96T37-4|RBM15_HUMAN;sp|Q96T37-2|RBM15_HUMAN;sp|Q96T37-3|RBM15_HUMAN;sp|Q96T37|RBM15_HUMAN	RBM15	1.19344	0.0876201	1.06262	42	42	36	46.3	46.3	42.9	99.7	0	323.31	2.40633	2.53981	2.44911	2.43411	2.32938	2.41822	2.32135	2.40994
sp|O43766-2|LIAS_HUMAN;sp|O43766|LIAS_HUMAN;sp|O43766-3|LIAS_HUMAN	sp|O43766-2|LIAS_HUMAN;sp|O43766|LIAS_HUMAN;sp|O43766-3|LIAS_HUMAN	LIAS	0.488526	0.0875883	1.06259	3	3	3	12.1	12.1	12.1	36.062	0.0012053	2.796	-3.04336	-3.35312	-3.26818	-3.27471	-3.43288	-3.24947	-3.23872	-3.36866
sp|Q92506|DHB8_HUMAN	sp|Q92506|DHB8_HUMAN	DHB8	1.0239	0.0875688	1.06258	5	5	5	25.7	25.7	25.7	26.973	0	31.162	-0.535857	-0.508179	-0.593424	-0.616771	-0.739492	-0.572152	-0.616795	-0.676067
sp|P56385|ATP5I_HUMAN	sp|P56385|ATP5I_HUMAN	ATP5I	0.866881	0.0875295	1.06255	8	7	7	63.8	63.8	63.8	7.9331	0	23.786	0.85807	0.952656	1.04467	0.927357	0.892239	0.86518	0.912086	0.763127
sp|P63172|DYLT1_HUMAN	sp|P63172|DYLT1_HUMAN	DYLT1	0.315557	0.0873839	1.06244	1	1	1	14.2	14.2	14.2	12.452	0	21.793	-1.91363	-2.25162	-2.13651	-2.38659	-2.10888	-2.22229	-2.31931	-2.38741
sp|P30520|PURA2_HUMAN	sp|P30520|PURA2_HUMAN	PURA2	0.914037	0.0873567	1.06242	23	23	21	46.7	46.7	43.6	50.097	0	319.67	2.8149	2.86119	2.75845	2.78109	2.67462	2.83942	2.70872	2.64344
sp|Q8N573-8|OXR1_HUMAN;sp|Q8N573|OXR1_HUMAN;sp|Q8N573-3|OXR1_HUMAN	sp|Q8N573-8|OXR1_HUMAN;sp|Q8N573|OXR1_HUMAN;sp|Q8N573-3|OXR1_HUMAN;sp|Q8N573-6|OXR1_HUMAN;sp|Q8N573-4|OXR1_HUMAN;sp|Q8N573-7|OXR1_HUMAN	OXR1	0.522269	0.0872973	1.06238	19	1	1	28.5	1.3	1.3	97.915	0.0013326	2.6819	-6.71422	-6.69071	-6.789	-6.94342	-6.96695	-6.81598	-6.94991	-6.7537
sp|Q16656-2|NRF1_HUMAN;sp|Q16656|NRF1_HUMAN;sp|Q16656-4|NRF1_HUMAN;sp|Q16656-3|NRF1_HUMAN	sp|Q16656-2|NRF1_HUMAN;sp|Q16656|NRF1_HUMAN;sp|Q16656-4|NRF1_HUMAN;sp|Q16656-3|NRF1_HUMAN	NRF1	1.53697	0.087263	1.06235	4	4	4	10.8	10.8	10.8	46.156	0	13.473	-0.746984	-0.79597	-0.801141	-0.839384	-0.89554	-0.853968	-0.837822	-0.945201
sp|P29144|TPP2_HUMAN	sp|P29144|TPP2_HUMAN	TPP2	0.653641	0.0872318	1.06233	63	63	63	49.4	49.4	49.4	138.35	0	323.31	3.64872	3.84947	3.6911	3.75995	3.51754	3.72902	3.65584	3.69791
sp|Q15019|SEPT2_HUMAN;sp|Q15019-2|SEPT2_HUMAN;sp|Q15019-3|SEPT2_HUMAN	sp|Q15019|SEPT2_HUMAN;sp|Q15019-2|SEPT2_HUMAN;sp|Q15019-3|SEPT2_HUMAN	2019-09-02	1.22128	0.0872277	1.06233	21	20	20	67.3	62.9	62.9	41.487	0	323.31	2.95668	2.96058	2.92059	2.86482	2.78896	2.92751	2.81762	2.81968
sp|P08133|ANXA6_HUMAN;sp|P08133-2|ANXA6_HUMAN	sp|P08133|ANXA6_HUMAN;sp|P08133-2|ANXA6_HUMAN	ANXA6	0.84524	0.087203	1.06231	57	57	57	73.7	73.7	73.7	75.872	0	323.31	3.86441	4.06289	3.9976	3.96258	3.8435	3.95833	3.91245	3.82438
sp|Q8NCE2-3|MTMRE_HUMAN;sp|Q8NCE2-2|MTMRE_HUMAN;sp|Q8NCE2|MTMRE_HUMAN	sp|Q8NCE2-3|MTMRE_HUMAN;sp|Q8NCE2-2|MTMRE_HUMAN;sp|Q8NCE2|MTMRE_HUMAN	MTMRE	1.42255	0.0869905	1.06215	7	7	7	16.4	16.4	16.4	60.034	0	28.28	-1.05221	-1.05077	-1.0673	-1.14914	-1.19905	-1.10296	-1.16399	-1.20138
sp|O75380|NDUS6_HUMAN	sp|O75380|NDUS6_HUMAN	NDUS6	1.07301	0.086898	1.06208	7	7	7	66.9	66.9	66.9	13.711	0	62.569	0.546153	0.417536	0.55632	0.446564	0.427796	0.335481	0.418243	0.437461
sp|Q8TBB5-2|KLDC4_HUMAN;sp|Q8TBB5-3|KLDC4_HUMAN;sp|Q8TBB5|KLDC4_HUMAN	sp|Q8TBB5-2|KLDC4_HUMAN;sp|Q8TBB5-3|KLDC4_HUMAN;sp|Q8TBB5|KLDC4_HUMAN	KLDC4	0.311936	0.08688	1.06207	2	2	2	5.6	5.6	5.6	51.547	0	12.107	-2.7883	-3.18518	-3.10693	-3.16995	-2.93431	-3.21964	-3.21162	-3.23232
sp|Q13232|NDK3_HUMAN	sp|Q13232|NDK3_HUMAN	NDK3	0.85318	0.0868392	1.06204	8	8	8	50.9	50.9	50.9	19.015	0	47.995	0.346665	0.447459	0.254226	0.334161	0.19599	0.349155	0.245763	0.244246
sp|O75382-4|TRIM3_HUMAN;sp|O75382-3|TRIM3_HUMAN;sp|O75382-2|TRIM3_HUMAN;sp|O75382|TRIM3_HUMAN	sp|O75382-4|TRIM3_HUMAN;sp|O75382-3|TRIM3_HUMAN;sp|O75382-2|TRIM3_HUMAN;sp|O75382|TRIM3_HUMAN	TRIM3	0.36199	0.0867754	1.06199	1	1	1	1.8	1.8	1.8	67.725	0.0052835	1.8746	-5.27659	-5.1769	-5.34907	-5.14239	-5.55354	-5.35806	-5.26953	-5.11092
sp|Q9UKG1|DP13A_HUMAN	sp|Q9UKG1|DP13A_HUMAN	DP13A	1.35054	0.0867603	1.06198	31	31	31	50.1	50.1	50.1	79.663	0	196.33	2.04538	2.17057	2.07471	2.10548	1.9553	2.05649	2.00897	2.02834
sp|P62072|TIM10_HUMAN	sp|P62072|TIM10_HUMAN	TIM10	0.199186	0.0867419	1.06197	4	4	4	41.1	41.1	41.1	10.333	0	6.9477	-1.80664	-1.95077	-1.4349	-2.11777	-1.77073	-2.15271	-1.76863	-1.96497
sp|A3KMH1-3|VWA8_HUMAN;sp|A3KMH1|VWA8_HUMAN;sp|A3KMH1-2|VWA8_HUMAN	sp|A3KMH1-3|VWA8_HUMAN;sp|A3KMH1|VWA8_HUMAN;sp|A3KMH1-2|VWA8_HUMAN	VWA8	1.20428	0.0867018	1.06194	23	23	23	14.3	14.3	14.3	210.92	0	85.103	0.606472	0.583597	0.532968	0.497634	0.409931	0.512821	0.427817	0.523295
sp|Q7Z3D6-5|CN159_HUMAN;sp|Q7Z3D6-4|CN159_HUMAN;sp|Q7Z3D6-3|CN159_HUMAN;sp|Q7Z3D6|CN159_HUMAN;sp|Q7Z3D6-2|CN159_HUMAN	sp|Q7Z3D6-5|CN159_HUMAN;sp|Q7Z3D6-4|CN159_HUMAN;sp|Q7Z3D6-3|CN159_HUMAN;sp|Q7Z3D6|CN159_HUMAN;sp|Q7Z3D6-2|CN159_HUMAN	CN159	1.58886	0.0866948	1.06193	6	6	6	11.7	11.7	11.7	61.058	0	19.212	-1.77283	-1.74998	-1.72608	-1.82087	-1.90124	-1.85328	-1.86424	-1.79778
sp|P49721|PSB2_HUMAN	sp|P49721|PSB2_HUMAN	PSB2	2.4281	0.086601	1.06187	17	17	17	61.2	61.2	61.2	22.836	0	81.704	2.01144	2.03661	1.98127	2.05215	1.9298	1.9634	1.93008	1.91179
sp|Q9P086|MED11_HUMAN	sp|Q9P086|MED11_HUMAN	MED11	0.349305	0.0865891	1.06186	3	3	3	14.5	14.5	14.5	13.129	0	6.0335	-1.23955	-1.51709	-1.40582	-1.55056	-1.28633	-1.54168	-1.57117	-1.66019
sp|Q9H4I2|ZHX3_HUMAN;sp|Q9H4I2-2|ZHX3_HUMAN	sp|Q9H4I2|ZHX3_HUMAN;sp|Q9H4I2-2|ZHX3_HUMAN	ZHX3	0.662726	0.0865055	1.0618	4	3	3	7.2	6.3	6.3	104.66	0	20.079	-4.11891	-4.34714	-4.36382	-4.32304	-4.42619	-4.37073	-4.30389	-4.39812
sp|P36954|RPB9_HUMAN	sp|P36954|RPB9_HUMAN	RPB9	0.320257	0.0863912	1.06171	5	5	5	48.8	48.8	48.8	14.523	0	15.114	-0.032703	-0.259553	-0.1675	-0.287091	0.023043	-0.372627	-0.384708	-0.35812
sp|Q6DKJ4|NXN_HUMAN;sp|Q6DKJ4-3|NXN_HUMAN	sp|Q6DKJ4|NXN_HUMAN;sp|Q6DKJ4-3|NXN_HUMAN;sp|Q6DKJ4-2|NXN_HUMAN	NXN	0.985402	0.0863778	1.0617	11	11	11	29.7	29.7	29.7	48.392	0	99.03	0.212096	0.355834	0.25656	0.263465	0.125919	0.281382	0.168067	0.167076
sp|Q92930|RAB8B_HUMAN	sp|Q92930|RAB8B_HUMAN;sp|Q96E17|RAB3C_HUMAN	RAB8B	1.06844	0.0863557	1.06168	9	4	4	34.3	17.4	17.4	23.584	0	36.956	-0.85395	-0.825238	-0.862677	-0.927793	-1.00013	-0.890963	-0.893826	-1.03016
sp|P15848|ARSB_HUMAN;sp|P15848-2|ARSB_HUMAN	sp|P15848|ARSB_HUMAN;sp|P15848-2|ARSB_HUMAN	ARSB	0.664015	0.086281	1.06163	4	4	4	8.6	8.6	8.6	59.687	0	11.596	-1.76538	-1.72505	-1.67695	-1.58522	-1.67993	-1.80645	-1.89772	-1.71362
sp|Q13976|KGP1_HUMAN;sp|Q13976-2|KGP1_HUMAN	sp|Q13976|KGP1_HUMAN;sp|Q13976-2|KGP1_HUMAN;sp|Q13976-3|KGP1_HUMAN	KGP1	0.647139	0.0861867	1.06156	9	9	9	18.3	18.3	18.3	76.364	0	63.381	-0.701301	-0.534563	-0.622903	-0.615802	-0.860981	-0.61355	-0.678508	-0.666277
sp|P61923|COPZ1_HUMAN;sp|P61923-4|COPZ1_HUMAN;sp|P61923-5|COPZ1_HUMAN	sp|P61923|COPZ1_HUMAN;sp|P61923-4|COPZ1_HUMAN;sp|P61923-5|COPZ1_HUMAN;sp|P61923-2|COPZ1_HUMAN;sp|P61923-3|COPZ1_HUMAN	COPZ1	0.515544	0.0861719	1.06155	4	4	4	24.9	24.9	24.9	20.198	0	68.841	0.684472	0.525164	0.641285	0.572868	0.61268	0.508956	0.62663	0.330836
sp|Q86US8|EST1A_HUMAN	sp|Q86US8|EST1A_HUMAN;sp|Q86US8-3|EST1A_HUMAN;sp|Q86US8-2|EST1A_HUMAN	EST1A	0.612521	0.0861068	1.0615	18	18	18	12.2	12.2	12.2	160.46	0	48.526	0.233678	0.167181	-0.013755	0.156037	0.125118	0.0924159	-0.061853	0.043033
sp|Q7RTV0|PHF5A_HUMAN	sp|Q7RTV0|PHF5A_HUMAN	PHF5A	1.89325	0.086063	1.06147	14	14	14	90	90	90	12.405	0	112.62	2.34157	2.3285	2.30425	2.27078	2.23472	2.24016	2.16981	2.25617
sp|Q13371|PHLP_HUMAN;sp|Q13371-2|PHLP_HUMAN	sp|Q13371|PHLP_HUMAN;sp|Q13371-2|PHLP_HUMAN	PHLP	1.38942	0.0860185	1.06144	5	5	5	16.9	16.9	16.9	34.281	0	28.242	-0.693436	-0.794053	-0.761069	-0.775853	-0.898496	-0.80849	-0.868225	-0.793274
sp|Q9UKT8-2|FBXW2_HUMAN;sp|Q9UKT8|FBXW2_HUMAN	sp|Q9UKT8-2|FBXW2_HUMAN;sp|Q9UKT8|FBXW2_HUMAN	FBXW2	0.411872	0.0859561	1.06139	2	2	2	8	8	8	44.466	0	6.733	-5.29562	-5.14255	-5.31233	-5.04158	-5.35804	-5.17475	-5.17131	-5.4318
sp|Q14683|SMC1A_HUMAN	sp|Q14683|SMC1A_HUMAN;REV__sp|Q9P2K8-3|E2AK4_HUMAN;REV__sp|Q9P2K8-2|E2AK4_HUMAN;REV__sp|Q9P2K8|E2AK4_HUMAN	SMC1A	1.30375	0.0859361	1.06138	127	127	125	73.2	73.2	72.4	143.23	0	323.31	4.97895	5.09568	4.98564	5.01077	4.90088	4.99166	4.89359	4.94116
sp|O95671-2|ASML_HUMAN;sp|O95671|ASML_HUMAN;sp|O95671-3|ASML_HUMAN	sp|O95671-2|ASML_HUMAN;sp|O95671|ASML_HUMAN;sp|O95671-3|ASML_HUMAN	ASML	1.90352	0.0859293	1.06137	17	17	17	28.4	28.4	28.4	67.192	0	114.57	0.701683	0.777425	0.697823	0.723014	0.633857	0.684503	0.629085	0.608783
sp|Q7L2H7|EIF3M_HUMAN;sp|Q7L2H7-2|EIF3M_HUMAN	sp|Q7L2H7|EIF3M_HUMAN;sp|Q7L2H7-2|EIF3M_HUMAN	EIF3M	0.578829	0.0859243	1.06137	18	18	18	51.3	51.3	51.3	42.502	0	274.39	2.03506	2.25177	2.12756	2.16749	1.9324	2.17083	2.11903	2.01592
sp|Q9H9P8|L2HDH_HUMAN;sp|Q9H9P8-2|L2HDH_HUMAN	sp|Q9H9P8|L2HDH_HUMAN;sp|Q9H9P8-2|L2HDH_HUMAN	L2HDH	0.791839	0.0859056	1.06135	17	17	17	46.7	46.7	46.7	50.315	0	129.78	1.52354	1.59584	1.45479	1.41894	1.33692	1.51212	1.385	1.41544
sp|Q92734-4|TFG_HUMAN;sp|Q92734-3|TFG_HUMAN;sp|Q92734-2|TFG_HUMAN;sp|Q92734|TFG_HUMAN	sp|Q92734-4|TFG_HUMAN;sp|Q92734-3|TFG_HUMAN;sp|Q92734-2|TFG_HUMAN;sp|Q92734|TFG_HUMAN	TFG	0.569519	0.0858369	1.0613	15	15	15	57.1	57.1	57.1	30.921	0	192.27	1.28783	1.51203	1.45911	1.56356	1.28617	1.39417	1.46025	1.33859
sp|Q1KMD3|HNRL2_HUMAN	sp|Q1KMD3|HNRL2_HUMAN	HNRL2	0.693275	0.0858229	1.06129	49	49	49	58.1	58.1	58.1	85.104	0	323.31	3.61307	3.82111	3.71529	3.78647	3.5537	3.68554	3.62214	3.73126
sp|Q8WTW4|NPRL2_HUMAN	sp|Q8WTW4|NPRL2_HUMAN	NPRL2	0.648733	0.0856898	1.06119	1	1	1	3.2	3.2	3.2	43.658	0.00014027	3.9357	-4.63527	-4.51832	-4.75154	-4.66688	-4.78922	-4.7862	-4.61411	-4.72524
sp|P49419-2|AL7A1_HUMAN;sp|P49419|AL7A1_HUMAN;sp|P49419-4|AL7A1_HUMAN;sp|P49419-3|AL7A1_HUMAN	sp|P49419-2|AL7A1_HUMAN;sp|P49419|AL7A1_HUMAN;sp|P49419-4|AL7A1_HUMAN;sp|P49419-3|AL7A1_HUMAN	AL7A1	1.29443	0.0856825	1.06119	28	28	28	54.6	54.6	54.6	55.366	0	323.31	3.00656	3.07904	2.99306	2.97092	2.88949	3.00041	2.92844	2.8885
sp|P26374|RAE2_HUMAN	sp|P26374|RAE2_HUMAN	RAE2	0.380185	0.085613	1.06114	8	5	5	11.4	8.5	8.5	74.071	0	57.29	-0.900829	-0.99386	-1.22671	-1.01889	-1.04411	-0.977583	-1.29561	-1.16543
sp|Q96B96-2|TM159_HUMAN;sp|Q96B96|TM159_HUMAN	sp|Q96B96-2|TM159_HUMAN;sp|Q96B96|TM159_HUMAN	TM159	0.190254	0.0855335	1.06108	2	2	2	8.1	8.1	8.1	19.986	0.0013317	2.6593	-2.26221	-2.12382	-2.2408	-1.74326	-2.07866	-2.36054	-2.41379	-1.85923
sp|Q14566|MCM6_HUMAN	sp|Q14566|MCM6_HUMAN	MCM6	0.77454	0.0854986	1.06105	61	61	61	60	60	60	92.888	0	323.31	4.07566	4.31031	4.21023	4.22672	4.06205	4.17786	4.10203	4.13899
sp|Q9BUR4|WAP53_HUMAN	sp|Q9BUR4|WAP53_HUMAN	WAP53	0.372878	0.0854008	1.06098	12	12	12	33.6	33.6	33.6	59.309	0	67.86	-0.184861	-0.589542	-0.544894	-0.58493	-0.599526	-0.516845	-0.541075	-0.588384
sp|O75391|SPAG7_HUMAN	sp|O75391|SPAG7_HUMAN	SPAG7	0.246894	0.085366	1.06096	11	11	11	45.8	45.8	45.8	26.034	0	111.81	0.2203	-0.117113	0.37875	0.091617	0.232024	-0.147015	0.20208	-0.054999
sp|Q01082-3|SPTB2_HUMAN	sp|Q01082-3|SPTB2_HUMAN	SPTB2	0.890681	0.0851715	1.06081	138	2	2	62.7	1.6	1.6	251.39	0.0041397	1.977	-2.96486	-3.10358	-3.02018	-3.16902	-3.12276	-3.12972	-3.14548	-3.20037
sp|Q8NEZ5|FBX22_HUMAN;sp|Q8NEZ5-3|FBX22_HUMAN	sp|Q8NEZ5|FBX22_HUMAN;sp|Q8NEZ5-3|FBX22_HUMAN;sp|Q8NEZ5-2|FBX22_HUMAN	FBX22	0.97263	0.085112	1.06077	14	14	14	36.2	36.2	36.2	44.508	0	111.24	0.699956	0.843354	0.731288	0.743352	0.580027	0.734906	0.685942	0.676627
sp|Q9NUP9|LIN7C_HUMAN	sp|Q9NUP9|LIN7C_HUMAN;sp|Q9HAP6|LIN7B_HUMAN	LIN7C	0.637338	0.0850829	1.06075	11	11	7	61.4	61.4	39.6	21.834	0	88.732	1.60381	1.4643	1.61055	1.49699	1.5568	1.43354	1.52083	1.32415
sp|Q12959-5|DLG1_HUMAN;sp|Q12959-3|DLG1_HUMAN;sp|Q12959-6|DLG1_HUMAN;sp|Q12959-4|DLG1_HUMAN;sp|Q12959|DLG1_HUMAN;sp|Q12959-7|DLG1_HUMAN;sp|Q12959-2|DLG1_HUMAN;sp|Q12959-8|DLG1_HUMAN;sp|Q12959-9|DLG1_HUMAN	sp|Q12959-5|DLG1_HUMAN;sp|Q12959-3|DLG1_HUMAN;sp|Q12959-6|DLG1_HUMAN;sp|Q12959-4|DLG1_HUMAN;sp|Q12959|DLG1_HUMAN;sp|Q12959-7|DLG1_HUMAN;sp|Q12959-2|DLG1_HUMAN;sp|Q12959-8|DLG1_HUMAN;sp|Q12959-9|DLG1_HUMAN;sp|Q15700-3|DLG2_HUMAN;sp|Q15700|DLG2_HUMAN;sp|Q15700-4|DLG2_HUMAN;sp|Q15700-2|DLG2_HUMAN;sp|Q15700-5|DLG2_HUMAN	DLG1	1.15178	0.0850753	1.06074	27	27	22	39.2	39.2	33.5	95.165	0	255.73	1.85233	1.84131	1.73502	1.73566	1.7159	1.76173	1.664	1.6824
sp|Q9H840|GEMI7_HUMAN	sp|Q9H840|GEMI7_HUMAN	GEMI7	1.15037	0.085069	1.06074	4	4	4	39.7	39.7	39.7	14.536	0	44.443	-0.536597	-0.567919	-0.446605	-0.490043	-0.514292	-0.643703	-0.619645	-0.6038
sp|Q9NYF8-3|BCLF1_HUMAN	sp|Q9NYF8-3|BCLF1_HUMAN	BCLF1	0.160791	0.0850628	1.06073	47	1	1	44.9	1.8	1.8	100.23	0.00054645	3.246	-4.04231	-3.7536	-3.8219	-3.751	-4.49951	-3.685	-3.76251	-3.76205
sp|Q96B26|EXOS8_HUMAN	sp|Q96B26|EXOS8_HUMAN	EXOS8	1.05937	0.0850579	1.06073	11	11	11	44.9	44.9	44.9	30.039	0	60.822	1.15106	1.18115	1.05994	1.14371	1.02791	1.1453	1.02008	1.00235
sp|Q5TC84|OGRL1_HUMAN	sp|Q5TC84|OGRL1_HUMAN	OGRL1	0.591567	0.0850079	1.06069	2	2	2	4.2	4.2	4.2	51.251	0.00014372	4.6863	-3.44081	-3.31121	-3.27172	-3.137	-3.42058	-3.35388	-3.31163	-3.41466
sp|Q7Z2Z2|ETUD1_HUMAN;sp|Q7Z2Z2-2|ETUD1_HUMAN	sp|Q7Z2Z2|ETUD1_HUMAN;sp|Q7Z2Z2-2|ETUD1_HUMAN	ETUD1	0.978575	0.0849774	1.06067	13	13	13	16.2	16.2	16.2	125.43	0	80.419	0.317872	0.386905	0.302006	0.274389	0.137616	0.304012	0.216325	0.283309
sp|O60925|PFD1_HUMAN	sp|O60925|PFD1_HUMAN	PFD1	0.0892776	0.0849704	1.06067	7	7	7	46.7	46.7	46.7	14.21	0	20.995	0.60971	1.02155	2.01811	1.07915	1.03119	0.837404	1.61263	0.907423
sp|P81274|GPSM2_HUMAN	sp|P81274|GPSM2_HUMAN	GPSM2	0.983627	0.084956	1.06066	3	1	1	5.3	1.8	1.8	76.661	0.001593	2.5651	-3.24376	-3.25166	-3.27742	-3.35495	-3.32902	-3.28696	-3.40235	-3.44927
sp|O95373|IPO7_HUMAN	sp|O95373|IPO7_HUMAN	IPO7	0.565128	0.0847908	1.06053	39	39	38	33.8	33.8	32.9	119.52	0	323.31	2.98909	3.24123	3.10376	3.16187	2.97812	3.13549	3.09784	2.94535
sp|P47897|SYQ_HUMAN;sp|P47897-2|SYQ_HUMAN	sp|P47897|SYQ_HUMAN;sp|P47897-2|SYQ_HUMAN	SYQ	1.39766	0.0847729	1.06052	51	50	50	63.4	63.4	63.4	87.798	0	323.31	3.27321	3.36777	3.27862	3.2687	3.1716	3.27382	3.19024	3.21354
sp|Q96JC1-2|VPS39_HUMAN;sp|Q96JC1|VPS39_HUMAN	sp|Q96JC1-2|VPS39_HUMAN;sp|Q96JC1|VPS39_HUMAN	VPS39	0.571177	0.0847053	1.06047	12	12	12	17.5	17.5	17.5	100.77	0	62.127	-1.00915	-0.816154	-0.948252	-0.875695	-1.14991	-0.897188	-1.00124	-0.939732
sp|P18621|RL17_HUMAN;sp|P18621-3|RL17_HUMAN;sp|P18621-2|RL17_HUMAN	sp|P18621|RL17_HUMAN;sp|P18621-3|RL17_HUMAN;sp|P18621-2|RL17_HUMAN	RL17	0.785086	0.0846872	1.06046	12	12	12	58.2	58.2	58.2	21.397	0	91.467	2.65751	2.79535	2.68387	2.69571	2.5131	2.71884	2.59961	2.66213
sp|Q9Y530|OARD1_HUMAN	sp|Q9Y530|OARD1_HUMAN	OARD1	0.546428	0.0844555	1.06029	7	7	7	35.5	35.5	35.5	17.025	0	14.664	0.216131	0.045839	0.239066	0.02482	0.15786	0.0563129	0.036193	-0.062332
sp|P63279|UBC9_HUMAN	sp|P63279|UBC9_HUMAN	UBC9	0.539569	0.084451	1.06028	8	8	8	34.8	34.8	34.8	18.007	0	33.044	1.6058	1.45157	1.69032	1.59132	1.60212	1.46724	1.56592	1.36593
sp|Q5TCQ9-4|MAGI3_HUMAN;sp|Q5TCQ9|MAGI3_HUMAN;sp|Q5TCQ9-3|MAGI3_HUMAN;sp|Q5TCQ9-2|MAGI3_HUMAN	sp|Q5TCQ9-4|MAGI3_HUMAN;sp|Q5TCQ9|MAGI3_HUMAN;sp|Q5TCQ9-3|MAGI3_HUMAN;sp|Q5TCQ9-2|MAGI3_HUMAN	MAGI3	1.3197	0.0844377	1.06027	15	15	15	11.5	11.5	11.5	162.95	0	43.603	-0.357158	-0.309316	-0.430856	-0.328508	-0.428454	-0.394299	-0.49609	-0.444746
sp|P0CW22|RS17L_HUMAN;sp|P08708|RS17_HUMAN	sp|P0CW22|RS17L_HUMAN;sp|P08708|RS17_HUMAN	RS17L	1.74658	0.0843883	1.06024	13	13	13	65.9	65.9	65.9	15.55	0	153.54	2.01412	2.01167	1.98069	1.9912	1.86247	1.97031	1.94185	1.8855
sp|P04181|OAT_HUMAN;sp|P04181-2|OAT_HUMAN	sp|P04181|OAT_HUMAN;sp|P04181-2|OAT_HUMAN	OAT	0.643788	0.0843633	1.06022	22	22	22	42.6	42.6	42.6	48.534	0	191.42	2.70134	2.85159	2.70343	2.73161	2.59259	2.80792	2.66484	2.58516
sp|Q9UPN7|PP6R1_HUMAN	sp|Q9UPN7|PP6R1_HUMAN	PP6R1	0.848909	0.0843503	1.06021	12	12	12	17.5	17.5	17.5	96.723	0	152.67	0.153704	0.054578	0.159568	0.059286	0.101151	0.000451922	0.070117	-0.081985
sp|Q9BXJ9|NAA15_HUMAN;sp|Q9BXJ9-4|NAA15_HUMAN	sp|Q9BXJ9|NAA15_HUMAN;sp|Q9BXJ9-4|NAA15_HUMAN	NAA15	1.09711	0.084343	1.0602	71	71	60	59.7	59.7	52.3	101.27	0	323.31	4.15035	4.27306	4.181	4.20589	4.07455	4.20758	4.08629	4.1045
sp|Q5W0V3|F16B1_HUMAN;sp|Q5W0V3-2|F16B1_HUMAN	sp|Q5W0V3|F16B1_HUMAN;sp|Q5W0V3-2|F16B1_HUMAN;sp|Q86V87|F16B2_HUMAN	F16B1	1.0282	0.0842993	1.06017	15	15	15	21.6	21.6	21.6	86.557	0	45.351	0.512547	0.561243	0.543272	0.460886	0.393062	0.528367	0.454278	0.365042
sp|P37287|PIGA_HUMAN;sp|P37287-3|PIGA_HUMAN;sp|P37287-2|PIGA_HUMAN	sp|P37287|PIGA_HUMAN;sp|P37287-3|PIGA_HUMAN;sp|P37287-2|PIGA_HUMAN	PIGA	0.597082	0.0841843	1.06009	5	5	5	10.1	10.1	10.1	54.126	0	10.873	-0.901704	-0.900067	-1.06502	-0.86868	-0.948011	-1.03212	-1.15298	-0.939095
sp|Q9BWG4-2|SSBP4_HUMAN;sp|Q9BWG4|SSBP4_HUMAN	sp|Q9BWG4-2|SSBP4_HUMAN;sp|Q9BWG4|SSBP4_HUMAN	SSBP4	0.111799	0.0841621	1.06007	2	1	1	5.5	2.8	2.8	37.214	0.00014104	4.1092	-3.5973	-3.35312	-3.21083	-2.67442	-2.88367	-3.71813	-3.53812	-3.03242
sp|Q9BPY3|F118B_HUMAN	sp|Q9BPY3|F118B_HUMAN	F118B	0.321824	0.08415	1.06006	7	7	7	21.4	21.4	21.4	39.499	0	76.815	0.050257	-0.376722	-0.273562	-0.374123	-0.217488	-0.312298	-0.339267	-0.441697
sp|Q149N8-4|SHPRH_HUMAN;sp|Q149N8|SHPRH_HUMAN;sp|Q149N8-2|SHPRH_HUMAN	sp|Q149N8-4|SHPRH_HUMAN;sp|Q149N8|SHPRH_HUMAN;sp|Q149N8-2|SHPRH_HUMAN;sp|Q149N8-5|SHPRH_HUMAN	SHPRH	1.42881	0.0840616	1.06	19	19	19	13	13	13	190.49	0	54.268	0.43756	0.487208	0.388997	0.427213	0.352005	0.367468	0.285119	0.40014
sp|Q9HAF1-2|EAF6_HUMAN;sp|Q9HAF1|EAF6_HUMAN;sp|Q9HAF1-4|EAF6_HUMAN;sp|Q9HAF1-3|EAF6_HUMAN	sp|Q9HAF1-2|EAF6_HUMAN;sp|Q9HAF1|EAF6_HUMAN;sp|Q9HAF1-4|EAF6_HUMAN;sp|Q9HAF1-3|EAF6_HUMAN	EAF6	0.947307	0.0840076	1.05996	9	9	9	39.3	39.3	39.3	21.624	0	47.877	0.473366	0.305702	0.388815	0.312919	0.333633	0.307737	0.274813	0.228589
sp|Q8WV99-2|ZFN2B_HUMAN;sp|Q8WV99|ZFN2B_HUMAN	sp|Q8WV99-2|ZFN2B_HUMAN;sp|Q8WV99|ZFN2B_HUMAN	ZFN2B	0.156042	0.0839329	1.0599	2	2	2	14.2	14.2	14.2	19.306	0.00014029	3.9416	-4.47076	-4.2811	-4.27601	-3.78511	-4.06424	-4.62046	-4.43918	-4.02483
sp|Q9BY41|HDAC8_HUMAN;sp|Q9BY41-5|HDAC8_HUMAN;sp|Q9BY41-2|HDAC8_HUMAN;sp|Q9BY41-4|HDAC8_HUMAN	sp|Q9BY41|HDAC8_HUMAN;sp|Q9BY41-5|HDAC8_HUMAN;sp|Q9BY41-2|HDAC8_HUMAN;sp|Q9BY41-4|HDAC8_HUMAN;sp|Q9BY41-6|HDAC8_HUMAN	HDAC8	0.728964	0.0838985	1.05988	4	4	4	16.7	16.7	16.7	41.757	0	21.599	-1.12936	-0.999619	-1.11363	-1.04052	-1.22465	-1.04439	-1.10814	-1.24153
sp|Q7L273|KCTD9_HUMAN	sp|Q7L273|KCTD9_HUMAN	KCTD9	0.42796	0.08388	1.05986	7	7	7	27	27	27	42.566	0	32.821	-0.966606	-1.16509	-1.31694	-1.12414	-1.20166	-1.09851	-1.30073	-1.3074
sp|O95758-1|PTBP3_HUMAN;sp|O95758-6|PTBP3_HUMAN;sp|O95758-2|PTBP3_HUMAN;sp|O95758|PTBP3_HUMAN;sp|O95758-5|PTBP3_HUMAN;sp|O95758-4|PTBP3_HUMAN;sp|O95758-7|PTBP3_HUMAN	sp|O95758-1|PTBP3_HUMAN;sp|O95758-6|PTBP3_HUMAN;sp|O95758-2|PTBP3_HUMAN;sp|O95758|PTBP3_HUMAN;sp|O95758-5|PTBP3_HUMAN;sp|O95758-4|PTBP3_HUMAN;sp|O95758-7|PTBP3_HUMAN	PTBP3	1.08859	0.083828	1.05983	11	7	7	20.7	14.6	14.6	56.501	0	38.759	0.559264	0.605359	0.516593	0.450913	0.396718	0.506542	0.434343	0.459214
sp|Q9UHD9|UBQL2_HUMAN	sp|Q9UHD9|UBQL2_HUMAN	UBQL2	0.113016	0.0837415	1.05976	11	11	7	27.2	27.2	17.3	65.695	0	220.96	-0.0536591	-0.485331	0.36769	-0.490315	0.076365	-0.678584	0.032962	-0.427324
sp|Q9UGJ1-2|GCP4_HUMAN;sp|Q9UGJ1|GCP4_HUMAN	sp|Q9UGJ1-2|GCP4_HUMAN;sp|Q9UGJ1|GCP4_HUMAN	GCP4	0.5262	0.0835104	1.05959	14	14	14	24.8	24.8	24.8	76.017	0	62.652	0.611494	0.847436	0.719542	0.869981	0.559521	0.753824	0.70983	0.691237
sp|Q92508|PIEZ1_HUMAN	sp|Q92508|PIEZ1_HUMAN	PIEZ1	1.07002	0.0834713	1.05956	7	7	7	3.7	3.7	3.7	286.79	0	16.428	-1.8053	-1.82811	-1.86019	-1.89822	-1.90745	-1.86366	-1.92511	-2.02948
sp|P63244|GBLP_HUMAN	sp|P63244|GBLP_HUMAN	GBLP	0.547389	0.0834689	1.05956	24	24	24	83.3	83.3	83.3	35.076	0	323.31	3.79407	4.0538	3.89241	3.97863	3.7346	3.94714	3.85269	3.85062
sp|O75934|SPF27_HUMAN	sp|O75934|SPF27_HUMAN	SPF27	0.201186	0.0833995	1.05951	17	17	17	61.8	61.8	61.8	26.131	0	125.8	1.72532	1.48748	1.979	1.50311	1.83473	1.39695	1.74465	1.38498
sp|Q13435|SF3B2_HUMAN	sp|Q13435|SF3B2_HUMAN	SF3B2	1.4218	0.0833985	1.05951	51	51	51	47.5	47.5	47.5	100.23	0	323.31	3.94087	3.92672	3.90909	3.92697	3.90341	3.84779	3.86149	3.75736
sp|Q96I25|SPF45_HUMAN	sp|Q96I25|SPF45_HUMAN	SPF45	2.88528	0.0833052	1.05944	19	19	18	45.1	45.1	43.4	44.961	0	106.75	2.16756	2.14228	2.13653	2.13876	2.09223	2.06689	2.02974	2.06305
sp|P04080|CYTB_HUMAN	sp|P04080|CYTB_HUMAN	CYTB	0.515616	0.0832958	1.05944	6	6	6	67.3	67.3	67.3	11.139	0	34.809	1.49321	1.21593	1.38053	1.27439	1.35503	1.24054	1.28263	1.15267
sp|P54252-4|ATX3_HUMAN;sp|P54252-2|ATX3_HUMAN;sp|P54252|ATX3_HUMAN;sp|P54252-3|ATX3_HUMAN	sp|P54252-4|ATX3_HUMAN;sp|P54252-2|ATX3_HUMAN;sp|P54252|ATX3_HUMAN;sp|P54252-3|ATX3_HUMAN;sp|P54252-5|ATX3_HUMAN;sp|Q9H3M9|ATX3L_HUMAN	ATX3	0.333522	0.0832578	1.05941	7	7	7	16.2	16.2	16.2	39.638	0	27.504	0.147802	-0.155107	-0.031215	-0.143426	0.085452	-0.202663	-0.110353	-0.287413
sp|Q9P0L2|MARK1_HUMAN;sp|Q9P0L2-3|MARK1_HUMAN;sp|Q9P0L2-2|MARK1_HUMAN	sp|Q9P0L2|MARK1_HUMAN;sp|Q9P0L2-3|MARK1_HUMAN;sp|Q9P0L2-2|MARK1_HUMAN	MARK1	0.946846	0.0831865	1.05936	12	6	6	16	7.8	7.8	89.002	0	33.408	-1.36481	-1.4307	-1.49599	-1.44206	-1.46684	-1.50565	-1.62106	-1.47275
sp|O94887|FARP2_HUMAN;sp|O94887-3|FARP2_HUMAN;sp|O94887-2|FARP2_HUMAN	sp|O94887|FARP2_HUMAN;sp|O94887-3|FARP2_HUMAN;sp|O94887-2|FARP2_HUMAN	FARP2	0.871366	0.0831317	1.05932	10	10	10	11.5	11.5	11.5	119.89	0	32.081	0.516597	0.496892	0.369909	0.441537	0.348921	0.477719	0.333266	0.332503
sp|O95229|ZWINT_HUMAN;sp|O95229-2|ZWINT_HUMAN	sp|O95229|ZWINT_HUMAN;sp|O95229-2|ZWINT_HUMAN	ZWINT	0.107297	0.0830162	1.05923	6	6	6	23.5	23.5	23.5	31.293	0	25.174	-1.18212	-1.78875	-1.01668	-1.77638	-1.05954	-1.99729	-1.34838	-1.69078
sp|O43524|FOXO3_HUMAN;sp|O43524-2|FOXO3_HUMAN	sp|O43524|FOXO3_HUMAN;sp|O43524-2|FOXO3_HUMAN;sp|A8MYZ6|FOXO6_HUMAN;sp|P98177-2|FOXO4_HUMAN;sp|P98177|FOXO4_HUMAN	FOXO3	1.58931	0.0829333	1.05917	12	12	9	17.4	17.4	14.4	71.276	0	63	0.60971	0.539258	0.597772	0.622579	0.554869	0.452009	0.518016	0.512692
sp|Q9NY47-4|CA2D2_HUMAN;sp|Q9NY47-2|CA2D2_HUMAN;sp|Q9NY47-3|CA2D2_HUMAN;sp|Q9NY47|CA2D2_HUMAN;sp|Q9NY47-5|CA2D2_HUMAN	sp|Q9NY47-4|CA2D2_HUMAN;sp|Q9NY47-2|CA2D2_HUMAN;sp|Q9NY47-3|CA2D2_HUMAN;sp|Q9NY47|CA2D2_HUMAN;sp|Q9NY47-5|CA2D2_HUMAN	CA2D2	0.247145	0.082894	1.05914	2	1	1	1.6	0.9	0.9	122.12	0.00067659	3.0102	-2.78936	-3.26937	-3.14994	-3.23395	-3.00013	-3.11972	-3.32621	-3.32813
sp|Q9NWT8|AKIP_HUMAN	sp|Q9NWT8|AKIP_HUMAN	AKIP	0.163284	0.082879	1.05913	1	1	1	7	7	7	22.354	0	11.559	-1.70116	-2.29363	-2.05052	-2.52456	-1.98138	-2.26241	-2.37882	-2.2788
sp|Q03468|ERCC6_HUMAN	sp|Q03468|ERCC6_HUMAN	ERCC6	1.7081	0.082729	1.05902	12	12	12	8.4	8.4	8.4	168.41	0	55.437	-0.185248	-0.184572	-0.242724	-0.127268	-0.298688	-0.244196	-0.267254	-0.26059
sp|O95166|GBRAP_HUMAN	sp|O95166|GBRAP_HUMAN	GBRAP	0.81036	0.0827148	1.05901	3	2	2	24.8	15.4	15.4	13.918	0.00054578	3.2223	-0.917352	-0.804928	-0.694126	-0.759355	-0.933503	-0.867677	-0.856425	-0.849015
sp|Q969P0-3|IGSF8_HUMAN;sp|Q969P0|IGSF8_HUMAN	sp|Q969P0-3|IGSF8_HUMAN;sp|Q969P0|IGSF8_HUMAN;sp|Q969P0-2|IGSF8_HUMAN	IGSF8	0.850735	0.082598	1.05892	4	4	4	7.6	7.6	7.6	55.807	0	14.201	-2.26009	-2.38789	-2.38976	-2.40458	-2.49847	-2.4662	-2.4681	-2.33995
sp|Q96JJ7|TMX3_HUMAN;sp|Q96JJ7-2|TMX3_HUMAN	sp|Q96JJ7|TMX3_HUMAN;sp|Q96JJ7-2|TMX3_HUMAN	TMX3	1.29246	0.082551	1.05889	9	9	9	22.7	22.7	22.7	51.871	0	81.837	0.939657	0.890408	0.875561	0.819837	0.760123	0.863941	0.770858	0.800338
sp|P49589-3|SYCC_HUMAN;sp|P49589|SYCC_HUMAN;sp|P49589-2|SYCC_HUMAN	sp|P49589-3|SYCC_HUMAN;sp|P49589|SYCC_HUMAN;sp|P49589-2|SYCC_HUMAN	SYCC	0.874428	0.0825175	1.05886	37	37	36	50.1	50.1	49.2	94.637	0	226.95	2.17265	2.29798	2.1905	2.32376	2.09131	2.21352	2.14357	2.2064
sp|Q96EY8|MMAB_HUMAN	sp|Q96EY8|MMAB_HUMAN	MMAB	0.507837	0.0824898	1.05884	8	8	8	34.8	34.8	34.8	27.388	0	69.882	1.08729	0.843991	0.966343	0.833225	0.929341	0.877864	0.871273	0.722415
sp|A6NDG6|PGP_HUMAN	sp|A6NDG6|PGP_HUMAN	PGP	1.57931	0.0824721	1.05883	12	12	12	45.2	45.2	45.2	34.006	0	121.31	0.926152	0.904876	0.916826	0.922191	0.786367	0.867212	0.896775	0.789803
sp|Q9UNM6|PSD13_HUMAN;sp|Q9UNM6-2|PSD13_HUMAN	sp|Q9UNM6|PSD13_HUMAN;sp|Q9UNM6-2|PSD13_HUMAN	PSD13	0.68948	0.0824235	1.0588	25	25	25	65.7	65.7	65.7	42.945	0	323.31	3.12004	3.27576	3.25356	3.21064	3.09182	3.22319	3.19395	3.02135
sp|P41252|SYIC_HUMAN	sp|P41252|SYIC_HUMAN	SYIC	0.504529	0.0824233	1.0588	69	69	69	54.7	54.7	54.7	144.5	0	323.31	4.20808	4.46779	4.3257	4.37619	4.12517	4.37624	4.27529	4.27137
sp|Q9NYW8|RBAK_HUMAN	sp|Q9NYW8|RBAK_HUMAN	RBAK	1.27934	0.0823306	1.05873	2	2	2	2.4	2.4	2.4	82.994	0.0006765	3.0042	-3.47796	-3.50942	-3.44637	-3.39593	-3.50265	-3.61054	-3.51995	-3.52587
sp|Q9NUE0-2|ZDH18_HUMAN;sp|Q9NUE0|ZDH18_HUMAN	sp|Q9NUE0-2|ZDH18_HUMAN;sp|Q9NUE0|ZDH18_HUMAN	ZDH18	0.677579	0.0822411	1.05866	1	1	1	5.9	5.9	5.9	27.94	0.00014085	4.0673	-4.9337	-4.97535	-4.90254	-4.72426	-4.94002	-4.92708	-5.00855	-4.98916
sp|Q9P021|CRIPT_HUMAN	sp|Q9P021|CRIPT_HUMAN	CRIPT	1.69338	0.0821634	1.0586	3	3	3	19.8	19.8	19.8	11.216	0	7.7587	-1.82549	-1.9184	-1.84856	-1.91945	-1.95043	-1.93634	-1.97143	-1.98235
sp|Q16595|FRDA_HUMAN	sp|Q16595|FRDA_HUMAN;sp|Q16595-2|FRDA_HUMAN;sp|Q16595-3|FRDA_HUMAN	FRDA	0.168923	0.0820915	1.05855	5	5	5	21.9	21.9	21.9	23.135	0	23.154	0.341772	-0.256705	0.161491	-0.182841	0.264999	-0.273801	-0.020979	-0.234868
sp|P49327|FAS_HUMAN	sp|P49327|FAS_HUMAN	FAS	0.799667	0.0820905	1.05855	118	118	118	52.3	52.3	52.3	273.42	0	323.31	5.09215	5.23795	5.10838	5.12707	4.989	5.17023	5.04588	5.03208
sp|O14979|HNRDL_HUMAN;sp|O14979-3|HNRDL_HUMAN;sp|O14979-2|HNRDL_HUMAN	sp|O14979|HNRDL_HUMAN;sp|O14979-3|HNRDL_HUMAN;sp|O14979-2|HNRDL_HUMAN;REV__sp|Q8N0S2-3|SYCE1_HUMAN;REV__sp|Q8N0S2-2|SYCE1_HUMAN;REV__sp|Q8N0S2|SYCE1_HUMAN;sp|Q9ULL8-2|SHRM4_HUMAN;REV__sp|Q9ULL8-2|SHRM4_HUMAN;sp|Q9ULL8|SHRM4_HUMAN;REV__sp|Q9ULL8|SHRM4_HUMAN	HNRDL	0.44728	0.0819622	1.05846	31	30	30	57.1	55.2	55.2	46.437	0	264.39	3.43427	3.17084	3.39252	3.22216	3.35596	3.1694	3.24687	3.11971
sp|Q9UHK0|NUFP1_HUMAN	sp|Q9UHK0|NUFP1_HUMAN	NUFP1	0.597695	0.081897	1.05841	3	3	3	6.7	6.7	6.7	56.299	0	11.572	-2.38542	-2.19692	-2.39372	-2.3006	-2.44769	-2.27555	-2.485	-2.39602
sp|P31946-2|1433B_HUMAN;sp|P31946|1433B_HUMAN	sp|P31946-2|1433B_HUMAN;sp|P31946|1433B_HUMAN	1433B	0.461234	0.0818112	1.05835	18	9	9	58.2	44.3	44.3	27.85	0	217.1	1.7432	1.8864	1.92885	2.06648	1.80653	1.78398	1.95338	1.75379
sp|P62829|RL23_HUMAN	sp|P62829|RL23_HUMAN;REV__sp|Q99959-2|PKP2_HUMAN;REV__sp|Q99959|PKP2_HUMAN	RL23	1.14395	0.0817961	1.05833	12	12	12	80	80	80	14.865	0	238.32	2.97498	2.93304	2.85742	2.85695	2.80447	2.89365	2.79267	2.80442
sp|Q8NBA8|DTWD2_HUMAN	sp|Q8NBA8|DTWD2_HUMAN	DTWD2	0.524492	0.0817332	1.05829	2	2	2	9.1	9.1	9.1	33.415	0	8.2652	-3.98581	-4.02709	-4.24863	-4.05775	-4.21565	-4.03994	-4.22184	-4.16878
sp|P10599|THIO_HUMAN;sp|P10599-2|THIO_HUMAN	sp|P10599|THIO_HUMAN;sp|P10599-2|THIO_HUMAN	THIO	0.259928	0.0816992	1.05826	11	11	11	96.2	96.2	96.2	11.737	0	78.667	3.96564	3.4753	3.88149	3.60355	3.74354	3.54331	3.75591	3.55643
sp|P49023-2|PAXI_HUMAN;sp|P49023|PAXI_HUMAN;sp|P49023-3|PAXI_HUMAN;sp|P49023-4|PAXI_HUMAN	sp|P49023-2|PAXI_HUMAN;sp|P49023|PAXI_HUMAN;sp|P49023-3|PAXI_HUMAN;sp|P49023-4|PAXI_HUMAN	PAXI	1.60603	0.0816768	1.05825	9	9	9	17.2	17.2	17.2	60.966	0	37.454	0.784787	0.835369	0.820518	0.861128	0.804158	0.709952	0.751089	0.709897
sp|Q9Y3B9|RRP15_HUMAN	sp|Q9Y3B9|RRP15_HUMAN	RRP15	0.503915	0.081652	1.05823	12	12	12	31.2	31.2	31.2	31.484	0	69.215	1.40968	1.21523	1.37467	1.35131	1.33271	1.21564	1.37249	1.10344
sp|P14174|MIF_HUMAN	sp|P14174|MIF_HUMAN	MIF	0.823986	0.0816434	1.05822	6	6	6	48.7	48.7	48.7	12.476	0	22.713	2.22125	2.12188	2.26776	2.09265	2.14813	2.06831	2.13054	2.02997
sp|Q9NRG0|CHRC1_HUMAN	sp|Q9NRG0|CHRC1_HUMAN	CHRC1	0.25404	0.0816278	1.05821	3	3	3	31.3	31.3	31.3	14.71	0	21.447	-1.3854	-1.63769	-1.31829	-1.62921	-1.37393	-1.72399	-1.42411	-1.77507
sp|Q9H1A3-2|METL9_HUMAN;sp|Q9H1A3|METL9_HUMAN	sp|Q9H1A3-2|METL9_HUMAN;sp|Q9H1A3|METL9_HUMAN	METL9	0.528226	0.0814847	1.05811	1	1	1	4.1	4.1	4.1	36.437	0.00094416	2.9348	-5.40743	-5.43933	-5.44972	-5.497	-5.33135	-5.57656	-5.56282	-5.64868
sp|P25325-2|THTM_HUMAN;sp|P25325|THTM_HUMAN	sp|P25325-2|THTM_HUMAN;sp|P25325|THTM_HUMAN	THTM	0.525942	0.0813852	1.05803	17	17	17	62.1	62.1	62.1	35.249	0	107.61	2.13937	1.91625	2.02215	1.87688	2.00541	1.91451	1.90147	1.80771
sp|Q5T011-5|SZT2_HUMAN;sp|Q5T011|SZT2_HUMAN	sp|Q5T011-5|SZT2_HUMAN;sp|Q5T011|SZT2_HUMAN	SZT2	0.388042	0.081362	1.05802	7	7	7	2.3	2.3	2.3	371.85	0	17.609	-1.16374	-1.32847	-1.55793	-1.32438	-1.37654	-1.36686	-1.55133	-1.40523
sp|P18887|XRCC1_HUMAN	sp|P18887|XRCC1_HUMAN	XRCC1	1.32016	0.0813445	1.058	18	18	18	27.5	27.5	27.5	69.476	0	124.4	2.01932	2.06779	1.99841	2.00628	1.89909	2.01127	1.88941	1.96665
sp|Q16563-2|SYPL1_HUMAN;sp|Q16563|SYPL1_HUMAN	sp|Q16563-2|SYPL1_HUMAN;sp|Q16563|SYPL1_HUMAN	SYPL1	0.58721	0.0813253	1.05799	2	2	2	10.8	10.8	10.8	26.411	0	8.4252	-0.58837	-0.700893	-0.541068	-0.65377	-0.696424	-0.714345	-0.565358	-0.833275
sp|Q9H3K6|BOLA2_HUMAN;sp|Q9H3K6-2|BOLA2_HUMAN	sp|Q9H3K6|BOLA2_HUMAN;sp|Q9H3K6-2|BOLA2_HUMAN	BOLA2	1.20401	0.0813017	1.05797	7	7	7	82.6	82.6	82.6	10.116	0	90.943	1.58343	1.49629	1.53977	1.43578	1.46652	1.45405	1.39654	1.41294
sp|Q92558|WASF1_HUMAN	sp|Q92558|WASF1_HUMAN	WASF1	1.49587	0.0812877	1.05796	7	7	7	15.2	15.2	15.2	61.651	0	59.575	-0.744559	-0.79842	-0.679649	-0.726935	-0.782132	-0.850301	-0.8027	-0.839581
sp|O43809|CPSF5_HUMAN	sp|O43809|CPSF5_HUMAN	CPSF5	0.965778	0.0811983	1.0579	13	13	13	51.1	51.1	51.1	26.227	0	79.186	2.12802	2.0942	2.20865	2.12285	2.04173	2.08047	2.13759	1.96915
sp|Q8N567|ZCHC9_HUMAN	sp|Q8N567|ZCHC9_HUMAN	ZCHC9	0.681567	0.0811358	1.05785	10	10	10	40.2	40.2	40.2	30.477	0	53.755	0.969167	0.717345	0.783036	0.786485	0.734006	0.711772	0.698433	0.787278
sp|Q96K17|BT3L4_HUMAN;sp|Q96K17-2|BT3L4_HUMAN	sp|Q96K17|BT3L4_HUMAN;sp|Q96K17-2|BT3L4_HUMAN;sp|Q96K17-3|BT3L4_HUMAN	BT3L4	0.990644	0.0810578	1.05779	8	6	6	41.1	36.1	36.1	17.27	0	34.78	0.601658	0.501676	0.565277	0.436683	0.499288	0.454317	0.427757	0.3997
sp|Q9Y2V0-2|CO041_HUMAN;sp|Q9Y2V0|CO041_HUMAN	sp|Q9Y2V0-2|CO041_HUMAN;sp|Q9Y2V0|CO041_HUMAN	CO041	0.701048	0.0810397	1.05778	1	1	1	6	6	6	21.109	0.0005466	3.251	-3.9984	-4.03598	-3.93469	-3.97057	-4.14148	-4.10043	-4.10936	-3.91253
sp|Q02040|AK17A_HUMAN;sp|Q02040-2|AK17A_HUMAN;sp|Q02040-3|AK17A_HUMAN	sp|Q02040|AK17A_HUMAN;sp|Q02040-2|AK17A_HUMAN;sp|Q02040-3|AK17A_HUMAN	AK17A	0.856057	0.0809357	1.0577	18	18	18	26.6	26.6	26.6	80.735	0	116.34	1.15783	1.27781	1.15464	1.18589	1.0142	1.1842	1.09614	1.15789
sp|Q6P5Z2|PKN3_HUMAN	sp|Q6P5Z2|PKN3_HUMAN	PKN3	0.912921	0.0809319	1.0577	9	8	8	13.4	12.5	12.5	99.419	0	39.556	-1.07451	-1.10029	-1.17289	-1.20344	-1.25342	-1.12052	-1.23486	-1.26605
sp|Q96PZ0|PUS7_HUMAN	sp|Q96PZ0|PUS7_HUMAN	PUS7	1.21874	0.0806535	1.0575	31	31	31	49.3	49.3	49.3	75.035	0	193.06	2.66101	2.77489	2.69645	2.69266	2.57632	2.69436	2.62744	2.60428
sp|Q6ZNW5|GDPP1_HUMAN	sp|Q6ZNW5|GDPP1_HUMAN	GDPP1	0.83391	0.0806244	1.05748	8	8	8	28.3	28.3	28.3	42.362	0	68.71	-0.964231	-1.0681	-1.05192	-1.13876	-1.19351	-1.05894	-1.1067	-1.18637
sp|P60468|SC61B_HUMAN	sp|P60468|SC61B_HUMAN	SC61B	1.07708	0.0805939	1.05745	4	4	4	44.8	44.8	44.8	9.9743	0	31.13	1.1555	1.27218	1.14186	1.23063	1.05304	1.12854	1.13191	1.1643
sp|O14776-2|TCRG1_HUMAN;sp|O14776|TCRG1_HUMAN	sp|O14776-2|TCRG1_HUMAN;sp|O14776|TCRG1_HUMAN;sp|Q5VWI1|TCRGL_HUMAN	TCRG1	1.13291	0.0805325	1.05741	56	56	55	38	38	37.3	121.69	0	316.51	3.91052	3.99205	3.91126	3.92212	3.81046	3.94766	3.82777	3.82792
sp|Q9GZZ1|NAA50_HUMAN;sp|Q9GZZ1-2|NAA50_HUMAN	sp|Q9GZZ1|NAA50_HUMAN;sp|Q9GZZ1-2|NAA50_HUMAN	NAA50	0.421774	0.0805109	1.05739	18	18	18	74	74	74	19.398	0	139.06	2.10277	2.3552	2.30347	2.48826	2.1542	2.24685	2.23973	2.28688
sp|Q9GZT4|SRR_HUMAN	sp|Q9GZT4|SRR_HUMAN	SRR	0.22067	0.0803687	1.05729	4	4	4	11.2	11.2	11.2	36.566	0	5.6752	-1.8207	-2.42936	-2.19155	-2.39288	-2.23503	-2.31742	-2.39648	-2.20703
sp|P62269|RS18_HUMAN	sp|P62269|RS18_HUMAN	RS18	0.778748	0.0802475	1.0572	20	20	20	65.8	65.8	65.8	17.718	0	150.34	3.38332	3.23366	3.24124	3.16533	3.21987	3.1798	3.1135	3.18938
sp|P07197|NFM_HUMAN;sp|P07197-2|NFM_HUMAN	sp|P07197|NFM_HUMAN;sp|P07197-2|NFM_HUMAN;REV__sp|Q8N309-2|LRC43_HUMAN;REV__sp|Q8N309-3|LRC43_HUMAN;REV__sp|Q8N309|LRC43_HUMAN	NFM	1.73209	0.0802128	1.05717	103	103	96	77	77	73.5	102.47	0	323.31	5.64534	5.704	5.64929	5.71343	5.57433	5.62127	5.56174	5.63387
sp|Q99717|SMAD5_HUMAN	sp|Q99717|SMAD5_HUMAN	SMAD5	1.47258	0.080204	1.05717	13	13	3	23.9	23.9	6.2	52.258	0	41.638	1.41884	1.46754	1.40736	1.37752	1.29653	1.39643	1.30923	1.34825
sp|P59923|ZN445_HUMAN	sp|P59923|ZN445_HUMAN	ZN445	0.458257	0.0799758	1.057	2	1	1	1.9	1.2	1.2	118.96	0.0060357	1.7968	-5.02628	-4.87314	-5.09117	-4.94564	-4.94607	-5.09803	-5.22537	-4.98666
sp|P04844|RPN2_HUMAN	sp|P04844|RPN2_HUMAN	RPN2	0.423138	0.0799541	1.05698	17	17	2	30.6	30.6	6.3	69.283	0	177.37	1.65959	1.98316	1.78964	1.88207	1.61658	1.84675	1.76806	1.76325
sp|Q96EK9|KTI12_HUMAN	sp|Q96EK9|KTI12_HUMAN	KTI12	1.27364	0.0798005	1.05687	10	10	10	44.1	44.1	44.1	38.615	0	49.488	-0.145644	-0.150131	-0.163304	-0.112963	-0.310379	-0.163708	-0.195889	-0.221268
sp|Q2M1P5|KIF7_HUMAN	sp|Q2M1P5|KIF7_HUMAN	KIF7	1.1999	0.0797855	1.05686	23	22	21	16.7	16.1	15.3	150.59	0	53.023	0.642079	0.708338	0.61414	0.714467	0.599957	0.603266	0.519819	0.636839
sp|Q9NPQ8-4|RIC8A_HUMAN;sp|Q9NPQ8|RIC8A_HUMAN;sp|Q9NPQ8-3|RIC8A_HUMAN;sp|Q9NPQ8-2|RIC8A_HUMAN	sp|Q9NPQ8-4|RIC8A_HUMAN;sp|Q9NPQ8|RIC8A_HUMAN;sp|Q9NPQ8-3|RIC8A_HUMAN;sp|Q9NPQ8-2|RIC8A_HUMAN	RIC8A	0.787976	0.0796862	1.05679	17	17	16	38.5	38.5	35.8	59.612	0	125.36	0.725501	0.730608	0.742272	0.692677	0.692075	0.654644	0.72329	0.502303
sp|Q9NV31|IMP3_HUMAN	sp|Q9NV31|IMP3_HUMAN	IMP3	0.747892	0.0795978	1.05672	10	10	10	67.9	67.9	67.9	21.85	0	157.24	0.988381	1.07117	0.950945	1.10404	0.894199	1.02781	1.00089	0.873247
sp|P38159|RBMX_HUMAN;sp|P38159-2|RBMX_HUMAN	sp|P38159|RBMX_HUMAN;sp|P38159-2|RBMX_HUMAN;sp|P38159-3|RBMX_HUMAN;sp|O75526|RMXL2_HUMAN	RBMX	0.875963	0.0795641	1.0567	45	44	14	75.2	73.4	26.1	42.331	0	323.31	4.66128	4.58032	4.50461	4.56471	4.55952	4.5099	4.40639	4.51685
sp|Q92541|RTF1_HUMAN	sp|Q92541|RTF1_HUMAN	RTF1	0.868433	0.0795574	1.05669	30	30	30	39.6	39.6	39.6	80.313	0	169.37	2.34258	2.49912	2.42426	2.46416	2.27328	2.38949	2.33376	2.41536
sp|P08574|CY1_HUMAN	sp|P08574|CY1_HUMAN	CY1	0.842318	0.0795461	1.05669	7	7	7	32.9	32.9	32.9	35.422	0	93.168	1.04828	0.891589	1.05998	0.995088	0.95556	0.872991	0.97734	0.870863
sp|Q15907|RB11B_HUMAN;sp|Q15907-2|RB11B_HUMAN;sp|P62491-2|RB11A_HUMAN	sp|Q15907|RB11B_HUMAN;sp|Q15907-2|RB11B_HUMAN;sp|P62491-2|RB11A_HUMAN;sp|P57735|RAB25_HUMAN	RB11B	0.801924	0.0795453	1.05668	13	13	2	60.6	60.6	13.3	24.488	0	64.572	2.08593	2.25379	2.13314	2.14093	2.01189	2.16866	2.07505	2.04001
sp|Q9Y2Q3|GSTK1_HUMAN;sp|Q9Y2Q3-3|GSTK1_HUMAN;sp|Q9Y2Q3-2|GSTK1_HUMAN;sp|Q9Y2Q3-4|GSTK1_HUMAN	sp|Q9Y2Q3|GSTK1_HUMAN;sp|Q9Y2Q3-3|GSTK1_HUMAN;sp|Q9Y2Q3-2|GSTK1_HUMAN;sp|Q9Y2Q3-4|GSTK1_HUMAN	GSTK1	0.705694	0.0794645	1.05663	9	9	9	42.5	42.5	42.5	25.497	0	79.798	0.899349	1.03802	1.0655	1.02399	0.941449	0.934472	1.01462	0.818472
sp|Q6NS38|ALKB2_HUMAN;sp|Q6NS38-2|ALKB2_HUMAN	sp|Q6NS38|ALKB2_HUMAN;sp|Q6NS38-2|ALKB2_HUMAN	ALKB2	1.11209	0.079455	1.05662	6	6	6	33.7	33.7	33.7	29.322	0	39.232	-1.18494	-1.18258	-1.25213	-1.22165	-1.36037	-1.19955	-1.30653	-1.29267
sp|Q7Z7K6|CENPV_HUMAN	sp|Q7Z7K6|CENPV_HUMAN;sp|Q7Z7K6-2|CENPV_HUMAN	CENPV	1.1472	0.0794088	1.05658	14	14	1	55.3	55.3	8.7	29.946	0	101.67	1.93981	2.02111	1.9708	2.06077	1.91956	1.92494	1.85543	1.97492
sp|Q9Y3C4|TPRKB_HUMAN;sp|Q9Y3C4-3|TPRKB_HUMAN;sp|Q9Y3C4-2|TPRKB_HUMAN	sp|Q9Y3C4|TPRKB_HUMAN;sp|Q9Y3C4-3|TPRKB_HUMAN;sp|Q9Y3C4-2|TPRKB_HUMAN	TPRKB	0.25372	0.0793845	1.05657	2	2	2	14.9	14.9	14.9	19.661	0.00014261	4.4513	-0.804082	-0.740653	-0.74484	-0.916349	-1.09363	-0.672628	-0.669492	-1.08771
sp|Q9NZ52|GGA3_HUMAN;sp|Q9NZ52-4|GGA3_HUMAN;sp|Q9NZ52-2|GGA3_HUMAN;sp|Q9NZ52-3|GGA3_HUMAN	sp|Q9NZ52|GGA3_HUMAN;sp|Q9NZ52-4|GGA3_HUMAN;sp|Q9NZ52-2|GGA3_HUMAN;sp|Q9NZ52-3|GGA3_HUMAN	GGA3	0.609811	0.0793419	1.05654	8	7	7	10.5	9.5	9.5	78.314	0	17.153	-0.899575	-1.13027	-1.03985	-1.03754	-0.989683	-1.15785	-1.13121	-1.14586
sp|Q9Y605|MOFA1_HUMAN	sp|Q9Y605|MOFA1_HUMAN	MOFA1	0.101078	0.0793145	1.05652	3	3	3	33.1	33.1	33.1	14.649	0	16.098	-1.58599	-2.44085	-1.83973	-2.32859	-1.57489	-2.45348	-2.05676	-2.4273
sp|Q9Y371|SHLB1_HUMAN;sp|Q9Y371-2|SHLB1_HUMAN;sp|Q9Y371-3|SHLB1_HUMAN	sp|Q9Y371|SHLB1_HUMAN;sp|Q9Y371-2|SHLB1_HUMAN;sp|Q9Y371-3|SHLB1_HUMAN	SHLB1	1.93036	0.0793003	1.05651	17	17	16	45.2	45.2	43	40.796	0	122.11	2.47364	2.38729	2.4437	2.42024	2.38157	2.3563	2.34951	2.32029
sp|P11279|LAMP1_HUMAN;sp|P11279-2|LAMP1_HUMAN	sp|P11279|LAMP1_HUMAN;sp|P11279-2|LAMP1_HUMAN	LAMP1	1.26245	0.0791931	1.05643	4	4	4	8.6	8.6	8.6	44.882	0	17.13	0.477467	0.396416	0.439579	0.399306	0.410917	0.340838	0.364076	0.280165
sp|Q5R3I4|TTC38_HUMAN	sp|Q5R3I4|TTC38_HUMAN	TTC38	1.35882	0.0791115	1.05637	7	7	7	16.2	16.2	16.2	52.787	0	54.828	-0.6589	-0.613153	-0.664053	-0.652248	-0.807344	-0.696193	-0.676184	-0.725079
sp|Q96S53-3|TESK2_HUMAN;sp|Q96S53-2|TESK2_HUMAN;sp|Q96S53|TESK2_HUMAN	sp|Q96S53-3|TESK2_HUMAN;sp|Q96S53-2|TESK2_HUMAN;sp|Q96S53|TESK2_HUMAN	TESK2	0.190761	0.0790062	1.05629	1	1	1	1.8	1.8	1.8	60.331	0.0057811	1.8022	-2.86564	-3.39389	-3.5047	-3.33776	-3.26181	-3.44141	-3.53512	-3.17967
sp|O15440-5|MRP5_HUMAN;sp|O15440|MRP5_HUMAN	sp|O15440-5|MRP5_HUMAN;sp|O15440|MRP5_HUMAN;sp|O15440-4|MRP5_HUMAN;sp|O15440-3|MRP5_HUMAN;sp|O15440-2|MRP5_HUMAN	MRP5	0.343361	0.0789851	1.05627	3	3	3	3.2	3.2	3.2	155.73	0.00014397	4.7647	-4.55256	-4.89908	-4.72045	-4.77366	-4.70002	-4.98063	-4.87073	-4.71031
sp|Q7Z7A1-2|CNTRL_HUMAN;sp|Q7Z7A1-5|CNTRL_HUMAN;sp|Q7Z7A1|CNTRL_HUMAN;sp|Q7Z7A1-3|CNTRL_HUMAN	sp|Q7Z7A1-2|CNTRL_HUMAN;sp|Q7Z7A1-5|CNTRL_HUMAN;sp|Q7Z7A1|CNTRL_HUMAN;sp|Q7Z7A1-3|CNTRL_HUMAN;sp|Q7Z7A1-4|CNTRL_HUMAN	CNTRL	0.508839	0.0789417	1.05624	9	9	9	5.2	5.2	5.2	205.17	0	25.552	-1.03171	-1.0945	-1.28285	-1.12549	-1.18925	-1.09034	-1.30053	-1.2702
sp|Q9Y265|RUVB1_HUMAN;sp|Q9Y265-2|RUVB1_HUMAN	sp|Q9Y265|RUVB1_HUMAN;sp|Q9Y265-2|RUVB1_HUMAN	RUVB1	1.18225	0.0789351	1.05624	38	38	38	74.6	74.6	74.6	50.227	0	323.31	3.95504	4.00777	3.94885	3.88618	3.82225	3.93803	3.87321	3.8486
sp|Q8N5N7|RM50_HUMAN;sp|Q8N5N7-2|RM50_HUMAN	sp|Q8N5N7|RM50_HUMAN;sp|Q8N5N7-2|RM50_HUMAN	RM50	0.131852	0.0789288	1.05623	6	6	6	54.4	54.4	54.4	18.325	0	44.466	-0.616926	-0.93586	-0.147968	-0.754928	-0.4893	-1.00659	-0.389776	-0.885733
sp|Q15048|LRC14_HUMAN	sp|Q15048|LRC14_HUMAN	LRC14	0.257835	0.0788635	1.05619	2	2	2	4.5	4.5	4.5	54.513	0	5.6017	-3.46672	-3.12022	-3.15845	-3.21765	-3.51802	-3.09074	-3.22696	-3.44278
sp|P00846|ATP6_HUMAN	sp|P00846|ATP6_HUMAN	ATP6	0.162282	0.078834	1.05616	1	1	1	4.4	4.4	4.4	24.817	0	8.9795	-1.16626	-0.775674	-1.28442	-1.21993	-1.45107	-0.786893	-1.15755	-1.3661
sp|P61225|RAP2B_HUMAN	sp|P61225|RAP2B_HUMAN	RAP2B	0.874595	0.078786	1.05613	7	7	4	27.9	27.9	15.8	20.504	0	52.246	0.446517	0.590824	0.473049	0.493791	0.333979	0.486059	0.453453	0.415546
sp|Q8N6R0|MET13_HUMAN;sp|Q8N6R0-3|MET13_HUMAN;sp|Q8N6R0-4|MET13_HUMAN;sp|Q8N6R0-1|MET13_HUMAN;sp|Q8N6R0-2|MET13_HUMAN	sp|Q8N6R0|MET13_HUMAN;sp|Q8N6R0-3|MET13_HUMAN;sp|Q8N6R0-4|MET13_HUMAN;sp|Q8N6R0-1|MET13_HUMAN;sp|Q8N6R0-2|MET13_HUMAN	MET13	1.10013	0.0787543	1.05611	18	18	18	32.5	32.5	32.5	78.767	0	96.291	0.413612	0.511264	0.430691	0.439635	0.285217	0.430731	0.381595	0.382642
sp|P33992|MCM5_HUMAN	sp|P33992|MCM5_HUMAN	MCM5	0.870223	0.078693	1.05606	46	46	46	55.3	55.3	55.3	82.285	0	323.31	3.66906	3.80075	3.67031	3.6485	3.55742	3.69833	3.60685	3.61125
sp|Q13257|MD2L1_HUMAN	sp|Q13257|MD2L1_HUMAN;sp|Q13257-2|MD2L1_HUMAN	MD2L1	1.12968	0.0786837	1.05605	11	11	11	42.4	42.4	42.4	23.51	0	100.81	1.86095	2.01049	1.96249	1.9416	1.82896	1.91353	1.87577	1.84253
sp|Q6P2H3-2|CEP85_HUMAN;sp|Q6P2H3|CEP85_HUMAN;sp|Q6P2H3-4|CEP85_HUMAN	sp|Q6P2H3-2|CEP85_HUMAN;sp|Q6P2H3|CEP85_HUMAN;sp|Q6P2H3-4|CEP85_HUMAN;sp|Q6P2H3-3|CEP85_HUMAN	CEP85	0.309446	0.0786155	1.056	13	13	13	23.4	23.4	23.4	85.567	0	78.147	0.412909	0.05522	0.26493	0.143007	0.34147	0.072804	0.148827	-0.00149703
sp|Q9Y3E2|BOLA1_HUMAN	sp|Q9Y3E2|BOLA1_HUMAN	BOLA1	0.338252	0.0785865	1.05598	5	5	5	61.3	61.3	61.3	14.289	0	41.023	-1.25016	-1.51467	-1.18121	-1.43887	-1.36536	-1.47059	-1.29159	-1.57171
sp|O43663|PRC1_HUMAN;sp|O43663-4|PRC1_HUMAN;sp|O43663-2|PRC1_HUMAN;sp|O43663-3|PRC1_HUMAN	sp|O43663|PRC1_HUMAN;sp|O43663-4|PRC1_HUMAN;sp|O43663-2|PRC1_HUMAN;sp|O43663-3|PRC1_HUMAN	PRC1	1.53326	0.0785431	1.05595	30	30	30	55.6	55.6	55.6	71.606	0	168.55	2.38028	2.42702	2.4223	2.41667	2.31491	2.37544	2.3726	2.26915
sp|Q16181|SEPT7_HUMAN	sp|Q16181|SEPT7_HUMAN;sp|Q6ZU15|SEP14_HUMAN	2019-09-07	1.16555	0.0785335	1.05594	37	37	1	63.4	63.4	2.7	50.679	0	323.31	3.30713	3.4096	3.30657	3.33362	3.21107	3.32337	3.227	3.28134
sp|Q9BY12|SCAPE_HUMAN;sp|Q9BY12-2|SCAPE_HUMAN;sp|Q9BY12-3|SCAPE_HUMAN	sp|Q9BY12|SCAPE_HUMAN;sp|Q9BY12-2|SCAPE_HUMAN;sp|Q9BY12-3|SCAPE_HUMAN	SCAPE	1.2568	0.0784965	1.05592	14	14	14	10.1	10.1	10.1	158.29	0	33.13	-0.121004	-0.080799	-0.0802679	-0.114918	-0.193709	-0.182029	-0.242594	-0.092643
sp|P58012|FOXL2_HUMAN	sp|P58012|FOXL2_HUMAN	FOXL2	0.716195	0.0784751	1.0559	1	1	1	3.7	3.7	3.7	38.772	0	12.721	-4.31349	-4.4893	-4.42381	-4.40219	-4.48567	-4.52861	-4.37573	-4.55269
sp|Q9NZL9|MAT2B_HUMAN;sp|Q9NZL9-3|MAT2B_HUMAN	sp|Q9NZL9|MAT2B_HUMAN;sp|Q9NZL9-3|MAT2B_HUMAN;sp|Q9NZL9-5|MAT2B_HUMAN	MAT2B	1.99545	0.0784293	1.05587	19	19	2	56.6	56.6	7.2	37.551	0	230.43	2.10396	2.05957	2.07656	2.04625	1.96954	2.03561	2.0061	1.96138
sp|P13473-2|LAMP2_HUMAN;sp|P13473|LAMP2_HUMAN;sp|P13473-3|LAMP2_HUMAN	sp|P13473-2|LAMP2_HUMAN;sp|P13473|LAMP2_HUMAN;sp|P13473-3|LAMP2_HUMAN	LAMP2	0.267924	0.0783847	1.05584	7	7	7	17.3	17.3	17.3	44.955	0	62.45	0.680442	1.01455	1.06105	1.06928	0.735756	0.915545	1.07863	0.781852
sp|Q96S90|LYSM1_HUMAN;sp|Q96S90-2|LYSM1_HUMAN	sp|Q96S90|LYSM1_HUMAN;sp|Q96S90-2|LYSM1_HUMAN	LYSM1	0.626583	0.0783422	1.0558	8	8	7	42.7	42.7	38.3	25.003	0	19.79	-0.671856	-0.817261	-0.607179	-0.635954	-0.698054	-0.839807	-0.698413	-0.809345
sp|Q9UKY4|POMT2_HUMAN;sp|Q9UKY4-2|POMT2_HUMAN	sp|Q9UKY4|POMT2_HUMAN;sp|Q9UKY4-2|POMT2_HUMAN	POMT2	0.549342	0.0783063	1.05578	2	2	2	3.1	3.1	3.1	84.213	0.0001393	3.6879	-4.19637	-4.07393	-4.20727	-4.04258	-4.33761	-4.08959	-4.22204	-4.18414
sp|P78527|PRKDC_HUMAN;sp|P78527-2|PRKDC_HUMAN	sp|P78527|PRKDC_HUMAN;sp|P78527-2|PRKDC_HUMAN	PRKDC	0.709092	0.0782878	1.05576	260	260	260	52.7	52.7	52.7	469.08	0	323.31	6.63301	6.81367	6.66275	6.6907	6.52924	6.70476	6.61483	6.63815
sp|Q92783-2|STAM1_HUMAN;sp|Q92783|STAM1_HUMAN	sp|Q92783-2|STAM1_HUMAN;sp|Q92783|STAM1_HUMAN	STAM1	0.593492	0.0782406	1.05573	11	11	10	25.8	25.8	23.3	44.971	0	54.661	0.607478	0.414537	0.561183	0.444669	0.524514	0.3522	0.472487	0.365703
sp|Q8TCY9-2|URGCP_HUMAN;sp|Q8TCY9|URGCP_HUMAN;sp|Q8TCY9-3|URGCP_HUMAN;sp|Q8TCY9-4|URGCP_HUMAN	sp|Q8TCY9-2|URGCP_HUMAN;sp|Q8TCY9|URGCP_HUMAN;sp|Q8TCY9-3|URGCP_HUMAN;sp|Q8TCY9-4|URGCP_HUMAN	URGCP	1.17135	0.0782202	1.05571	13	13	13	14.5	14.5	14.5	104.05	0	27.728	0.133212	0.226021	0.203774	0.157657	0.045653	0.121757	0.06927	0.171103
sp|Q96EB6|SIR1_HUMAN	sp|Q96EB6|SIR1_HUMAN;sp|Q96EB6-2|SIR1_HUMAN	SIR1	0.974376	0.0781579	1.05567	19	19	19	26.4	26.4	26.4	81.68	0	81.605	1.28329	1.37524	1.40871	1.45722	1.29694	1.28279	1.35697	1.27513
sp|P07737|PROF1_HUMAN	sp|P07737|PROF1_HUMAN;CON__P02584	PROF1	0.921299	0.0781175	1.05564	17	17	17	79.3	79.3	79.3	15.054	0	296.76	3.47861	3.49258	3.35948	3.41464	3.27174	3.41189	3.38039	3.36883
sp|P55081|MFAP1_HUMAN	sp|P55081|MFAP1_HUMAN	MFAP1	1.69045	0.0780372	1.05558	24	24	24	39	39	39	51.958	0	157.22	2.06196	2.0282	2.08133	2.13495	2.02866	1.97702	1.98788	2.00074
sp|Q4U2R6|RM51_HUMAN	sp|Q4U2R6|RM51_HUMAN	RM51	0.914867	0.0780147	1.05556	6	6	6	41.4	41.4	41.4	15.095	0	32.71	0.515348	0.502147	0.440107	0.371247	0.409822	0.442007	0.3233	0.341662
sp|Q9UIV1-2|CNOT7_HUMAN;sp|Q9UIV1|CNOT7_HUMAN	sp|Q9UIV1-2|CNOT7_HUMAN;sp|Q9UIV1|CNOT7_HUMAN	CNOT7	0.761859	0.0779592	1.05552	8	8	7	37.7	37.7	34.8	28.228	0	99.18	-0.296225	-0.370059	-0.31237	-0.417241	-0.423602	-0.366794	-0.370236	-0.5471
sp|Q13951-2|PEBB_HUMAN;sp|Q13951|PEBB_HUMAN	sp|Q13951-2|PEBB_HUMAN;sp|Q13951|PEBB_HUMAN	PEBB	1.77226	0.0779395	1.05551	15	15	15	62.6	62.6	62.6	21.991	0	180.86	1.38085	1.31197	1.40546	1.34385	1.29919	1.2991	1.28373	1.24836
sp|Q9Y3R5-2|DOP2_HUMAN;sp|Q9Y3R5|DOP2_HUMAN	sp|Q9Y3R5-2|DOP2_HUMAN;sp|Q9Y3R5|DOP2_HUMAN	DOP2	0.383529	0.0779289	1.0555	4	4	4	1.9	1.9	1.9	257.39	0	9.3192	-4.05739	-3.99322	-4.22888	-4.081	-4.33332	-4.11757	-4.22938	-3.99193
sp|O95251|KAT7_HUMAN;sp|O95251-4|KAT7_HUMAN;sp|O95251-2|KAT7_HUMAN;sp|O95251-5|KAT7_HUMAN;sp|O95251-3|KAT7_HUMAN	sp|O95251|KAT7_HUMAN;sp|O95251-4|KAT7_HUMAN;sp|O95251-2|KAT7_HUMAN;sp|O95251-5|KAT7_HUMAN;sp|O95251-3|KAT7_HUMAN	KAT7	1.13683	0.0779222	1.0555	22	22	21	33.1	33.1	31.3	70.642	0	235.13	1.55031	1.60624	1.4975	1.5217	1.40785	1.53754	1.4471	1.47157
sp|Q00839-2|HNRPU_HUMAN	sp|Q00839-2|HNRPU_HUMAN	HNRPU	0.0609585	0.0778785	1.05546	63	3	3	57.9	2.4	2.4	88.979	0	32.817	-2.44636	-1.33766	-1.61072	-0.605339	-1.56887	-1.9744	-1.87978	-0.888538
sp|P52735-3|VAV2_HUMAN;sp|P52735-2|VAV2_HUMAN;sp|P52735|VAV2_HUMAN	sp|P52735-3|VAV2_HUMAN;sp|P52735-2|VAV2_HUMAN;sp|P52735|VAV2_HUMAN	VAV2	0.849453	0.0777638	1.05538	19	19	19	27.4	27.4	27.4	97.031	0	126.72	1.28392	1.17454	1.15328	1.09941	1.04565	1.15417	1.07353	1.12674
sp|P61081|UBC12_HUMAN	sp|P61081|UBC12_HUMAN	UBC12	1.12946	0.0777457	1.05537	16	16	16	68.9	68.9	68.9	20.9	0	165.17	3.16731	3.21079	3.13861	3.23483	3.16086	3.11103	3.02919	3.13948
sp|Q8N3P4-3|VPS8_HUMAN;sp|Q8N3P4|VPS8_HUMAN;sp|Q8N3P4-2|VPS8_HUMAN	sp|Q8N3P4-3|VPS8_HUMAN;sp|Q8N3P4|VPS8_HUMAN;sp|Q8N3P4-2|VPS8_HUMAN	VPS8	0.577476	0.0777182	1.05535	13	13	13	10	10	10	161.57	0	25.348	-0.524673	-0.480938	-0.531258	-0.550428	-0.779629	-0.540683	-0.570864	-0.506994
sp|O75251-2|NDUS7_HUMAN;sp|O75251|NDUS7_HUMAN	sp|O75251-2|NDUS7_HUMAN;sp|O75251|NDUS7_HUMAN	NDUS7	0.799259	0.0776264	1.05528	7	7	7	26.7	26.7	26.7	22.202	0	42.387	1.95905	1.97759	1.86906	1.83518	1.82572	1.92784	1.77022	1.80659
sp|O43768-2|ENSA_HUMAN;sp|O43768|ENSA_HUMAN;sp|O43768-9|ENSA_HUMAN;sp|O43768-3|ENSA_HUMAN;sp|O43768-4|ENSA_HUMAN;sp|O43768-6|ENSA_HUMAN;sp|O43768-5|ENSA_HUMAN;sp|O43768-7|ENSA_HUMAN	sp|O43768-2|ENSA_HUMAN;sp|O43768|ENSA_HUMAN;sp|O43768-9|ENSA_HUMAN;sp|O43768-3|ENSA_HUMAN;sp|O43768-4|ENSA_HUMAN;sp|O43768-6|ENSA_HUMAN;sp|O43768-5|ENSA_HUMAN;sp|O43768-7|ENSA_HUMAN;sp|O43768-8|ENSA_HUMAN;sp|P56211-2|ARP19_HUMAN;sp|P56211|ARP19_HUMAN	ENSA	0.0712175	0.0775898	1.05525	9	9	9	67.5	67.5	67.5	12.975	0	34.311	0.507468	0.820237	1.9578	0.921851	0.865551	0.471741	1.58278	0.976926
sp|Q96HI0-2|SENP5_HUMAN;sp|Q96HI0|SENP5_HUMAN	sp|Q96HI0-2|SENP5_HUMAN;sp|Q96HI0|SENP5_HUMAN	SENP5	0.632852	0.0775863	1.05525	3	3	3	5.4	5.4	5.4	81.309	0.00014134	4.1775	-2.5035	-2.30315	-2.44663	-2.37469	-2.5945	-2.41017	-2.46048	-2.47315
sp|O75348|VATG1_HUMAN	sp|O75348|VATG1_HUMAN	VATG1	0.149547	0.0775402	1.05522	5	5	5	35.6	35.6	35.6	13.757	0	36.97	0.741723	0.17336	0.806707	0.569742	0.801821	0.212374	0.645951	0.321226
sp|P30154|2AAB_HUMAN;sp|P30154-2|2AAB_HUMAN;sp|P30154-4|2AAB_HUMAN;sp|P30154-3|2AAB_HUMAN;sp|P30154-5|2AAB_HUMAN	sp|P30154|2AAB_HUMAN;sp|P30154-2|2AAB_HUMAN;sp|P30154-4|2AAB_HUMAN;sp|P30154-3|2AAB_HUMAN;sp|P30154-5|2AAB_HUMAN	2AAB	1.04744	0.0775033	1.05519	21	12	12	38.1	20.1	20.1	66.213	0	64.002	0.805141	0.885054	0.85828	0.918714	0.787549	0.811143	0.850113	0.708373
sp|Q15366-3|PCBP2_HUMAN;sp|Q15366-4|PCBP2_HUMAN;sp|Q15366-7|PCBP2_HUMAN	sp|Q15366-3|PCBP2_HUMAN;sp|Q15366-4|PCBP2_HUMAN;sp|Q15366-7|PCBP2_HUMAN;sp|P57721-5|PCBP3_HUMAN;sp|P57721-4|PCBP3_HUMAN;sp|P57721|PCBP3_HUMAN	PCBP2	1.75903	0.0773569	1.05508	19	19	0	65.7	65.7	0	38.221	0	268.77	2.75792	2.79754	2.73186	2.7922	2.65075	2.72117	2.72444	2.67373
sp|Q02880-2|TOP2B_HUMAN;sp|Q02880|TOP2B_HUMAN	sp|Q02880-2|TOP2B_HUMAN;sp|Q02880|TOP2B_HUMAN	TOP2B	0.863254	0.077354	1.05508	99	99	79	55.4	55.4	46.6	182.66	0	323.31	4.41549	4.59624	4.46563	4.51343	4.36991	4.48019	4.40021	4.43106
sp|Q8WVC6|DCAKD_HUMAN	sp|Q8WVC6|DCAKD_HUMAN;sp|Q8WVC6-2|DCAKD_HUMAN	DCAKD	0.702874	0.0773228	1.05506	5	5	5	26.8	26.8	26.8	26.55	0	122.37	-0.352913	-0.257729	-0.443031	-0.405776	-0.489811	-0.337405	-0.468572	-0.472952
sp|Q9UQN3|CHM2B_HUMAN;sp|Q9UQN3-2|CHM2B_HUMAN	sp|Q9UQN3|CHM2B_HUMAN;sp|Q9UQN3-2|CHM2B_HUMAN	CHM2B	1.2231	0.0772458	1.055	13	13	13	45.5	45.5	45.5	23.906	0	47.718	2.41777	2.37202	2.38361	2.28266	2.30283	2.30682	2.23641	2.30103
sp|Q15276|RABE1_HUMAN;sp|Q15276-2|RABE1_HUMAN	sp|Q15276|RABE1_HUMAN;sp|Q15276-2|RABE1_HUMAN	RABE1	0.259562	0.0772303	1.05499	37	37	37	41.9	41.9	41.9	99.289	0	179.88	2.4254	2.1034	2.44647	2.26196	2.43716	2.04229	2.33287	2.116
[truncated: 6,175 more rows]

## Sheet: Screen2_DMSO_14H_Total Proteome
		HEK293 cells total proteome Protein list: DMSO and 14H																TMT Reporter ion intensities (Log2)
[truncated: 9,021 more rows]
