# Supplementary material for: Phosphoproteomics reveals that the hVPS34 regulated SGK3 kinase specifically phosphorylates endosomal proteins including Syntaxin-7, Syntaxin-12, RFIP4 and WDR44
Source: Biochem J. 2019 Oct 30;476(20):3081–107. doi: 10.1042/BCJ20190608 (PMC6824681; doi:10.1042/BCJ20190608)
Supplement: Supplementary Excel File S2 [file BCJ-476-3081-s2.xlsx]

## Sheet: Sheet1
		RXRXXS/T Motif specific Phosphosites (Scree1- Wt and KO AND Screen2- DMSO and 14H)			Normalized Z score intensities																RXRXXS/T Motif specific Phosphosites (Screen 1: Wt vs KO AND Screen 2: DMSO vs 14H)		Detected/Notdetected	Not-changing/Not-significant
Leading proteins	Gene names	Sequence window	Phospho (STY) Probabilities	Positions	Wt-1	Wt-2	Wt-3	Wt-4	SGK3-KO-1	SGK3-KO-2	SGK3-KO-3	SGK3-KO-4	DMSO-01	DMSO-02	DMSO-03	14H-01	14H-02	14H-03	Leading proteins	Gene names	Sequence window	Phospho (STY) Probabilities
sp|P54253|ATX1_HUMAN	ATX1	KIEPSKPAATRKRRWSAPESRKLEKSEDEPP	RWS(0.993)APES(0.007)R	775	0.480668	0.26877	1.18813	1.02683	-1.40588	-1.42915	-0.383562	0.254198	NaN	NaN	NaN	NaN	NaN	NaN	sp|P54253|ATX1_HUMAN	ATX1	KIEPSKPAATRKRRWSAPESRKLEKSEDEPP	RWS(0.993)APES(0.007)R	D in PS1 & PS2	NC in PS2
sp|Q9UHB7|AFF4_HUMAN	AFF4	SKDPKTEHGSRKRTISQSSSLKSSSNSNKET	T(0.083)IS(0.827)QS(0.081)S(0.008)S(0.001)LK	836	1.02448	1.06659	0.587076	0.561918	-0.134759	-0.252321	-1.40645	-1.44654	NaN	NaN	NaN	NaN	NaN	NaN	sp|Q9UHB7|AFF4_HUMAN	AFF4	SKDPKTEHGSRKRTISQSSSLKSSSNSNKET	T(0.083)IS(0.827)QS(0.081)S(0.008)S(0.001)LK	D in PS1 & PS2	NC in PS2
sp|Q9NWV8|BABA1_HUMAN	BABA1	EEEEEHSAEPRPRTRSNPEGAEDRAVGAQAS	T(0.001)RS(0.999)NPEGAEDR	29	1.15928	0.744218	0.988963	0.801462	-1.13124	-0.942047	-0.783502	-0.837137	NaN	NaN	NaN	NaN	NaN	NaN	sp|Q9NWV8|BABA1_HUMAN	BABA1	EEEEEHSAEPRPRTRSNPEGAEDRAVGAQAS	T(0.001)RS(0.999)NPEGAEDR	D in PS1 & PS2	NC in PS2
sp|Q8IZR5-3|CKLF4_HUMAN	CKLF4	VRQQSTNDYIRARTESRDVDSRPEIQRLDT_	T(0.071)ES(0.929)RDVDSRPEIQR	165	0.827207	0.998551	0.649417	1.1963	-1.05623	-0.877593	-1.05623	-0.681415	NaN	NaN	NaN	NaN	NaN	NaN	sp|Q8IZR5-3|CKLF4_HUMAN	CKLF4	VRQQSTNDYIRARTESRDVDSRPEIQRLDT_	T(0.071)ES(0.929)RDVDSRPEIQR	ND in PS2
sp|O60333-3|KIF1B_HUMAN	KIF1B	INNQQQPPQLRWRSNSLNNGQPKSTRCQASA	SNS(1)LNNGQPK	1053	0.850868	1.37842	0.507194	0.898186	-0.853535	-0.897435	-0.986259	-0.897435	NaN	NaN	NaN	NaN	NaN	NaN	sp|O60333-3|KIF1B_HUMAN	KIF1B	INNQQQPPQLRWRSNSLNNGQPKSTRCQASA	SNS(1)LNNGQPK	ND in PS2
sp|O95819-2|M4K4_HUMAN	M4K4	GSQSGSGERFRVRSSSKSEGSPSQRLENAVK	S(0.002)S(0.025)S(0.97)KS(0.001)EGS(0.001)PSQR	679	1.23347	0.98004	0.835182	0.505517	-0.77003	-0.588322	-0.77003	-1.42583	NaN	NaN	NaN	NaN	NaN	NaN	sp|O95819-2|M4K4_HUMAN	M4K4	GSQSGSGERFRVRSSSKSEGSPSQRLENAVK	S(0.002)S(0.025)S(0.97)KS(0.001)EGS(0.001)PSQR	ND in PS2
sp|Q96QZ7-7|MAGI1_HUMAN	MAGI1	TDRRRARSPERRRERSLDKRNREDRASHRER	ERS(1)LDKR	1377	1.19112	1.19451	0.534539	0.652134	-0.780876	-0.533767	-1.13737	-1.1203	NaN	NaN	NaN	NaN	NaN	NaN	sp|Q96QZ7-7|MAGI1_HUMAN	MAGI1	TDRRRARSPERRRERSLDKRNREDRASHRER	ERS(1)LDKR	ND in PS2
sp|P45985|MP2K4_HUMAN	MP2K4	PTGVQNPHIERLRTHSIESSGKLKISPEQHW	LRTHS(1)IESSGK	80	1.3321	0.791701	0.65371	0.858647	-0.817062	-1.1805	-0.942682	-0.695916	NaN	NaN	NaN	NaN	NaN	NaN	sp|P45985|MP2K4_HUMAN	MP2K4	PTGVQNPHIERLRTHSIESSGKLKISPEQHW	LRTHS(1)IESSGK	ND in PS2
sp|Q92597|NDRG1_HUMAN	NDRG1	RSRSHTSEGTRSRSHTSEGAHLDITPNSGAA	S(0.115)HT(0.771)S(0.115)EGAHLDITPNSGAAGNSAGPK	366	0.88268	0.993865	0.766688	1.06313	-0.920386	-0.708436	-1.10195	-0.975586	NaN	NaN	NaN	NaN	NaN	NaN	sp|Q92597|NDRG1_HUMAN	NDRG1	RSRSHTSEGTRSRSHTSEGAHLDITPNSGAA	S(0.115)HT(0.771)S(0.115)EGAHLDITPNSGAAGNSAGPK	ND in PS2
sp|Q9UGV2|NDRG3_HUMAN	NDRG3	IPSASMTRLARSRTHSTSSSLGSGESPFSRS	T(0.041)HS(0.811)T(0.144)S(0.004)SSLGSGESPFSR	331	1.00176	1.12696	0.454305	0.426781	-0.0366426	-0.043004	-1.32047	-1.60969	NaN	NaN	NaN	NaN	NaN	NaN	sp|Q9UGV2|NDRG3_HUMAN	NDRG3	IPSASMTRLARSRTHSTSSSLGSGESPFSRS	T(0.041)HS(0.811)T(0.144)S(0.004)SSLGSGESPFSR	ND in PS2
sp|Q6KC79|NIPBL_HUMAN;sp|Q6KC79-2|NIPBL_HUMAN	NIPBL	RKHRHESGDSRERPSSGEQKSRPDSPRVKQG	ERPS(0.008)S(0.992)GEQK	883	1.02283	0.415257	1.02283	0.976756	-1.48248	-1.01681	-0.235492	-0.702894	NaN	NaN	NaN	NaN	NaN	NaN	sp|Q6KC79|NIPBL_HUMAN;sp|Q6KC79-2|NIPBL_HUMAN	NIPBL	RKHRHESGDSRERPSSGEQKSRPDSPRVKQG	ERPS(0.008)S(0.992)GEQK	ND in PS2
sp|Q9NVE7|PANK4_HUMAN	PANK4	SASPELGPAQRARSGTFDLLEMDRLERPLVD	S(0.162)GT(0.838)FDLLEMDR	406	0.400421	1.36044	0.558672	1.15489	-1.27592	-0.609294	-0.593376	-0.995831	NaN	NaN	NaN	NaN	NaN	NaN	sp|Q9NVE7|PANK4_HUMAN	PANK4	SASPELGPAQRARSGTFDLLEMDRLERPLVD	S(0.162)GT(0.838)FDLLEMDR	ND in PS2
sp|Q86YS3-2|RFIP4_HUMAN	RFIP4	MYKLDCERPGRGRSASSGLGEFNARAREVEL	S(0.049)AS(0.723)S(0.229)GLGEFNAR	425	1.07615	0.652614	1.03879	0.557266	-1.69963	-0.85936	-0.613005	-0.152812	NaN	NaN	NaN	NaN	NaN	NaN	sp|Q86YS3-2|RFIP4_HUMAN	RFIP4	MYKLDCERPGRGRSASSGLGEFNARAREVEL	S(0.049)AS(0.723)S(0.229)GLGEFNAR	ND in PS2
sp|O94885|SASH1_HUMAN	SASH1	SDVCERMEELRKRRVSQDLEVEKPDASPTSL	RVS(1)QDLEVEKPDASPTSLQLR	90	1.52639	0.523717	0.683103	0.776592	-1.25458	-0.804598	-0.563077	-0.887542	NaN	NaN	NaN	NaN	NaN	NaN	sp|O94885|SASH1_HUMAN	SASH1	SDVCERMEELRKRRVSQDLEVEKPDASPTSL	RVS(1)QDLEVEKPDASPTSLQLR	D in PS1 & PS2	NC in PS2
sp|Q9UQ35|SRRM2_HUMAN	SRRM2	ELNNKCLTPQRERSGSESSVDQKTVARTPLG	S(0.013)GS(0.937)ES(0.033)S(0.018)VDQK	1519	1.31804	1.27948	0.40373	0.493113	-1.07143	-0.793246	-0.575673	-1.05401	NaN	NaN	NaN	NaN	NaN	NaN	sp|Q9UQ35|SRRM2_HUMAN	SRRM2	ELNNKCLTPQRERSGSESSVDQKTVARTPLG	S(0.013)GS(0.937)ES(0.033)S(0.018)VDQK	D in PS1 & PS2	NC in PS2
sp|Q9UQ35|SRRM2_HUMAN	SRRM2	RSRSRASPVSRRRSRSRTPPVTRRRSRSRTP	S(1)RT(1)PPVTR	1925	0.317716	1.35684	0.699767	1.08086	-0.788259	-0.443086	-0.877713	-1.34612	NaN	NaN	NaN	NaN	NaN	NaN	sp|Q9UQ35|SRRM2_HUMAN	SRRM2	RSRSRASPVSRRRSRSRTPPVTRRRSRSRTP	S(1)RT(1)PPVTR	D in PS1 & PS2	NC in PS2
sp|P25325-2|THTM_HUMAN	THTM	AEPGSRESETRARSPSVAAMASPQLCRALVS	S(0.242)PS(0.758)VAAMASPQLCR	17	0.720587	0.949972	1.07645	0.95917	-1.02144	-0.953282	-0.710022	-1.02144	NaN	NaN	NaN	NaN	NaN	NaN	sp|P25325-2|THTM_HUMAN	THTM	AEPGSRESETRARSPSVAAMASPQLCRALVS	S(0.242)PS(0.758)VAAMASPQLCR	ND in PS2
sp|Q5JSH3-2|WDR44_HUMAN	WDR44	TVAGEVMGPQRPRSNSGRELTDEEILASVMI	S(0.002)NS(0.998)GRELTDEEILASVMIK	344	1.33035	1.21356	0.660367	0.146016	-0.359059	-0.654563	-1.0889	-1.24778	NaN	NaN	NaN	NaN	NaN	NaN	sp|Q5JSH3-2|WDR44_HUMAN	WDR44	TVAGEVMGPQRPRSNSGRELTDEEILASVMI	S(0.002)NS(0.998)GRELTDEEILASVMIK	D in PS1 & PS2	NC in PS2
sp|Q9Y2Y4|ZBT32_HUMAN	ZBT32	KPFSCSLCPQRSRDFSAMTKHLRTHGAAPYR	DFS(0.915)AMT(0.085)KHLR	414	0.607576	0.48333	0.593312	1.36788	-1.41153	-1.46409	-0.194508	0.0180342	NaN	NaN	NaN	NaN	NaN	NaN	sp|Q9Y2Y4|ZBT32_HUMAN	ZBT32	KPFSCSLCPQRSRDFSAMTKHLRTHGAAPYR	DFS(0.915)AMT(0.085)KHLR	ND in PS2
sp|Q5VUA4|ZN318_HUMAN	ZN318	RGRRASPSPPRGRRVSPSPPRARRGSPSPPR	RVS(1)PS(1)PPRAR	79	1.38053	0.683855	0.851162	0.64037	-0.896391	-0.417335	-1.10437	-1.13782	NaN	NaN	NaN	NaN	NaN	NaN	sp|Q5VUA4|ZN318_HUMAN	ZN318	RGRRASPSPPRGRRVSPSPPRARRGSPSPPR	RVS(1)PS(1)PPRAR	D in PS1 & PS2	NC in PS2
sp|Q9UDY2-3|ZO2_HUMAN	ZO2	RGRPHERARSRERDLSRDRSRGRSLERGLDQ	ERDLS(1)RDR	169	0.982813	1.01682	0.781892	0.837637	-0.599649	-0.571538	-1.17573	-1.27224	NaN	NaN	NaN	NaN	NaN	NaN	sp|Q9UDY2-3|ZO2_HUMAN	ZO2	RGRPHERARSRERDLSRDRSRGRSLERGLDQ	ERDLS(1)RDR	ND in PS2
Q63HQ0	AP1AR	EEGMNRMLPMRERSKTEEDILRAALKYSNKK	S(0.001)KT(0.999)EEDILR	228	NaN	NaN	NaN	NaN	NaN	NaN	NaN	NaN	0.52199	0.492612	0.470205	-0.589454	-1.58808	-1.56738	Q63HQ0	AP1AR	EEGMNRMLPMRERSKTEEDILRAALKYSNKK	S(0.001)KT(0.999)EEDILR	ND in PS1
Q9Y6D6	ARFGEF1	VKPRYISGTVRGREGSLTGTKDQAPDEFVGL	GREGS(1)LTGTK	1079	NaN	NaN	NaN	NaN	NaN	NaN	NaN	NaN	0.524448	0.375628	0.499081	-1.38909	-1.21597	-1.31099	Q9Y6D6	ARFGEF1	VKPRYISGTVRGREGSLTGTKDQAPDEFVGL	GREGS(1)LTGTK	ND in PS1
Q9Y6D5	ARFGEF2	KVSTENGDAPRERGSSLSGTDDGAQEVVKDI	GS(0.001)S(0.84)LS(0.159)GTDDGAQEVVK	277	NaN	NaN	NaN	NaN	NaN	NaN	NaN	NaN	0.411335	0.712961	0.624076	-1.15667	-1.42764	-1.3774	Q9Y6D5	ARFGEF2	KVSTENGDAPRERGSSLSGTDDGAQEVVKDI	GS(0.001)S(0.84)LS(0.159)GTDDGAQEVVK	ND in PS1
Q8IWQ3-6;Q8IWQ3-4	BRSK2	LPPRNEIDPPRKRVDSPMLNRHGKRRPERKS	VDS(1)PMLNR	307	NaN	NaN	NaN	NaN	NaN	NaN	NaN	NaN	0.917163	0.696967	0.646027	-1.11207	-1.44773	-1.35181	Q8IWQ3-6;Q8IWQ3-4	BRSK2	LPPRNEIDPPRKRVDSPMLNRHGKRRPERKS	VDS(1)PMLNR	ND in PS1
P20810-9	CAST	PLLPEPEEKPKPRSESELIDELSEDFDRSEC	S(0.001)ES(0.998)ELIDELS(0.001)EDFDR	408	NaN	NaN	NaN	NaN	NaN	NaN	NaN	NaN	0.42952	0.828056	0.633565	-1.20563	-1.41606	-1.33649	P20810-9	CAST	PLLPEPEEKPKPRSESELIDELSEDFDRSEC	S(0.001)ES(0.998)ELIDELS(0.001)EDFDR	ND in PS1
Q8ND76	CCNY	DKYKDLRRSARKRSASADNLTLPRWSPAIIS	RS(0.001)AS(0.999)ADNLTLPR	326	NaN	NaN	NaN	NaN	NaN	NaN	NaN	NaN	0.648252	1.19319	1.06278	-1.29933	-1.15793	-1.02912	Q8ND76	CCNY	DKYKDLRRSARKRSASADNLTLPRWSPAIIS	RS(0.001)AS(0.999)ADNLTLPR	D in PS1 & PS2	NC in PS1
P49450-2	CENPA	RRRSRKPEAPRRRSPSPTPTPGPSRRGPSLG	RRS(0.998)PS(0.977)PT(0.563)PT(0.458)PGPS(0.003)R	19	NaN	NaN	NaN	NaN	NaN	NaN	NaN	NaN	1.00494	0.879319	1.54825	-1.22968	-1.16069	-0.847245	P49450-2	CENPA	RRRSRKPEAPRRRSPSPTPTPGPSRRGPSLG	RRS(0.998)PS(0.977)PT(0.563)PT(0.458)PGPS(0.003)R	D in PS1 & PS2	NC in PS1
Q8IZR5-2	CMTM4	VRQQSTNDYIRARTESRDVDSRPEIQRLDT_	T(0.014)ES(0.986)RDVDSRPEIQR	194	NaN	NaN	NaN	NaN	NaN	NaN	NaN	NaN	0.604319	1.10283	0.940492	-0.731965	-1.58999	-1.42956	Q8IZR5-2	CMTM4	VRQQSTNDYIRARTESRDVDSRPEIQRLDT_	T(0.014)ES(0.986)RDVDSRPEIQR	ND in PS1
P35568	IRS1	SMVGGKPGSFRVRASSDGEGTMSRPASVDGS	AS(0.026)S(0.967)DGEGT(0.006)MSRPASVDGSPVSPSTNR	330	NaN	NaN	NaN	NaN	NaN	NaN	NaN	NaN	0.853987	1.27809	1.14724	-1.12712	-1.22703	-1.17315	P35568	IRS1	SMVGGKPGSFRVRASSDGEGTMSRPASVDGS	AS(0.026)S(0.967)DGEGT(0.006)MSRPASVDGSPVSPSTNR	ND in PS1
Q92597	NDRG1	GMGYMPSASMTRLMRSRTASGSSVTSLDGTR	S(0.843)RT(0.157)AS(0.937)GS(0.052)S(0.004)VTS(0.001)LDGT(0.005)R	326	NaN	NaN	NaN	NaN	NaN	NaN	NaN	NaN	0.305154	1.39945	1.23683	-0.829066	-1.19538	-1.37319	Q92597	NDRG1	GMGYMPSASMTRLMRSRTASGSSVTSLDGTR	S(0.843)RT(0.157)AS(0.937)GS(0.052)S(0.004)VTS(0.001)LDGT(0.005)R	D in PS1 & PS2	NC in PS1
Q5HYW2	NHSL2	MPMVTQSDLRSVRLRSVSKSEPEDDIESPEY	LRS(0.997)VS(0.993)KS(0.969)EPEDDIES(0.036)PEY(0.005)AEEPR	469	NaN	NaN	NaN	NaN	NaN	NaN	NaN	NaN	0.497843	0.882759	1.05462	-1.67589	-1.14022	-0.930638	Q5HYW2	NHSL2	MPMVTQSDLRSVRLRSVSKSEPEDDIESPEY	LRS(0.997)VS(0.993)KS(0.969)EPEDDIES(0.036)PEY(0.005)AEEPR	ND in PS1
Q15149;Q15149-2;Q15149-4;Q15149-9	PLEC	RSRSSSVGSSSSYPISPAVSRTQLASWSDPT	S(0.093)S(0.155)S(0.752)VGSSSSYPIS(1)PAVSR	4286	NaN	NaN	NaN	NaN	NaN	NaN	NaN	NaN	0.712167	1.47032	1.49801	-0.900324	-0.493603	-1.25448	Q15149;Q15149-2;Q15149-4;Q15149-9	PLEC	RSRSSSVGSSSSYPISPAVSRTQLASWSDPT	S(0.093)S(0.155)S(0.752)VGSSSSYPIS(1)PAVSR	D in PS1 & PS2	NC in PS1
Q6EEV4-2	POLR2M	QPAQNVLAAPRLRAPSSRGLGAAEFGGAAGN	LRAPS(0.939)S(0.061)R	50	NaN	NaN	NaN	NaN	NaN	NaN	NaN	NaN	0.0850922	0.547056	0.50154	-0.95696	-1.33881	-1.52461	Q6EEV4-2	POLR2M	QPAQNVLAAPRLRAPSSRGLGAAEFGGAAGN	LRAPS(0.939)S(0.061)R	ND in PS1
Q9Y4E6-2	WDR7	AEIEPPKLLTRPRSSSQIPEGFGLTSGGSNY	S(0.042)S(0.042)S(0.915)QIPEGFGLTSGGSNYSLAR	1121	NaN	NaN	NaN	NaN	NaN	NaN	NaN	NaN	0.0874787	0.427495	0.538706	-1.2931	-1.16003	-1.25575	Q9Y4E6-2	WDR7	AEIEPPKLLTRPRSSSQIPEGFGLTSGGSNY	S(0.042)S(0.042)S(0.915)QIPEGFGLTSGGSNYSLAR	ND in PS2
																							D= Detected
																							ND= Not detected
																							NC= No change
